# Supplementary material for: Phylogeographic diversity and mosaicism of the Helicobacter pylori tfs integrative and conjugative elements
Source: Mob DNA. 2018 Jan 26;9:5. doi: 10.1186/s13100-018-0109-4 (PMC5785829; doi:10.1186/s13100-018-0109-4)
Supplement: Supplementary file 1 — Dataset 1. This file contains compiled BLASTp search results for each of 59 tfs-encoded proteins. (XLSX 3851 kb) [file 13100_2018_109_MOESM1_ESM.xlsx]

## Sheet: tfs & com
Helicobacter nucleotide/protein sequences homologous to tfs4, tfs3 and com gene clusters (C1, V1, C2-C6, V4, C7-C10, V9, C11-C1).
Highlight scheme:	Tfs4 L1		Tfs4 L2		Tfs4 C1		Tfs4 C2		Tfs4 R1		Tfs4 R2			Tfs3			Com
Conserved sequence motifs used for initial identification and discrimination of tfs3, tfs4 and com-encoded proteins are indicated in lowercase in relevant amino acid sequences.
Sequence identifier	Sequence and annotation
(Xer recombinase)
C1/pz40	>fid|6558193|locus|HPG27_986| integrase-recombinase protein [Helicobacter pylori G27]
C1/pz40	atgaaaaaatcaaatgacaataacgcactcgctagaagtcaaagggagttatttgtagggattagggattttattgtttttaaatttaagcgtatggttgtttttaacggagtaagggattttacaaaaatgagatttttgtccatagaattagaaaaatgcgaaaatgttaaagatttggaaaaattatgtcatacaatttataatcaaggcacaaggcatattttgatgatgcgtgtattgtttttattctttgactatttttgcaagcatttgaaagttaagcgattgagactactcaatgaagaaatgcttgtgaattttttatttgagttagctaaacaaagaaagattaattcaatggcaaaatatgtaatgtatattaggcaattttttgat…
C1/pz40	>fid|6558193|locus|HPG27_986| integrase-recombinase protein [Helicobacter pylori G27]
C1/pz40	MKKSNDNNALARSQRELFVGIRDFIVFKFKRmvvfngVRDFTKMRFLSIELEKCENVKDLEKLCHTIYNQGTRHILMMRVLFLFFDYFCKHLKVKRLRLLNEEMLVNFLFELAKQRKINSMAKYVMYIRQFFDYLDRTKHYEFYFSLKNIAFAKHKDNLPKHLNSKDLKSFIYTLINYRTRSSYEKRNKCILLLIILGGLRKSEVFNLELRNIVLEKEHYILLIKGKNNKERKAFIKREMLEKSLDEWLGDSKRLSSFNGRFVFKKslsnytqKHCSISNFVLKIFMLSGIENFKQYGTGLHLFRHSFATLVYAKSRDIVLTSRALGHQSLSSTKIYIHTAQEYNKQVASIFDNLLSG
C1/pz40	>fid|97893891|locus|OUQ_1366| phage integrase family protein [Helicobacter pylori R055a]
C1/pz40	atgaaaaaatcaaatgacaataacgcactcgccagaagtcaaagggagttgtttgtagggattagggattttattgtttttaaatttaagcgtatggttgtttttaacggagtaagggattttacaaaaatgagatttttgtccatagaattagaaaaatgcgaaaatattaaagatttggaaaaattatgtcatacaatttataatcaaggcacaaagcatattttgatgatgcgtgtattgtttttattctttgactatttctgcaagcatttgaaagttaagcgattgagactgctcaatgaagaaatgcttgtgaattttttatttgagttagctaaacaaagaaagattaattcaatggcaaaatatgtaatgtatattaggcaattttttgat…
C1/pz40	>fid|97893891|locus|OUQ_1366| phage integrase family protein [Helicobacter pylori R055a]
C1/pz40	MKKSNDNNALARSQRELFVGIRDFIVFKFKRmvvfngVRDFTKMRFLSIELEKCENIKDLEKLCHTIYNQGTKHILMMRVLFLFFDYFCKHLKVKRLRLLNEEMLVNFLFELAKQRKINSMAKYVMYIRQFFDYLDRTKHYEFYFSLKNIAFAKHKDNLPKHLNSKDLKSFIYTLINYRTRSSYEKRNKCILLLIILGGLRKSEVFNLELRNIVLEKEHYILLIKGKNNKERKAFIKREMLEKSLDEWLGDSKRLSSFNGRFVFKKslsnytqKHCSISNFVLKIFMLSGIENFKQYGTGLHLFRHSFATLVYAKSRDIVLTSRALGHQSLSSTKIYIHTAQEYNKQVASIFDNLLSG
C1/pz40	>fid|79516945|locus|HPHPP26_0664| integrase/recombinase XerD [Helicobacter pylori Hp P-26]
C1/pz40	atgaaaaaatcaaatgacaataacgcactcgccagaagtcaaagggagttgtttgtagggattagggattttattgtttttaaatttaagcgtatggttgtttttaacggagtaagggattttacaaaaatgagatttttgtccatagaattagaaaaatgcgaaaatattaaagatttggaaaaattatgtcatacaatttataatcaaggcacaaagcatattttgatgatgcgtgtattgtttttattctttgactatttttgcaagcatttgaaagttaagcgattgagactactcaatgaagaaatgcttgtgaattttttatttgagttagctaaacaaagaaagattaattcaatggcaaaatatgtaatgtatattaggcaattttttgat…
C1/pz40	>fid|79516945|locus|HPHPP26_0664| integrase/recombinase XerD [Helicobacter pylori Hp P-26]
C1/pz40	MKKSNDNNALARSQRELFVGIRDFIVFKFKRmvvfngVRDFTKMRFLSIELEKCENIKDLEKLCHTIYNQGTKHILMMRVLFLFFDYFCKHLKVKRLRLLNEEMLVNFLFELAKQRKINSMAKYVMYIRQFFDYLDRTKHYEFYFSLKNIAFAKHKDNLPKHLNSKDLKSFIYTLINYRTRSSYEKRNKCILLLIILGGLRKSEVFNLELRNIVLEKEHYILLIKGKNNKERKAFIKREMLEKSLDEWLGDSKRLSSFNGRFVFKKslsnytqKHCSISNFVLKIFMLSGIENFKQYGTGLHLFRHSFATLVYAKSRDIVLTSRALGHQSLSSTKIYIHTAQEYNKQVASIFDNLLSG
C1/pz40	>fid|79509529|locus|HPHPP23_0284| integrase/recombinase XerD [Helicobacter pylori Hp P-23]
C1/pz40	atgaaaaaatcaaatgacaataacgcactcgccagaagtcaaagggagttgtttgtagggattagggattttattgtttttaaatttaagcgtatggttgtttttaatggagtaagggattttacaaaaatgagatttttgtccatagaattagaaaaatgcgaaaatattaaagatttggaaaaattatgtcatacaatttataatcaaggcacaaagcatattttgatgatgcgtgtattgtttttattctttgactatttttgcaagcatttgaaagttaagcgattgagactactcaatgaagaaatgcttgtgaattttttatttgagttagctaaacaaagaaagattaattcaatggcaaaatatgtaatgtatattaggcaattttttgat…
C1/pz40	>fid|79509529|locus|HPHPP23_0284| integrase/recombinase XerD [Helicobacter pylori Hp P-23]
C1/pz40	MKKSNDNNALARSQRELFVGIRDFIVFKFKRmvvfngVRDFTKMRFLSIELEKCENIKDLEKLCHTIYNQGTKHILMMRVLFLFFDYFCKHLKVKRLRLLNEEMLVNFLFELAKQRKINSMAKYVMYIRQFFDYLDRTKHYEFYFSLKNIAFAKHKDNLPKHLNSKDLKSFIYTLINYRTRSSYEKRNKCILLLIILGGLRKSEVFNLELRNIVLEKEHYILLIKGKNNKERKAFIKREMLEKSLDEWLGDSKRLSSFNGRFVFKKslsnytqKHCSISNFVLKIFMLSGIENFKQYGTGLHLFRHSFATLVYAKSRDIVLTSRALGHQSLSSTKIYIHTAQEYNKQVASIFDNLLSG
C1/pz40	>fid|79503412|locus|HPHPP15_0355| integrase/recombinase XerD [Helicobacter pylori Hp P-15]
C1/pz40	atgaaaaaatcaaatgacaataacgcactcgccagaagtcaaagggagttgtttgtagggattagggattttattgtttttaaatttaagcgtatggttgtttttaatggagtaagggattttacaaaaatgagatttttgtccatagaattagaaaaatgcgaaaatattaaagatttggaaaaattatgtcatacaatttataatcaaggcacaaagcatattttgatgatgcgtgtattgtttttattctttgactatttttgcaagcatttgaaagttaagcgattgagactactcaatgaagaaatgcttgtgaattttttatttgagttagctaaacaaagaaagattaattcaatggcaaaatatgtaatgtatattaggcaattttttgat…
C1/pz40	>fid|79503412|locus|HPHPP15_0355| integrase/recombinase XerD [Helicobacter pylori Hp P-15]
C1/pz40	MKKSNDNNALARSQRELFVGIRDFIVFKFKRmvvfngVRDFTKMRFLSIELEKCENIKDLEKLCHTIYNQGTKHILMMRVLFLFFDYFCKHLKVKRLRLLNEEMLVNFLFELAKQRKINSMAKYVMYIRQFFDYLDRTKHYEFYFSLKNIAFAKHKDNLPKHLNSKDLKSFIYTLINYRTRSSYEKRNKCILLLIILGGLRKSEVFNLELRNIVLEKEHYILLIKGKNNKERKAFIKREMLEKSLDEWLGDSKRLSSFNGRFVFKKslsnytqKHCSISNFVLKIFMLSGIENFKQYGTGLHLFRHSFATLVYAKSRDIVLTSRALGHQSLSSTKIYIHTAQEYNKQVASIFDNLLSG
C1/pz40	>fid|79572362|locus|HPHPP15B_0357| phage integrase family protein [Helicobacter pylori Hp P-15b]
C1/pz40	atgaaaaaatcaaatgacaataacgcactcgccagaagtcaaagggagttgtttgtagggattagggattttattgtttttaaatttaagcgtatggttgtttttaatggagtaagggattttacaaaaatgagatttttgtccatagaattagaaaaatgcgaaaatattaaagatttggaaaaattatgtcatacaatttataatcaaggcacaaagcatattttgatgatgcgtgtattgtttttattctttgactatttttgcaagcatttgaaagttaagcgattgagactactcaatgaagaaatgcttgtgaattttttatttgagttagctaaacaaagaaagattaattcaatggcaaaatatgtaatgtatattaggcaattttttgat…
C1/pz40	>fid|79572362|locus|HPHPP15B_0357| phage integrase family protein [Helicobacter pylori Hp P-15b]
C1/pz40	MKKSNDNNALARSQRELFVGIRDFIVFKFKRmvvfngVRDFTKMRFLSIELEKCENIKDLEKLCHTIYNQGTKHILMMRVLFLFFDYFCKHLKVKRLRLLNEEMLVNFLFELAKQRKINSMAKYVMYIRQFFDYLDRTKHYEFYFSLKNIAFAKHKDNLPKHLNSKDLKSFIYTLINYRTRSSYEKRNKCILLLIILGGLRKSEVFNLELRNIVLEKEHYILLIKGKNNKERKAFIKREMLEKSLDEWLGDSKRLSSFNGRFVFKKslsnytqKHCSISNFVLKIFMLSGIENFKQYGTGLHLFRHSFATLVYAKSRDIVLTSRALGHQSLSSTKIYIHTAQEYNKQVASIFDNLLSG
C1/pz40	>fid|66823225|locus|HP17_03619| integrase-recombinase protein [Helicobacter pylori NCTC 11637 = CCUG 17874]
C1/pz40	atgaaaaaatcaaatgacaataacgcactcgctagaagtcaaagggagttatttgtagggattagggattttattgtttttaaatttaagcgtatggttgtttttaacggagtaagggattttacaaaaatgagatttttgtccatagaattagaaaaatgcgaaaatgttaaagatttggaaaaattatgtcatacaatttataatcaaggcacaaagcatattttgatgatgcgtgtattgtttttattctttgactatttttgcaagcatttgaaagttaagcgattgagactgctcaatgaagaaatgcttgtgaattttttatttgagttagctaaacaaagaaagattaattcaatggcaaaatatgtgatgtatgttaggcaattttttgat…
C1/pz40	>fid|66823225|locus|HP17_03619| integrase-recombinase protein [Helicobacter pylori NCTC 11637 = CCUG 17874]
C1/pz40	MKKSNDNNALARSQRELFVGIRDFIVFKFKRmvvfngVRDFTKMRFLSIELEKCENVKDLEKLCHTIYNQGTKHILMMRVLFLFFDYFCKHLKVKRLRLLNEEMLVNFLFELAKQRKINSMAKYVMYVRQFFDYLDRTKHYEFYFSLKNIAFAKHKDNLPKHLNSKDLKSFIYTLINYKTRSSYEKRNKCILLLIILGGLRKSEVFNLELRNIVLEKEHYILLIKGKNNKERKAFIKREMLEKSLDEWLGDSKRLSSFNGRFVFKKslsnytqKHCSISNFVLKIFMLSGIENFKQYGTGLHLFRHSFATLVYAKSRDIVLTSRALGHQSLSSTKIYIHTAQEYNKQVASIFDNLLSG
C1/pz40	>fid|79522124|locus|HPHPP30_1509| integrase/recombinase XerD [Helicobacter pylori Hp P-30]
C1/pz40	atgaaaaaatcaaatgacaataacgcactcgccagaagtcaaagggagttatttgtagggattagggattttattgttttcaaatttaagcgtatggttgtttttaatggggtaagggattttacaaaaatgagatttttgtcaataggattagaaaaatgcgaaaatattaaagatttggaaaaattatgtcatacaatttataatcaaggcacaaagcatattttgatgatgcgtgtattgtttttattctttgactatttttgtaagcatttgaaagttaagcgattgagactactcaatgaagaaatgcttgtgaattttttatttgagttagctaaacaaagaaaaattaattcaatggcaaaatatgtgatgtatattaggcaattttttgat…
C1/pz40	>fid|79522124|locus|HPHPP30_1509| integrase/recombinase XerD [Helicobacter pylori Hp P-30]
C1/pz40	MKKSNDNNALARSQRELFVGIRDFIVFKFKRmvvfngVRDFTKMRFLSIGLEKCENIKDLEKLCHTIYNQGTKHILMMRVLFLFFDYFCKHLKVKRLRLLNEEMLVNFLFELAKQRKINSMAKYVMYIRQFFDYLDRTKHYEFYFSLKNIAFAKHKDNLPKHLNSKDLKSFIYTLINYRTRSSYEKRNKCILLLIILGGLRKSEVFNLELRNIVLEKEHYILLIKGKNNKERKAFIKREMLEKSLDEWLGDSKRLSSFNGRFVFKKslsnytqKHCSISNFVLKIFMLSGIENFKQYGTGLHLFRHSFATLVYAKSRDIVLTSRALGHQSLSSTKIYIHTAQEYNKQVASIFDNLLSG
C1/pz40	>fid|79350160|locus|HPNQ4044_1160| integrase/recombinase XerD [Helicobacter pylori NQ4044]
C1/pz40	atgaaaaaatcaaatgacaataacgcactcgccagaagtcaaagggagttgtttgtagggattagggattttattgtttttaaatttaagcgtatggttgtttttaacggagtaagggattttacaaaaatgagatttttgtccatagaattagaaaaatgcgaaaatattaaagatttggaaaaattatgtcatacaatttataatcaaggcacaaagcatattttgatgatgcgtgtattgtttttattctttgactatttttgcaagaatttgaaagttaagcgattgagactaatcaatgaagaaatgcttgtgaattttttatttgagttagctaaacaaagaaagattaattcaatggcaaaatatgtaatgtatattaggcaattttttgat…
C1/pz40	>fid|79350160|locus|HPNQ4044_1160| integrase/recombinase XerD [Helicobacter pylori NQ4044]
C1/pz40	MKKSNDNNALARSQRELFVGIRDFIVFKFKRmvvfngVRDFTKMRFLSIELEKCENIKDLEKLCHTIYNQGTKHILMMRVLFLFFDYFCKNLKVKRLRLINEEMLVNFLFELAKQRKINSMAKYVMYIRQFFDYLDRTKHYEFYFSLKNIAFAKHKDNLPKHLNSKDLKSFIYTLINYRTRSSYEKRNKCILLLIILGGLRKSEVFNLELRNIVLEKEHYILLIKGKNNKERKAFIKREMLEKSLDEWLGDSKRLSSFNGRFVFKKslsnytqKHCSISNFVLKIFMLSGIENFKQYGTGLHLFRHSFATLVYAKSRDIVLTSRALGHQSLSSTKIYIHTAQEYNKQVASIFDNLLSG
C1/pz40	>fid|40569322|locus|HPCU_01345| integrase/recombinase (xerD) [Helicobacter pylori Cuz20]
C1/pz40	atgaaaaaatcaaatgacaataacgcactcgccagaagtcaaagggagttgtttgtagggattagggattttattgtttttaaatttaagcgtatggttgtttttaacggagtaagggattttacaaaaatgagatttttgtccatagaattagaaaaatgcgaaaatattaaagatttggaaaaattatgtcatacaatttataatcaaggcacaaagcatattttgatgatgcgtgtattgtttttattctttgactatttttgcaagaatttgaaagttaagcgattgagactaatcaatgaagaaatgcttgtgaattttttatttgagttagctaaacaaagaaagattaattcaatggcaaaatatgtaatgtatattaggcaattttttgat…
C1/pz40	>fid|40569322|locus|HPCU_01345| integrase/recombinase (xerD) [Helicobacter pylori Cuz20]
C1/pz40	MKKSNDNNALARSQRELFVGIRDFIVFKFKRmvvfngVRDFTKMRFLSIELEKCENIKDLEKLCHTIYNQGTKHILMMRVLFLFFDYFCKNLKVKRLRLINEEMLVNFLFELAKQRKINSMAKYVMYIRQFFDYLDRTKHYEFYFSLKNIAFAKHKDNLPKHLNSKDLKSFIYTLINYRTRSSYEKRNKCILLLIILGGLRKSEVFNLELRNIVLEKEHYILLIKGKNNKERKAFIKREMLEKSLDEWLGDSKRLSSFNGRFVFKKslsnytqKHCSISNFVLKIFMLSGIENFKQYGTGLHLFRHSFATLVYAKSRDIVLTSRALGHQSLSSTKIYIHTAQEYNKQVASIFDNLLSG
C1/pz40	>fid|117560241|locus|C528_05600| integrase-recombinase protein [Helicobacter pylori A45]
C1/pz40	atgaaaaaatcaaatgacaataacgcactcgccagaagtcaaagggagttgtttgtagggattagggattttattgtttttaaatttaagcgtatggttgtttttaatggagtaggggattttacaaaaatgagatttttgtccatagaattagaaaaatgcgaaaatattaaagatttggaaaaattatgtcatacaatttataatcaaggcacaaagcatattttgatgatgcgtgtattgtttttattctttgactatttctgcaagcatttgaaagttaagcgattgagaatactcaatgaagaaatgcttgtgaattttttatttgagttagctaaacaaagaaagattaattcaatggcaaaatatgtaatgtatattaggcaattttttgat…
C1/pz40	>fid|117560241|locus|C528_05600| integrase-recombinase protein [Helicobacter pylori A45]
C1/pz40	MKKSNDNNALARSQRELFVGIRDFIVFKFKRmvvfngVGDFTKMRFLSIELEKCENIKDLEKLCHTIYNQGTKHILMMRVLFLFFDYFCKHLKVKRLRILNEEMLVNFLFELAKQRKINSMAKYVMYIRQFFDYLDRTKHYEFYFSLKNIAFAKHKDNLPKHLNSKDLKSFIYTLINYRTRSSYEKRNKCILLLIILGGLRKSEVFNLELRNIVLEKEHYILLIKGKNNKERKAFIKREMLEKSLDEWLGDSKRLSSFNGRFVFKKslsnytqKHCSISNFVLKIFMLSGIENFKQYGTGLHLFRHSFATLVYAKSRDIVLTSRALGHQSLSSTKIYIHTAQEYNKQVASIFDNLLSG
C1/pz40	>fid|57000290|locus|HPF57_0311| integrase/recombinase [Helicobacter pylori F57]
C1/pz40	atgaaaaaatcaaatgacaataacgcactcgccagaagtcaaagggagttgtttgtagggattagggattttattgtttttaaatttaagcgtatggttgtttttaacggagtaagggattttacaaaaatgagatttttgtccatagaattagaaaaatgcgcaaatattaaagatttggaaaaactatgtcatacaatttataatcaaggcacaaagcatattttgatgatgcgtgtattgtttttattctttgactatttctgcaagcatttgaaagttaagcgattgagactactcaatgaagaaatgcttgtgaattttttatttgagttagctaaacaaagaaagattaattcaatggcaaaatatgtaatgtatattaggcaattttttgat…
C1/pz40	>fid|57000290|locus|HPF57_0311| integrase/recombinase [Helicobacter pylori F57]
C1/pz40	MKKSNDNNALARSQRELFVGIRDFIVFKFKRmvvfngVRDFTKMRFLSIELEKCANIKDLEKLCHTIYNQGTKHILMMRVLFLFFDYFCKHLKVKRLRLLNEEMLVNFLFELAKQRKINSMAKYVMYIRQFFDYLDRTKHYEFYFSLKNIAFAKHKDNLPKHLNSKDLKSFIYTLINYRTRSSYEKRNKCILLLIILGGLRKSEVFNLELRNIVLEKEHYILLIKGKNNKERKAFIKREMLEKSLDEWLGDSKRLSSFNGRFVFKKslsnytqKHCSISNFVLKIFMLSGIENFKQYGTGLHLFRHSFATLVYAKSRDIVLTSRALGHQSLSSTKIYIHTAQEYNKQVVSIFDNLLSG
C1/pz40	>fid|79319958|locus|HPCPY6081_1351| integrase/recombinase XerD [Helicobacter pylori CPY6081]
C1/pz40	atgaaaaaatcaaatgacaataacgcactcgccagaagtcaaagggagttgtttgtagggattagggattttattgtttttaaatttaagcgtatggttgtttttaacggaataagggattttacaaaaaagagatttttgtctatagaattagaaaaatgcgaaaatattaaagatttggaaaaattatgtcatacaatttataatcaaggcacaaagcatattttgatgatgcgtgtattgtttttattttttgactatttctgcaagcatttgaaagttaagcgattgagactactcaatgaagaaatgcttgtgaattttttatttgagttagctaaacaaagaaagattaattcaatggcaaaatatgtaatgtatattaggcaattttttgat…
C1/pz40	>fid|79319958|locus|HPCPY6081_1351| integrase/recombinase XerD [Helicobacter pylori CPY6081]
C1/pz40	MKKSNDNNALARSQRELFVGIRDFIVFKFKRmvvfngIRDFTKKRFLSIELEKCENIKDLEKLCHTIYNQGTKHILMMRVLFLFFDYFCKHLKVKRLRLLNEEMLVNFLFELAKQRKINSMAKYVMYIRQFFDYLDRTKHYEFYFSLKNIAFAKHKDNLPKHLNSKDLKSFIYTLINYKTRSSYEKRNKCILLLIILGGLRKSEVFNLELRNIVLEKEHYILLIKGKNNKERKAFIKREMLEKSLDEWLGDSKRLSSFNGRFVFKKslsnytqKHCSISNFVLKIFMLSGIENFKQYGTGLHLFRHSFATLVYAKSRDIVLTSRALGHQSLSSTKIYIHTAQEYNKQVASIFDNLLSG
C1/pz40	>fid|79386695|locus|HPHPH27_0354| integrase/recombinase XerD [Helicobacter pylori Hp H-27]
C1/pz40	atgaaaaaatcaaatgacaataacgcactcgccagaagtcaaagggagttgtttgtagggattagggattttattgtttttaaatttaagcgtatggttgtttttaacggagtaagggattttacaaaaatgagatttttgtccatagaattagaaaaatgcgaaaatattaaagatttggaaaaattatgtcatacaatttataatcaaggcacaaagcatattttgatgatgcgtgtattgtttttattctttgactatttctgcaagcatttgaaagttaagcgattgagactactcaatgaagaaatgcttgtgaattttttatttgagttagctaaacaaagaaagattaattcaatggcaaaatatgtaatgtatattaggcaattttttgat…
C1/pz40	>fid|79386695|locus|HPHPH27_0354| integrase/recombinase XerD [Helicobacter pylori Hp H-27]
C1/pz40	MKKSNDNNALARSQRELFVGIRDFIVFKFKRmvvfngVRDFTKMRFLSIELEKCENIKDLEKLCHTIYNQGTKHILMMRVLFLFFDYFCKHLKVKRLRLLNEEMLVNFLFELAKQRKINSMAKYVMYIRQFFDYLDRTKHYEFYFSLKNIAFAKHRDNLPKHLNSKDLKSFIYTLINYITRSSYEKRNKCILLLIILGGLRKSEVFNLELRNIVLEKEHYILLIKGKNNKERKAFIKREMLEKSLDEWLGDSKRLSSFNGRFVFKKslsnytqKHCSISNFVLKIFMLSGIENFKQYGTGLHLFRHSFATLVYAKSRDIVLTSRALGHQSLSSTKIYIHTAQEYNKQVASIFDNLLSG
C1/pz40	>fid|115911926|locus|HPAKL117_07520| integrase-recombinase protein [Helicobacter pylori Aklavik117]
C1/pz40	atgaaaaaatcaaatgacaataacgcactcgccagaagtcaaagggagttgtttgtagggattagggattttattgtttttaaatttaagcgtatggttgtttttaacggagtaagggattttacaaaaatgagatttttgtccatagaattagaaaaatgcgaaaatattaaagatttggaaaaactatgtcatataatttataatcaaggcacaaagcatattttgatgatgcgtgtattgtttttattctttgactatttctgcaagcatttgaaagttaagcgattgagactactcaatgaagaaatgcttgtgaattttttatttgagttagctaaacaaagaaagattaattcaatggcaaaatatgtaatgtatattaggcaattttttgat…
C1/pz40	>fid|115911926|locus|HPAKL117_07520| integrase-recombinase protein [Helicobacter pylori Aklavik117]
C1/pz40	MKKSNDNNALARSQRELFVGIRDFIVFKFKRmvvfngVRDFTKMRFLSIELEKCENIKDLEKLCHIIYNQGTKHILMMRVLFLFFDYFCKHLKVKRLRLLNEEMLVNFLFELAKQRKINSMAKYVMYIRQFFDYLDRTKHYEFYFSLKNIAFAKHKDNLPKHLNSKDLKSFIYTLINYRTRSSYEKRNKCILLLIILGGLRKSEVFNLELRNIVLEKEHYILLIKGKNNKERKAFIKREMLEKSLDEWLGDSKRLSSFNGHFVFKKslsnytqKHCSISNFVLKIFMLSGIENFKQYGTGLHLFRHSFATLVYAKSRDIVLTSRALGHQSLSSTKIYIHTAQEYNKQVASIFDNLLSG
C1/pz40	>fid|79315907|locus|HPCPY3281_1181| integrase/recombinase XerD [Helicobacter pylori CPY3281]
C1/pz40	atgaaaaaatcaaatgacaataacgcactcgccagaagtcaaagggagttgtttgtagggattagagattttattgtttttaaatttaagcgtatggttgtttttaacggagtaagggattttacaaaaatgagatttttgtccatagaattagaaaaatgcgaaaatattaaagatttggaaaaattatgtcatacaatttataatcaaggcacaaagcatattttgatgatgcgtgtattgtttttattctttgactatttctgcaagcatttgaaagttaagcgattgagactactcaatgaagaaatgcttgtgaattttttatttgagttagctaaacaaagaaagattaattcaatggcaaaatatgtaatgtatattaggcaattttttgat…
C1/pz40	>fid|79315907|locus|HPCPY3281_1181| integrase/recombinase XerD [Helicobacter pylori CPY3281]
C1/pz40	MKKSNDNNALARSQRELFVGIRDFIVFKFKRmvvfngVRDFTKMRFLSIELEKCENIKDLEKLCHTIYNQGTKHILMMRVLFLFFDYFCKHLKVKRLRLLNEEMLVNFLFELAKQRKINSMAKYVMYIRQFFDYLDRTKHYEFYFSLKNIAFAKYKDNLPKHLNSKDLKSFIYTLINYRTRSSYEKRNKCILLLIILGGLRKSEVFNLELRNIVLEKEHYILLIKGKNNRERKAFIRREMLEKSLDEWLGDSKRLSSFNGRFVFKKslsnytqKHCSISNFVLKIFMLSGIENFKQYGTGLHLFRHSFATLVYAKSRDIVLTSRALGHQSLSSTKIYIHTAQEYNKQVASIFDNLLSG
C1/pz40	>fid|48681281|locus|HMPREF0462_1514| integrase/recombinase [Helicobacter pylori 83]
C1/pz40	atgaaaaaatcaaatgacaataacgcactctccagaagtcaaagggagttgtttgtagggattagagattttattgtttttaaatttaagcgtatggttgtttttaacggagtaagggattttacaaaaatgagatttttgtccatagaattagaaaaatgcgaaaatattaaagatttggaaaaattatgtcatacaatttataatcaaggcacaaagcatattttgatgatgcgtgtattatttttattctttgactatttttgcaagcatttgaaagttaagcgattgagactgctcaatgaagaaatgcttgtgaattttttatttgagttagctaaacaaagaaagattaattcaatggcaaaatatgtaatgtatattaggcaattttttgat…
C1/pz40	>fid|48681281|locus|HMPREF0462_1514| integrase/recombinase [Helicobacter pylori 83]
C1/pz40	MKKSNDNNALSRSQRELFVGIRDFIVFKFKRmvvfngVRDFTKMRFLSIELEKCENIKDLEKLCHTIYNQGTKHILMMRVLFLFFDYFCKHLKVKRLRLLNEEMLVNFLFELAKQRKINSMAKYVMYIRQFFDYLDRTKHYEFYFSLKNIAFAKHKDNLPKHLNSKDLKSFIYTLINYKTRSSYEKRNKCILLLIILGGLRKSEVFNLELRNIVLEKEHYILLIKGKNNKERKAFIKREMLEKSLDEWLGDSKRLSSFNGRFVFKKslsnytqKHCSISNFVLKIFMLSGIENFKQYGTGLHLFRHSFATLVYAKSRDIVLTSRALGHQSLSSTKIYIHTAQEYNKQVAIIFDNLLSG
C1/pz40	>fid|97886900|locus|OUM_1178| phage integrase family protein [Helicobacter pylori R038b]
C1/pz40	atgaaaaaatcaaatgacaataacgcactcgccagaagtcaaagggagttgtttgtagggattagggattttattgtttttaaatttaagcgtatggttgtttttaatggagtaagggattttacaaaaatgagatttttgtccatagaattagaaaaatgcgaaaatattaaagatttggaaaaattatgtcatacaatttataatcaaggcacaaagcatattttgatgatgcgtgtattgtttttattctttgactatttctgcaagtatttgaaagttaagcgattgagactactcaatgaagaaatgcttgtgaattttttatttgagttagctaaacaaagaaagattaattcaatggcaaaatatgtgatgtatattaggcaattttttgat…
C1/pz40	>fid|97886900|locus|OUM_1178| phage integrase family protein [Helicobacter pylori R038b]
C1/pz40	MKKSNDNNALARSQRELFVGIRDFIVFKFKRmvvfngVRDFTKMRFLSIELEKCENIKDLEKLCHTIYNQGTKHILMMRVLFLFFDYFCKYLKVKRLRLLNEEMLVNFLFELAKQRKINSMAKYVMYIRQFFDYLDRTKHYEFYFSLKNIAFAKHKDNLPKHLNSKDLKSFIYTLINYRTRSSYEKRNKCILLLIILGGLRKSEVFNLELRNIVLEKEHYVLLIKGKNNKERKAFIKREMLEKSLDEWLGDSKRLSSFNGRFVFKKslsnytqKHCSISNFVLKIFMLSGIENFKQYGTGLHLFMHSFATLVYAKSRDIVLTSRALGHQSLSSTKIYIHTAQEYNKQVASIFDNLLSG
C1/pz40	>fid|79442529|locus|HPHPH3_1275| integrase/recombinase XerD [Helicobacter pylori Hp H-3]
C1/pz40	atgaaaaaatcaaatgacaataacgcactcgccagaagtcaaagggagttgtttgtagggattagggattttattgtttttaaatttaagcgtatggttgtttttaatggagtaagggattttacaaaaatgagatttttgtcaatagaattagaaaaatgcgaaaatattaaagatttggaaaaattatgtcatacaatttataatcaaggcacaaagcatattttgatgatgcgtgtattgtttttattctttgactatttttgcaagcatttgaaagttaagcgattgagactactcaatgaagaaatgctagtgagttttttatttgagttagctaaacaaagaaagattaattcaatggcgaaatatgtgatgtatattaggcaattttttgat…
C1/pz40	>fid|79442529|locus|HPHPH3_1275| integrase/recombinase XerD [Helicobacter pylori Hp H-3]
C1/pz40	MKKSNDNNALARSQRELFVGIRDFIVFKFKRmvvfngVRDFTKMRFLSIELEKCENIKDLEKLCHTIYNQGTKHILMMRVLFLFFDYFCKHLKVKRLRLLNEEMLVSFLFELAKQRKINSMAKYVMYIRQFFDYLDRTKYYEFYFSLKNIAFAKHKDNLPKHLNSKDLKSFIYTLINYRTRSSYEKRNKCILLLIILGGLRKSEVFNLELRNIVLEKEHYILLIKGKNNKERKAFIKREMLEKSLDEWLGDSKRLSSFNGRFVFKKslsnytqKHCSISNFVLKIFMLSGIENFKQYGTGLHLFRHSFATLVYAESRDIVLTSRALGHQSLSSTKIYIHTAQEYNKQVASIFDNLLSG
C1/pz40	>fid|6497877|locus|HPSH_04480| integrase/recombinase (xerD) [Helicobacter pylori Shi470]
C1/pz40	atgaaaaaatcaaatgacaataacgcactcgccagaagtcaaagggagttgtttgtagggattagggattttattgtttttaaatttaagcgtatggttgtttttaacggagtaagggattttacaaaaatgagatttttgtccatagaattagaaaaatgcgaaaatattaaagatttggaaaaattatgtcatacaatttataatcaaggcacaaagcatattttgatgatgcgtgtattgtttttattctttgactatttttgcaagaatttgaaagttaagcgattgagactaatcaatgaagaaatgcttgtgaattttttatttgagttagctaaacaaagaaagattaattcaatggcaaaatatgtaatgtatattaggcaattttttgat…
C1/pz40	>fid|6497877|locus|HPSH_04480| integrase/recombinase (xerD) [Helicobacter pylori Shi470]
C1/pz40	MKKSNDNNALARSQRELFVGIRDFIVFKFKRmvvfngVRDFTKMRFLSIELEKCENIKDLEKLCHTIYNQGTKHILMMRVLFLFFDYFCKNLKVKRLRLINEEMLVNFLFELAKQRKINSMAKYVMYIRQFFDYLDRTKHYEFYFSLKNIAFAKHKDNLPKHLNSKDLKSFVYTLINYRTRSSYEKRNKCILLLIILGGLRKSEVFNLELRNIVLEKEHYILLIKGKNNKERKAFIKREMLEKSLDEWLGDSKRLSSFNGRFVFKKslsnytqKYCSISNFVLKIFMLSGIENFKQYGTGLHLFRHSFATLVYAKSRDIVLTSRALGHQSLSSTKIYIHTAQEYNKQVASIFDNLLSG
C1/pz40	>fid|80878392|locus|HPSH417_05675| integrase/recombinase XerD [Helicobacter pylori Shi417]
C1/pz40	atgaaaaaatcaaatgacaataacgcactcgccagaagtcaaagggagttgtttgtagggattagggattttattgtttttaaatttaagcgtatggttgtttttaacggagtaagggattttacaaaaatgagatttttgtccatagaattagaaaaatgcgaaaatattaaagatttggaaaaattatgtcatacaatttataatcaaggcacaaagcatattttgatgatgcgtgtattgtttttattctttgactatttttgcaagaatttgaaagttaagcgattgagactaatcaatgaagaaatgcttgtgaattttttatttgagttagctaaacaaagaaagattaattcaatggcaaaatatgtaatgtatattaggcaattttttgat…
C1/pz40	>fid|80878392|locus|HPSH417_05675| integrase/recombinase XerD [Helicobacter pylori Shi417]
C1/pz40	MKKSNDNNALARSQRELFVGIRDFIVFKFKRmvvfngVRDFTKMRFLSIELEKCENIKDLEKLCHTIYNQGTKHILMMRVLFLFFDYFCKNLKVKRLRLINEEMLVNFLFELAKQRKINSMAKYVMYIRQFFDYLDRTKHYEFYFSLKNIAFAKHKDNLPKHLNSKDLKSFVYTLINYRTRSSYEKRNKCILLLIILGGLRKSEVFNLELRNIVLEKEHYILLIKGKNNKERKAFIKREMLEKSLDEWLGDSKRLSSFNGRFVFKKslsnytqKYCSISNFVLKIFMLSGIENFKQYGTGLHLFRHSFATLVYAKSRDIVLTSRALGHQSLSSTKIYIHTAQEYNKQVASIFDNLLSG
C1/pz40	>fid|80884799|locus|HPSH169_01210| integrase/recombinase XerD [Helicobacter pylori Shi169]
C1/pz40	atgaaaaaatcaaatgacaataacgcactcgccagaagtcaaagggagttgtttgtagggattagggattttattgtttttaaatttaagcgtatggttgtttttaacggagtaagggattttacaaaaatgagatttttgtccatagaattagaaaaatgcgaaaatattaaagatttggaaaaattatgtcatacaatttataatcaaggcacaaagcatattttgatgatgcgtgtattgtttttattctttgactatttttgcaagaatttgaaagttaagcgattgagactaatcaatgaagaaatgcttgtgaattttttatttgagttagctaaacaaagaaagattaattcaatggcaaaatatgtaatgtatattaggcaattttttgat…
C1/pz40	>fid|80884799|locus|HPSH169_01210| integrase/recombinase XerD [Helicobacter pylori Shi169]
C1/pz40	MKKSNDNNALARSQRELFVGIRDFIVFKFKRmvvfngVRDFTKMRFLSIELEKCENIKDLEKLCHTIYNQGTKHILMMRVLFLFFDYFCKNLKVKRLRLINEEMLVNFLFELAKQRKINSMAKYVMYIRQFFDYLDRTKHYEFYFSLKNIAFAKHKDNLPKHLNSKDLKSFVYTLINYRTRSSYEKRNKCILLLIILGGLRKSEVFNLELRNIVLEKEHYILLIKGKNNKERKAFIKREMLEKSLDEWLGDSKRLSSFNGRFVFKKslsnytqKYCSISNFVLKIFMLSGIENFKQYGTGLHLFRHSFATLVYAKSRDIVLTSRALGHQSLSSTKIYIHTAQEYNKQVASIFDNLLSG
C1/pz40	>fid|80881800|locus|HPSH112_06950| integrase/recombinase XerD [Helicobacter pylori Shi112]
C1/pz40	atgaaaaaatcaaatgacaataacgcactcgccagaagtcaaagggagttgtttgtagggattagggattttattgtttttaaatttaagcgtatggttgtttttaacggagtaagggattttacaaaaatgagatttttgtccatagaattagaaaaatgcgaaaatattaaagatttggaaaaattatgtcatacaatttataatcaaggcacaaagcatattttgatgatgcgtgtattgtttttattctttgactatttttgcaagaatttgaaagttaagcgattgagactaatcaatgaagaaatgcttgtgaattttttatttgagttagctaaacaaagaaagattaattcaatggcaaaatatgtaatgtatattaggcaattttttgat…
C1/pz40	>fid|80881800|locus|HPSH112_06950| integrase/recombinase XerD [Helicobacter pylori Shi112]
C1/pz40	MKKSNDNNALARSQRELFVGIRDFIVFKFKRmvvfngVRDFTKMRFLSIELEKCENIKDLEKLCHTIYNQGTKHILMMRVLFLFFDYFCKNLKVKRLRLINEEMLVNFLFELAKQRKINSMAKYVMYIRQFFDYLDRTKHYEFYFSLKNIAFAKHKDNLPKHLNSKDLKSFVYTLINYRTRSSYEKRNKCILLLIILGGLRKSEVFNLELRNIVLEKEHYILLIKGKNNKERKAFIKREMLEKSLDEWLGDSKRLSSFNGRFVFKKslsnytqKYCSISNFVLKIFMLSGIENFKQYGTGLHLFRHSFATLVYAKSRDIVLTSRALGHQSLSSTKIYIHTAQEYNKQVASIFDNLLSG
C1/pz40	>fid|132968144|locus|HPHPA11_0756| phage integrase family protein [Helicobacter pylori Hp A-11]
C1/pz40	atgaaaaaatcaaatgacaataacgcacttgccagaagtcaaagggagttgtttgtagggattagggattttattgtttttaaatttaagcgtatggttgtttttaacggagtaagggattttacaaaaatgagatttttgtccatagaattagaaaaatgcgaaaatattaaagatttggaaaaattatgtcatacaatttataatcaaggcacaaagcatattttgatgatgcgtgtattgtttttattctttgactatttttgcaagcatttgaaagttaagcgattgagactactcaatgaagaaatgcttgtgaattttttatttgagttagctaaacaaagaaagattaattcaatggcaaaatatgtgatgtatattaggcaattttttgat…
C1/pz40	>fid|132968144|locus|HPHPA11_0756| phage integrase family protein [Helicobacter pylori Hp A-11]
C1/pz40	MKKSNDNNALARSQRELFVGIRDFIVFKFKRmvvfngVRDFTKMRFLSIELEKCENIKDLEKLCHTIYNQGTKHILMMRVLFLFFDYFCKHLKVKRLRLLNEEMLVNFLFELAKQRKINSMAKYVMYIRQFFDYSDRTKHYEFYFSLKNIAFAKHKDNLPKHLNSKDLKSFIYTLINYRTRSSYEKRNKCILLLIILGGLRKSEVFNLELRNIVLEKEHYILLIKGKNNKERKAFIKREMLEKSLDEWLSDSKRLSSFNGRFVFKKslsnytqKHCSISNFVLKIFMLSGIENFKQYGTGLHLFRHSFATLVYAESRDIVLTSRALGHQSLSSTKIYIHTAQEYNKQVASIFDNLLSG
C1/pz40	>fid|79321799|locus|HPCPY6261_0132| integrase/recombinase XerD [Helicobacter pylori CPY6261]
C1/pz40	atgaaaaaatcaaatgacaataacgcactcgccagaagtcaaagggagttgtttgtagggattagggattttgttgtttttaaatttaagcgtatggttgtttttaacggagtaagggattttacaaaaatgagatttttgtccatagaattagaaaaatgcgaaaatattaaagatttggaaaaactatgtcatacaatttataatcaaggcacaaagcatattttgatgatgcgtgtattgtttttattctttgactatttctgcaagtatttgaaagttaagcgattgagactactcaatgaagaaatgcttgtgaattttttatttgagttagctaaacaaagaaagattaattcaatggcaaaatatgtaatgtatattaggcaattttttgat…
C1/pz40	>fid|79321799|locus|HPCPY6261_0132| integrase/recombinase XerD [Helicobacter pylori CPY6261]
C1/pz40	MKKSNDNNALARSQRELFVGIRDFVVFKFKRmvvfngVRDFTKMRFLSIELEKCENIKDLEKLCHTIYNQGTKHILMMRVLFLFFDYFCKYLKVKRLRLLNEEMLVNFLFELAKQRKINSMAKYVMYIRQFFDYLDRTKHYEFYFSLKNIAFAKHKDNLPKHLNSKDLKSFIYTLINYKTRSSYEKRNKCILLLIILGGLRKSEVFNLELRNIVLEKEHYILLIKGKNNKERKAFIKREMLEKSLDEWLGDSKRLSSFNGRFVFKKslsnytqKHCSISNFVLKIFMLSGIENFKQYGTGLHLFRHSFATLVYAKSRDIVLTSRALGHQSLSSTKIYIHTAQEYNKQVAIIFDNLLSG
C1/pz40	>fid|79436644|locus|HPHPA27_0064| integrase/recombinase XerD [Helicobacter pylori Hp A-27]
C1/pz40	atgaaaaaatcaaatgacaataacgcactcgccagaagtcaaagggagttgtttgtagggattagggattttattgtttttaaatttaagcgtatggttgtttttaacggagtaagggattttacaaaaatgagatttttgtccatagaattagaaaaatgcgaaaatattaaagatttggaaaaattatgtcatacaatttataatcaaggcacaaagcatattttgatgatgcgtgtattgtttttattctttgactatttctgcaagcatttgaaagttaagcgattgagactactcaatgaagaaatgcttgtgagttttttatttgagttagctaaacaaagaaagattaattcaatggcgaaatatgtgatgtatattaggcaattttttgat…
C1/pz40	>fid|79436644|locus|HPHPA27_0064| integrase/recombinase XerD [Helicobacter pylori Hp A-27]
C1/pz40	MKKSNDNNALARSQRELFVGIRDFIVFKFKRmvvfngVRDFTKMRFLSIELEKCENIKDLEKLCHTIYNQGTKHILMMRVLFLFFDYFCKHLKVKRLRLLNEEMLVSFLFELAKQRKINSMAKYVMYIRQFFDYLDRTKHYEFYFSLKNIAFAKHKDNLPKHLNSKDLKSFIYTLINYRTKSSYEKRNKCILLLIILGGLRKSEVFNLELRNIVLEKEHYILLIKGKNNKERKAFIKREMLEKSLDEWLSDSKRLSSFNGRFVFKKslsnytqKHCSISNFVLKIFMLSGIENYKQYGTGLHLFRHSFATLVYAKSRDIVLTSRALGHQSLSSTKIYIHTAQEYNKQVASIFDNLLSG
C1/pz40	>fid|167887018|locus|N199_02560| integrase [Helicobacter pylori UM038]
C1/pz40	atgaaaaaatcaaatgacaataacgcactcgccagaagtcaaagggagttgtttgtagggattagggattttattgtttttaaatttaagcgtatggttgtttttaacggagtaagggattttacaaaaatgagatttttgtccatagaattagaaaaatgcgaaaatattaaagatttggaaaaattatgtcatacaatttataatcaaggcacaaagcatattttgatgatgcgtgtattgtttttattctttgactatttttgcaagcatttgaaagttaagcgattgagactactcaatgaagaaatgcttgtgaattttttatttgagttagctaaacaaagaaagattaattcaatggcaaaatatgtgatgtatattaggcaattttttgat…
C1/pz40	>fid|167887018|locus|N199_02560| integrase [Helicobacter pylori UM038]
C1/pz40	MKKSNDNNALARSQRELFVGIRDFIVFKFKRmvvfngVRDFTKMRFLSIELEKCENIKDLEKLCHTIYNQGTKHILMMRVLFLFFDYFCKHLKVKRLRLLNEEMLVNFLFELAKQRKINSMAKYVMYIRQFFDYLDRTKHYEFCFSLKNIAFAKHKDNLPKHLNSKDLKSFIYTLINYRTRSNYEKRNKCILLLIILGGLRKSEVFNLELRNIVLEKEHYILLIKGKNNKERKAFIKREMLEKSLDEWLGDSKRLSSFNGRFVFKKslsnytqKHCSISNFVLKIFMLSGIENFKQYGTGLHLFRHSFATLVYAKSRDIVLTSRALWHQSLSSTKIYIHTAQEYNKQVASIFDNLLSG
C1/pz40	>fid|97882561|locus|OUK_0735| phage integrase family protein [Helicobacter pylori R037c]
C1/pz40	atgaaaaaatcaaatgacaataacgcactcgctagaagtcaaagggagttgtttgtagggattagggattttattgtttttaaatttaagcgtatggttgtttttaatggggtaagggattttacaaaaatgagatttttgtcaatagaattagaaaaatgcgaaaatattaaagatttggaaaaattatgtcatacaatttataatcaaggcacaaagcatattttgatgatgcgtgtagtgtttttattttttgattatttttgcaagcatttgaaagttaagcgattgagactgctcaatgaagaaatgcttgtgaattttttatttgagttagctaaacaaagaaaaattaattcaatggcaaaatatgtgatgtatattaggcaattttttgat…
C1/pz40	>fid|97882561|locus|OUK_0735| phage integrase family protein [Helicobacter pylori R037c]
C1/pz40	MKKSNDNNALARSQRELFVGIRDFIVFKFKRmvvfngVRDFTKMRFLSIELEKCENIKDLEKLCHTIYNQGTKHILMMRVVFLFFDYFCKHLKVKRLRLLNEEMLVNFLFELAKQRKINSMAKYVMYIRQFFDYLDRTKHYEFYFSLKNIAFAKHRDNLPKHLNSKDLKSFIYTLINYRTRSSYEKRNKCILLLIILGGLRKSEVFNLELRNIVLEKEHYILIIKGKNNKERKAFIKREMLEKSLDEWLSDSKRLSSFNGRFVFKKslsnytqKHCSISNFVLKIFMLSGIENFKQYGTGLHLFRHSFATLVYADSRDIVLTSRALGHQSLSSTKIYIHTAQEYNKQVASIFDNLLSG
C1/pz40	>fid|167909553|locus|N207_08500| integrase [Helicobacter pylori UM114]
C1/pz40	atgaaaaaatcaaatgacaataacgcactcgttagaagtcaaagggagttgtttgtagggattagggattttattgtttttaaatttaagcgtatggttgtttttaatggaataagggattttacaaaaatgagatttttgtccatagaattagaaaaatgcgaaaatattaaagatttggaaaaattatgtcatacaatttataatcaaggcacaaagcatattttgatgatgcgtgtattgtttttattctttgactatttttgcaagcatttgaaagttaagcggttgagattactcaatgaagaaatgcttgtgaattttttatttgagttagctaaacaaagaaagattaattcaatggcaaaatatgtgatgtatttaagacaattctttgat…
C1/pz40	>fid|167909553|locus|N207_08500| integrase [Helicobacter pylori UM114]
C1/pz40	MKKSNDNNALVRSQRELFVGIRDFIVFKFKRmvvfngIRDFTKMRFLSIELEKCENIKDLEKLCHTIYNQGTKHILMMRVLFLFFDYFCKHLKVKRLRLLNEEMLVNFLFELAKQRKINSMAKYVMYLRQFFDYLDRTKHYEFYFSLKNIAFAKHKDNLPKHLNSKDLKSFIYTLINYRTRSSYERRNKCILLLIILGGLRKSEVFNLELRNIVLEKEHYILLIKGKNNRERKAFIRREMLEKSLDEWLGDSKRLSSFNGRFVFKKslsnytqKHCSISNFVLKIFMLSGIENFKQYGTGLHLFRHSFATLVYAKSRDIVLTSRALGHQSLSSTKIYIHTAQEYNKQVASIFDNLLSE
C1/pz40	>fid|141567743|locus|K751_06650| integrase-recombinase protein [Helicobacter pylori UM066]
C1/pz40	atgaaaaaatcaaatgacaataacgcactcgctagaagtcaaagggagttgtttgtagggattagggattttattgtttttaaatttaaacgtatggttgtttttaatggaataagggattttacaaaaatgagatttttgtccatagaattagaaaaatgcgaaaatattaaagatttggaaaaattatgtcatacaatttataatcaaggcacaaagcatattttgatgatgcgtgtattgtttttattctttgactatttttgcaagcatttgaaagttaagcggttgagattactcaatgaagaaatgcttgtgaattttttatttgagttagctaaacaaagaaagattaattcaatggcaaaatatgtgatgtatttaagacaattctttgat…
C1/pz40	>fid|141567743|locus|K751_06650| integrase-recombinase protein [Helicobacter pylori UM066]
C1/pz40	MKKSNDNNALARSQRELFVGIRDFIVFKFKRmvvfngIRDFTKMRFLSIELEKCENIKDLEKLCHTIYNQGTKHILMMRVLFLFFDYFCKHLKVKRLRLLNEEMLVNFLFELAKQRKINSMAKYVMYLRQFFDYLDRTKHYEFYFSLKNIAFAKHKDNLPKHLNSKDLKSFIYTLINYRTRSSYERRNKCILLLIILGGLRKSEVFNLELRNIVLEKEHYILLIKGKNNRERKAFIRREILEKSLDEWLGDSKRLSSFNGRFVFKKslsnytqKHCSISNFVLKIFMLSGIENFKQYGTGLHLFRHSFATLVYAKSRDIVLTSRALGHQSLSSTKIYIHTAQEYNKQVASIFDNLLSE
C1/pz40	>fid|79325138|locus|HPCPY6271_0761| integrase/recombinase XerD [Helicobacter pylori CPY6271]
C1/pz40	atgaaaaaatcaaatgacaataacgcactcgccagaagtcaaagggagttgtttgtagggattagggattttattgtttttaaatttaagcgtatggttgtttttaacggagtaagggattttacaaaaatgagatttttgtccatagaattagaaaaatgcgaaaatattaaagatttggaaaaattatgtcatacaatttataatcaaggcacaaagcatattttgatgatgcgtgtattgtttttattctttgactatttctgcaagcatttgaaagttaagcgattgagactactcaatgaagaaatgcttgtgaattttttatttgagttagctaaacaaagaaggattaattcaatggcaaaatatgtaatgtatattaggcaattttttgat…
C1/pz40	>fid|79325138|locus|HPCPY6271_0761| integrase/recombinase XerD [Helicobacter pylori CPY6271]
C1/pz40	MKKSNDNNALARSQRELFVGIRDFIVFKFKRmvvfngVRDFTKMRFLSIELEKCENIKDLEKLCHTIYNQGTKHILMMRVLFLFFDYFCKHLKVKRLRLLNEEMLVNFLFELAKQRRINSMAKYVMYIRQFFDYLDRTKHYEFYFSLKNIAFAKHKDNLPKHLNSKDLKSFIYTLINYRTRSSYEKRNKCILLLIILGGLRKSEVFNLELRNIVLEKEHYILLIKGKNNKERKAFIKREMLEKSLDEWLSDSKRLNSFNGRFVFKKslsnytqKHCSISNFVLKIFMLSGIENFKQYGTGLHLFRHSFATLVYTKSRDIVLTSRALGHQSLSSTKIYIHTAQEYNKQVASIFDNLLSE
C1/pz40	>fid|79453181|locus|HPHPH9_1414| integrase/recombinase XerD [Helicobacter pylori Hp H-9]
C1/pz40	atgaaaaaatcaaatgacaataacgcactcgccagaagtcaaagggagttgtttgtagggattagggattttattgtttttaaatttaagtgtatggttgtttttaatggagtaagggattttacaaaaatgagatttttgtccatagaattagaaaaatgcgaaaatattaaagatttagaaaaattatgtcatacaatttataatcaaggcacaaagcatattttgatgatgcgtgtattgtttttattctttgactatttttgcaagcatttgaaagttaagcgattgagactgctcaatgaagaaatgcttgtgaattttttatttgagttagctaaacaaagaaagattaattcaatggcaaaatatgtgatgtatattaggcaattttttgat…
C1/pz40	>fid|79453181|locus|HPHPH9_1414| integrase/recombinase XerD [Helicobacter pylori Hp H-9]
C1/pz40	MKKSNDNNALARSQRELFVGIRDFIVFKFKCmvvfngVRDFTKMRFLSIELEKCENIKDLEKLCHTIYNQGTKHILMMRVLFLFFDYFCKHLKVKRLRLLNEEMLVNFLFELAKQRKINSMAKYVMYIRQFFDYLDRTKHYEFYFSLKNIAFAKHKDNLPKHLNSKDLKSFIYTLINYRTRSSYEKRNKCILLLIILGGLRKSEVFNLELRNIVLEKEHYILLIKGKNNKERKAFIKREMLEKSLDEWLSDSKRLSSFNGRFVFKKslsnytqKHCSISNFVLNIFMLSGIENFKQYGTGLHLFRHSFATLVYAESRDIVLTSRALGHQSLSSTKIYIHTAQEYNKQVASIFDNLLSG
C1/pz40	>fid|79339021|locus|HPNQ4228_0633| integrase/recombinase XerD [Helicobacter pylori NQ4228]
C1/pz40	atgaaaaaatcaaatgacaataacgcactcgctagaagtcaaagggagttatttgtagggattagggattttattgtttttaaatttaagcgtatggttgtttttaatggggtaagggattttacaaaaatgagatttttgtcaatagaattagaaaaatgcgaaaatattaaagatttggaaaaattatgtcatacgatttataatcaaggcacaaagcatattttgatgatgcgtgtattgtttttgttctttgactatttttgcaatcatttgaaagttaagcgattgagactgctcaatgaagaaatgctagtgaattttttatttgagttagctaaacaaagaaagattaattcaatggcgaaatatgtgatgtatattaggcaattttttgat…
C1/pz40	>fid|79339021|locus|HPNQ4228_0633| integrase/recombinase XerD [Helicobacter pylori NQ4228]
C1/pz40	MKKSNDNNALARSQRELFVGIRDFIVFKFKRmvvfngVRDFTKMRFLSIELEKCENIKDLEKLCHTIYNQGTKHILMMRVLFLFFDYFCNHLKVKRLRLLNEEMLVNFLFELAKQRKINSMAKYVMYIRQFFDYLDRTKHYEFYFSLKNIAFAKHKDNLPKHLNSKDLKSFIYTLINYRTRSSYEKRNKCILLLIILGGLRKSEVFNLELRNIVLEKEHYILLIKGKNNKERKAFIKREMLEKSLDEWLSDSKRLSSFNGRFVFKKslshytqKHCSISNFVLNIFMLSGIENFKQYGTGLHLFRHSFATLVYAESRDIVLTSRALGHQSLSSTKIYIHTAQEYNKQVASIFDNLLSG
C1/pz40	>fid|167895934|locus|N203_08175| integrase [Helicobacter pylori UM084]
C1/pz40	atgaaaaaatcaaatgacaataacgcactcgttagaagtcaaagggagttgtttgtagggattagggattttattgtttttaaatttaagcgtatggttgtttttaatggaataagggattttacaaaaatgagatttttgtccatagaattagaaaaatgcgaaaatattaaagatttggaaaaattatgtcatacaatttataatcaaggcacaaagcatattttgatgattcgtgtattgtttttattctttgactatttttgcaagcatttgaaagttaagcggttgagattactcaatgaagaaatgcttgtgaattttttatttgagttagctaaacaaagaaagattaattcaatggcaaaatatgtgatgtatttaagacaattctttgat…
C1/pz40	>fid|167895934|locus|N203_08175| integrase [Helicobacter pylori UM084]
C1/pz40	MKKSNDNNALVRSQRELFVGIRDFIVFKFKRmvvfngIRDFTKMRFLSIELEKCENIKDLEKLCHTIYNQGTKHILMIRVLFLFFDYFCKHLKVKRLRLLNEEMLVNFLFELAKQRKINSMAKYVMYLRQFFDYLDRTKHYEFYFSLKNIAFAKHKDNLPKHLNSKDLKSFIYTLINYRTRSSYKRRNKCILLLIILGGLRKSEVFNLELRNIVLEKEHYILLIKGKNNRERKAFIRREMLEKSLDEWLGDSKRLSSFNGRFVFKKslsnytqKHCSISNFVLKIFMLSGIENFKQYGTGLHLFRHSFATLVYAKSRDIVLTSRALGHQSLSSTKIYIHTAQEYNKQVASIFDNLLSE
C1/pz40	>fid|44574608|locus|HPSA_04590| integrase-recombinase protein [Helicobacter pylori SouthAfrica7]
C1/pz40	atgaaaaaatcaaatgataacaacgcactcgctagaagtcaaagggagttatttgtagggattagggattttattgtttttaaatttaagcgtatggttgtttttaatggggtaagggattttacaaaaatgagatttttgtccatagaattagaaaaatgcgaaaatattaaagatttggaaaaattatgtcatacaatttataatcaaggcacaaagcatattttgatgatgcgtgtattgtttttattttttgactatttttgcaagcatttgaaagttaagcgattgagattactcaatgaagaaatgctggtgaattttttatttgagttagccaaacaaagaaagattaattcaatggcaaaatatgtgatgtatataaggcaattttttgat…
C1/pz40	>fid|44574608|locus|HPSA_04590| integrase-recombinase protein [Helicobacter pylori SouthAfrica7]
C1/pz40	MKKSNDNNALARSQRELFVGIRDFIVFKFKRmvvfngVRDFTKMRFLSIELEKCENIKDLEKLCHTIYNQGTKHILMMRVLFLFFDYFCKHLKVKRLRLLNEEMLVNFLFELAKQRKINSMAKYVMYIRQFFDYLDRTKHYEFYFSLKNIAFAKHRDNLPKHLNSKDLKSFICTLINYRTRSSYEKRNKCILLLIILGGLRKSEVFDLELRNIVLEKEHYILLIKGKNNKERKAFIKREMLEKSLDEWLSDSKRLSSFNGRFIFKKslsnytqKHCSISNFVLKIFMLSGIENFKQYGTGLHLFRHSFATLVYAESRDIVLTSRALGHQSLSSTKIYIHTAQEYNKQVASIFDNLLSE
C1/pz40	>fid|79530846|locus|HPHPP74_0368| integrase/recombinase XerD [Helicobacter pylori Hp P-74]
C1/pz40	atgaaaaaatcaaatgacaataacgcactcgccagaagtcaaagggagttgtttgtagggattagggattttattgtttttaaatttaagcgtatggttgtttttaatggggtaagggattttacaaaaatgagatttttgtccatagaattagaaaaatgcgaaaatattaaagatttggaaaaattatgtcatacaatttataatcaaggcacaaagcatattttgatgatgcgtgtattgtttttattttttgattatttttgcaagcatttgaaaattaagcaattgagactgctcaatgaagaaatgcttgtgaattttttatttgagctagctaaacaaagaaagattaattcaatggcgaaatatgtgatgtatattaggcaattttttgat…
C1/pz40	>fid|79530846|locus|HPHPP74_0368| integrase/recombinase XerD [Helicobacter pylori Hp P-74]
C1/pz40	MKKSNDNNALARSQRELFVGIRDFIVFKFKRmvvfngVRDFTKMRFLSIELEKCENIKDLEKLCHTIYNQGTKHILMMRVLFLFFDYFCKHLKIKQLRLLNEEMLVNFLFELAKQRKINSMAKYVMYIRQFFDYLDRTKHYEFYFSLKNIAFAKHRDNLPKHLNSKDLKSFIYALISYKTRSSYEKRNKCILLLIILGGLRKSEAFNLELRNIVLEKEHYILLIKGKNNKERKAFIKREMLEKSLDEWLSDSKRLSSFNGRFVFKKslsnytqKHCSISNFVLKIFMLSGIENFKQYGAGLHLFRHSFATLVYAKSRDIVLTSRALGHQSLSSTKIYIHTAQEYNKQVASIFDNLLSG
C1/pz40	>fid|79347519|locus|HPNQ4053_1698| integrase/recombinase XerD [Helicobacter pylori NQ4053]
C1/pz40	atgaaaaaatcaaatgacaataacgcgctcgctagaagtcaaagggagttgtttgtagggattagggattttattatttttaaatttaagcgtatggttgtttttaatggagtaagggattttacaaaaatgaaatttttgtctatagaattagaaaaatgcgaaaatattaaagatttggaaaaattatgtcatacaatttataatcaaggcacaaagcatattttgatgatgcgtgtagtgtttttattctttgactatttttgcaagcatttgaaagttaagcgattgagactgctcaatgaagaaatgctagtgaactttttatttgagttagctaaacaaagaaagattaattcaatggcgaaatatgtgatgtatattaggcaattttttgat…
C1/pz40	>fid|79347519|locus|HPNQ4053_1698| integrase/recombinase XerD [Helicobacter pylori NQ4053]
C1/pz40	MKKSNDNNALARSQRELFVGIRDFIIFKFKRmvvfngVRDFTKMKFLSIELEKCENIKDLEKLCHTIYNQGTKHILMMRVVFLFFDYFCKHLKVKRLRLLNEEMLVNFLFELAKQRKINSMAKYVMYIRQFFDYLDRTKHYDFYFSLKNIAFAKHKDNLPKHLNSKDLKSFIYTLINYRTRSSYEKRNKCILLLIILGGLRKSEVFNLELRNIVLEKEHYILLIKGKNNKERKAFIKREMLEKSLDEWLSDSKRLSSFNGRFIFKKslshytqKHCSISNFVLKIFMLSGIENFKQYGAGLHLFRHSFATLVYAESRDIVLTSRALGHQSLSSTKIYIHTAQEYNKQVASIFDNLLSE
C1/pz40	>fid|174094906|locus|HPSA20_1106| phage integrase family protein [Helicobacter pylori SouthAfrica20]
C1/pz40	atgaaaaaatcaaatgataacaacgcactcgctagaagtcaaagggagttatttgtagggattagggattttattgtttttaaatttaagcgtatggttgtttttaatggggtaagggattttacaaaaatgagatttttgtccatagaattagaaaaatgcgaaaatattaaagatttggaaaaattatgtcatacaatttataatcaaggcacaaagcatattttgatgatgcgtgtattgtttttattttttgactatttttgcaagcatttgaaagttaagcgattgagattactcaatgaagaaatgctggtgaattttttatttgagttagccaaacaaagaaagattaattcaatggcaaaatatgtgatgtatataaggcaattttttgat…
C1/pz40	>fid|174094906|locus|HPSA20_1106| phage integrase family protein [Helicobacter pylori SouthAfrica20]
C1/pz40	MKKSNDNNALARSQRELFVGIRDFIVFKFKRmvvfngVRDFTKMRFLSIELEKCENIKDLEKLCHTIYNQGTKHILMMRVLFLFFDYFCKHLKVKRLRLLNEEMLVNFLFELAKQRKINSMAKYVMYIRQFFDYLDRTKHYEFYFSLKNIAFAKHRDNLPKHLNSKDLKSFICTLINYRTRSSYEKRNKCILLLIILGGLRKSEVFDLELRNIVLEKEHYILLIKGKNNKERKAFIKREMLEKSLDEWLSDSKRLSSFNGRFIFKKslsnytqKHCSISNFVLKIFMLSGIENFKQYGTGLHLFRHSFATLVYDESRDIVLTSRALGHQSLSSTKIYIHTAQEYNKQVASIFDNLLSE
C1/pz40	>fid|167892806|locus|N202_07325| integrase [Helicobacter pylori UM067]
C1/pz40	atgaaaaaatcaaatgacaataacgcactcgctagaagtcaaagggagttgtttgtagggattagggattttattgtttctaaatttaagcgtatggttgtttttaatggaataagggattttacaaaaatgagatttttgtctatagaattagaaaaatgcgaaaatattaaagatttagaaaaattatgtcatacaatttataatcaaggcacaaagcatattttgatgatgcgtgtattgtttttattctttgactatttttgcaagcatttgaaagttaagcggttgagattactcaatgaagaaatgcttgtgaattttttatttgagttagctaaacaaagaaagattaattcaatggcaaaatatgtgatgtatttaagacaattctttgat…
C1/pz40	>fid|167892806|locus|N202_07325| integrase [Helicobacter pylori UM067]
C1/pz40	MKKSNDNNALARSQRELFVGIRDFIVSKFKRmvvfngIRDFTKMRFLSIELEKCENIKDLEKLCHTIYNQGTKHILMMRVLFLFFDYFCKHLKVKRLRLLNEEMLVNFLFELAKQRKINSMAKYVMYLRQFFDYLDRTKHYEFYFSLKNIAFAKYKDNLPKHLNSKDLKFFIYTLINYRTRSSYKRRNKCILLLIILGGLRKSEVFNLELRNIVLEKEHYILLIKGKNNRERKAFIRREMLEKSLDEWLGDSKRLSSFNGRFVFKKslsnytqKHCSISNFVLKIFMLSGIENFKQYGTGLHLFRHSFATLVYAKSRDIVLTSRALGHQSLSSTKIYIHTAQEYNKQVASIFDNLLSE
C1/pz40	>fid|118796455|locus|HMPREF1405_01509| site-specific recombinase, phage integrase family [Helicobacter pylori GAM231Ai]
C1/pz40	atgaaaaaatcaaatgacaataacgcgctcgctagaagtcaaagggagttatttgtagggattagggattttattgtttttaaatttaagcgtatggttgtttttaatggggtaagggattttacaaaaatgagatttttgtccatagaattagaaaaatgcgaaaatattaaagatttggaaaaattatgtcatacaatttataatcaaggcacaaagcatattttgatgatgcgtgtattgtttttattttttgattatttttgcaagcatttgaaaattaagcaattgagactgctcaatgaagaaatgcttgtgaattttttatttgagctagctaaacaaagaaagattaattcaatggcgaaatatgtgatgtatattaggcaattttttgat…
C1/pz40	>fid|118796455|locus|HMPREF1405_01509| site-specific recombinase, phage integrase family [Helicobacter pylori GAM231Ai]
C1/pz40	MKKSNDNNALARSQRELFVGIRDFIVFKFKRmvvfngVRDFTKMRFLSIELEKCENIKDLEKLCHTIYNQGTKHILMMRVLFLFFDYFCKHLKIKQLRLLNEEMLVNFLFELAKQRKINSMAKYVMYIRQFFDYLDRTKHYEFYFSLKNIAFAKHRDNLPKHLNSKDLKSFIYALISYKTRSSYEKRNKCILLLIILGGLRKSEAFNLELRNIVLEKEHYILLIKGKNNKERKAFIKREMLEKSLDEWLGDSKRLSSFNGRFVFKKslsnytqKHCSISNFVLKIFMLSGIENFKQYGAGLHLFRHSFATLVYAESRDIVLTSRALGHKSLSSTKIYIHTAQEYNKQVASIFDNLLSE
C1/pz40	>fid|79474540|locus|HPHPH23_1495| integrase/recombinase XerD [Helicobacter pylori Hp H-23]
C1/pz40	atgaaaaaatcaaatgacaataacgcactcgctagaagtcaaagggagttatttgtagggattagggattttattgtttttaaatttaagcgtatggttgtttttaatggggtaagagattttacaaaaatgaaacttttgtctatagaattagaaaaatgcgaaaatattaaagatttggaaaaattatgtcatacaatttataatcaaggcacaaagcatattttgatgatgcgtgtattgtttttgttctttgactatttttgcaagcatttgaaagttaagcgattgagactactcaatgaagaaatgctagtgaattttttatttgagttagctaaacaaagaaagattaattcaatggcgaaatatgtgatgtatattaggcaattttttgat…
C1/pz40	>fid|79474540|locus|HPHPH23_1495| integrase/recombinase XerD [Helicobacter pylori Hp H-23]
C1/pz40	MKKSNDNNALARSQRELFVGIRDFIVFKFKRmvvfngVRDFTKMKLLSIELEKCENIKDLEKLCHTIYNQGTKHILMMRVLFLFFDYFCKHLKVKRLRLLNEEMLVNFLFELAKQRKINSMAKYVMYIRQFFDYLDRTKHYEFYFSLKNIAFAKHRDNLPKHLNSKDLKSFIYALISYKTRSSYEKRNKCILLLIILGGLRKSEVFNLELRNIVLEKEHYILLIKGKNNKERKAFIKREMLEKSLDEWLSDSKRLSSFNGRFVFKKslsnytqKHCSISNFVLNIFMLSGIENFKQYGTGLHLFRHSFATLVYAESRDIVLTSRALGHQSLSSTKIYIHTAQEYNKQVASIFDNLLSE
C1/pz40	>fid|118750930|locus|HMPREF1392_00129| site-specific recombinase, phage integrase family [Helicobacter pylori GAM101Biv]
C1/pz40	atgaaaaaatcaaatgacaataacgcactcgctagaagtcaaagggagttatttgtagggattagggattttattgtttttaaatttaagcgtatggttgtttttaatggggtaagagattttacaaaaatgaaacttttgtctatagaattagaaaaatgcgaaaatattaaagatttggaaaaattatgtcatacaatttataatcaaggcacaaagcatattttgatgatgcgtgtattgtttttgttttttgactatttttgcaagcatttgaaagttaagcgattgagactactcaatgaagaaatgctagtgaattttttatttgagttagctaaacaaagaaagattaattcaatggcgaaatatgtgatgtatattaggcaattttttgat…
C1/pz40	>fid|118750930|locus|HMPREF1392_00129| site-specific recombinase, phage integrase family [Helicobacter pylori GAM101Biv]
C1/pz40	MKKSNDNNALARSQRELFVGIRDFIVFKFKRmvvfngVRDFTKMKLLSIELEKCENIKDLEKLCHTIYNQGTKHILMMRVLFLFFDYFCKHLKVKRLRLLNEEMLVNFLFELAKQRKINSMAKYVMYIRQFFDYLDRTKHYEFYFSLKNIAFAKHRDNLPKHLNSKDLKSFIYALISYKTRSSYEKRNKCILLLIILGGLRKSEVFNLELRNIVLEKEHYILLIKGKNNKERKAFIKREMLEKSLDEWLSDSKRLSSFNGRFVFKKslsnytqKHCSISNFVLNIFMLSGIENFKQYGTGLHLFRHSFATLVYAESRDIVLTSRALGHQSLSSTKIYIHTAQEYNKQVASIFDNLLSE
C1/pz40	>fid|118895607|locus|HMPREF1434_00394| site-specific recombinase, phage integrase family [Helicobacter pylori GAMchJs124i]
C1/pz40	atgaaaaaatcaaatgacaataacgcactcgctagaagtcaaagggagttgtttgtagggattagggattttattgtttttaaatttaagcgtatggttgtttttaatggggtaagagattttacaaaaatgaaacttttgtctatagaattagaaaaatgcgaaaatattaaagatttggaaaaattatgtcatacaatttataatcaaggcacaaagcatattttgatgatgcgtgtattgtttttgttctttgactatttttgcaagcatttgaaagttaagcgattgagactactcaatgaagaaatgctagtgaattttttatttgagttagctaaacaaagaaagattaattcaatggcgaaatatgtgatgtatattaggcaattttttgat…
C1/pz40	>fid|118895607|locus|HMPREF1434_00394| site-specific recombinase, phage integrase family [Helicobacter pylori GAMchJs124i]
C1/pz40	MKKSNDNNALARSQRELFVGIRDFIVFKFKRmvvfngVRDFTKMKLLSIELEKCENIKDLEKLCHTIYNQGTKHILMMRVLFLFFDYFCKHLKVKRLRLLNEEMLVNFLFELAKQRKINSMAKYVMYIRQFFDYLDRTKHYEFYFSLKNIAFAKHRDNLPKHLNSKDLKSFIYALISYKTRSSYEKRNKCILLLIILGGLRKSEVFNLELRNIVLEKEHYVLLIKGKNNKERKTFIKREMLERSLDEWLSDSKRLSSFNGRFVFKKslsnytqKHCSISNFVLKIFMLSGIENFKQYGTGLHLFRHSFATLVYAESRDIVLTSRALGHKSLSSTKIYIHTAQEYNKQVASIFDNLLSE
C1/pz40	>fid|118799840|locus|HMPREF1406_01427| site-specific recombinase, phage integrase family [Helicobacter pylori GAM239Bi]
C1/pz40	atgaaaaaatcaaatgacaataacgcactcgctagaagtcaaagggagttgtttgtagggattagggattttattgtttttaaatttaagcgtatggttgtttttaatggggtaagagattttacaaaaatgaaacttttgtctatagaattagaaaaatgcgaaaatattaaagatttggaaaaattatgtcatacaatttataatcaaggcacaaagcatattttgatgatgcgtgtattgtttttgttctttgactatttttgcaagcatttgaaagttaagcgattgagactactcaatgaagaaatgctagtgaattttttatttgagttagctaaacaaagaaagattaattcaatggcgaaatatgtgatgtatattaggcaattttttgat…
C1/pz40	>fid|118799840|locus|HMPREF1406_01427| site-specific recombinase, phage integrase family [Helicobacter pylori GAM239Bi]
C1/pz40	MKKSNDNNALARSQRELFVGIRDFIVFKFKRmvvfngVRDFTKMKLLSIELEKCENIKDLEKLCHTIYNQGTKHILMMRVLFLFFDYFCKHLKVKRLRLLNEEMLVNFLFELAKQRKINSMAKYVMYIRQFFDYLDRTKHYEFYFSLKNIAFAKHRDNLPKHLNSKDLKSFIYALISYKTRSSYEKRNKCILLLIILGGLRKSEVFNLELRNIVLEKEHYVLLIKGKNNKERKTFIKREMLERSLDEWLSDSKRLSSFNGRFVFKKslsnytqKHCSISNFVLKIFMLSGIENFKQYGTGLHLFRHSFATLVYAESRDIVLTSRALGHKSLSSTKIYIHTAQEYNKQVASIFDNLLSE
C1/pz40	>fid|118775493|locus|HMPREF1399_00003| site-specific recombinase, phage integrase family [Helicobacter pylori GAM118Bi]
C1/pz40	atgaaaaaatcaaatgacaataacgcactcgctagaagtcaaagggagttgtttgtagggattagggattttattgtttttaaatttaagcgtatggttgtttttaatggggtaagagattttacaaaaatgaaacttttgtctatagaattagaaaaatgcgaaaatattaaagatttggaaaaattatgtcatacaatttataatcaaggcacaaagcatattttgatgatgcgtgtattgtttttgttctttgactatttttgcaagcatttgaaagttaagcgattgagactactcaatgaagaaatgctagtgaattttttatttgagttagctaaacaaagaaagattaattcaatggcgaaatatgtgatgtatattaggcaattttttgat…
C1/pz40	>fid|118775493|locus|HMPREF1399_00003| site-specific recombinase, phage integrase family [Helicobacter pylori GAM118Bi]
C1/pz40	MKKSNDNNALARSQRELFVGIRDFIVFKFKRmvvfngVRDFTKMKLLSIELEKCENIKDLEKLCHTIYNQGTKHILMMRVLFLFFDYFCKHLKVKRLRLLNEEMLVNFLFELAKQRKINSMAKYVMYIRQFFDYLDRTKHYEFYFSLKNIAFAKHRDNLPKHLNSKDLKSFIYALISYKTRSSYEKRNKCILLLIILGGLRKSEVFNLELRNIVLEKEHYVLLIKGKNNKERKTFIKREMLERSLDEWLSDSKRLSSFNGRFVFKKslsnytqKHCSISNFVLKIFMLSGIENFKQYGTGLHLFRHSFATLVYAESRDIVLTSRALGHKSLSSTKIYIHTAQEYNKQVASIFDNLLSE
C1/pz40	>fid|118876350|locus|HMPREF1428_01190| site-specific recombinase, phage integrase family [Helicobacter pylori GAM83T]
C1/pz40	atgaaaaaatcaaatgacaataacgcactcgctagaagtcaaagggagttgtttgtagggattagggattttattgtttttaaatttaagcgtatagttgtttttaatggggtaagggattttacaaaaatgagatttttgtccatagaattagaaaaatgcgaaaatattaaagatttggaaaaattatgtcatacaatttataatcaaggcacaaagcatattttgatgatgcgtgtattatttttgttctttgactatttttgcaagcatttgaaaattaagcgattgagactgctcaatgaagaaatgcttgtgaattttttatttgagttagctaaacaaagaaaaattaattcaatggcaaaatatgtgatgtatattaggcaattttttgat…
C1/pz40	>fid|118876350|locus|HMPREF1428_01190| site-specific recombinase, phage integrase family [Helicobacter pylori GAM83T]
C1/pz40	MKKSNDNNALARSQRELFVGIRDFIVFKFKRIVVFNGVRDFTKMRFLSIELEKCENIKDLEKLCHTIYNQGTKHILMMRVLFLFFDYFCKHLKIKRLRLLNEEMLVNFLFELAKQRKINSMAKYVMYIRQFFDYLDRTKHYEFYFSLKNIAFAKHKDNLPKHLNSKDLKSFIYALISYKTRSSYEKRNKCILLLIILGGLRKSEAFNLELRNIVLEKEHYILLIKGKNNKERKTFIKREMLERSLDEWLSDSKRLSSFNGRFVFKKslshytqKHCSISNFVLKIFMLSGIENFKQYGTGLHLFRHSFATLVYAESRDIVLTSRALGHKSLSSTKIYIHTAQEYNKQVASIFDNLLSE
C1/pz40	>fid|118871472|locus|HMPREF1427_00516| site-specific recombinase, phage integrase family [Helicobacter pylori GAM83Bi]
C1/pz40	atgaaaaaatcaaatgacaataacgcactcgctagaagtcaaagggagttgtttgtagggattagggattttattgtttttaaatttaagcgtatagttgtttttaatggggtaagggattttacaaaaatgagatttttgtccatagaattagaaaaatgcgaaaatattaaagatttggaaaaattatgtcatacaatttataatcaaggcacaaagcatattttgatgatgcgtgtattatttttgttctttgactatttttgcaagcatttgaaaattaagcgattgagactgctcaatgaagaaatgcttgtgaattttttatttgagttagctaaacaaagaaaaattaattcaatggcaaaatatgtgatgtatattaggcaattttttgat…
C1/pz40	>fid|118871472|locus|HMPREF1427_00516| site-specific recombinase, phage integrase family [Helicobacter pylori GAM83Bi]
C1/pz40	MKKSNDNNALARSQRELFVGIRDFIVFKFKRIVVFNGVRDFTKMRFLSIELEKCENIKDLEKLCHTIYNQGTKHILMMRVLFLFFDYFCKHLKIKRLRLLNEEMLVNFLFELAKQRKINSMAKYVMYIRQFFDYLDRTKHYEFYFSLKNIAFAKHKDNLPKHLNSKDLKSFIYALISYKTRSSYEKRNKCILLLIILGGLRKSEAFNLELRNIVLEKEHYILLIKGKNNKERKTFIKREMLERSLDEWLSDSKRLSSFNGRFVFKKslshytqKHCSISNFVLKIFMLSGIENFKQYGTGLHLFRHSFATLVYAESRDIVLTSRALGHKSLSSTKIYIHTAQEYNKQVASIFDNLLSE
C1/pz40	>fid|118842570|locus|HMPREF1419_00181| site-specific recombinase, phage integrase family [Helicobacter pylori GAM263BFi]
C1/pz40	atgaaaaaatcaaatgacaataacgcactcgctagaagtcaaagggagttgtttgtagggattagggattttgttgtttttaaatttaagcgtatggttgtttttaatggggtaagagattttacaaaaatgaaacttttgtctatagaattagaaaaatgcgaaaatattaaagatttggaaaaattatgtcatacaatttataatcaaggcacaaagcatattttgatgatgcgtgtattgtttttgttctttgactatttttgcaagcatttgaaagttaagcgattgagactactcaatgaagaaatgctagtgaattttttatttgagttagctaaacaaagaaagattaattcaatggcgaaatatgtgatgtatattaggcaattttttgat…
C1/pz40	>fid|118842570|locus|HMPREF1419_00181| site-specific recombinase, phage integrase family [Helicobacter pylori GAM263BFi]
C1/pz40	MKKSNDNNALARSQRELFVGIRDFVVFKFKRmvvfngVRDFTKMKLLSIELEKCENIKDLEKLCHTIYNQGTKHILMMRVLFLFFDYFCKHLKVKRLRLLNEEMLVNFLFELAKQRKINSMAKYVMYIRQFFDYLDRTKHYEFYFSLKNIAFAKHRDNLPKHLNSKDLKSFIYALISYKTRSSYEKRNKCILLLIILGGLRKSEVFNLELRNIVLEKEHYVLLIKGKNNKERKTFIKREMLERSLDEWLSDSKRLSSFNGRFVFKKslsnytqKHCSISNFVLKIFMLSGIENFKQYGTGLHLFRHSFATLVYAESRDIVLTSRALGHKSLSSTKIYIHTAQEYNKQVASIFDNLLSE
C1/pz40	>fid|118773362|locus|HMPREF1403_00688| site-specific recombinase, phage integrase family [Helicobacter pylori GAM201Ai]
C1/pz40	atgaaaaaatcaaatgacaataacgcactcgctagaagtcaaagggagttatttgtagggattaggaattttattgtttttaaatttaagcgtatggttgtttttaatggggtaagggattttacaaaaatgagatttttgtccatagaattagaaaaatgcgaaaatattaaagatttggaaaaattatgtcatacaatttataatcaaggcacaaagcatattttgatgatgcgtgtattgtttttattttttgattatttttgcaagcatttgaaaattaagcaattgagactgctcaatgaagaaatgcttgtgaattttttatttgagctagctaaacaaagaaagattaattcaatggcgaaatatgtgatgtatattaggcaattttttgat…
C1/pz40	>fid|118773362|locus|HMPREF1403_00688| site-specific recombinase, phage integrase family [Helicobacter pylori GAM201Ai]
C1/pz40	MKKSNDNNALARSQRELFVGIRNFIVFKFKRmvvfngVRDFTKMRFLSIELEKCENIKDLEKLCHTIYNQGTKHILMMRVLFLFFDYFCKHLKIKQLRLLNEEMLVNFLFELAKQRKINSMAKYVMYIRQFFDYLDRTKHYEFYFSLKNIAFAKHRDNLPKHLNSKDLKSFIYALISYKTRSSYEKRNKCILLLIILGGLRKSEAFNLELRNIVLEKEHYILLIKGKNNKERKAFIKREMLEKSLDEWLSDSKRLSSFNGRFVFKKslsnytqKHCSISNFVLKIFMLSGIENFKQYGAGLHLFRHSFATLVYAESRDIVLTSRALGHKSLSSTKIYIHTAQEYNKQVASIFDNLLSE
C1/pz40	>fid|118864675|locus|HMPREF1425_00621| site-specific recombinase, phage integrase family [Helicobacter pylori GAM71Ai]
C1/pz40	atgaaaaaatcaaatgacaataacgcactcgctagaagtcaaagggagttgtttgtagggattagggattttattgtttttaaatttaagcgtatggttgtttttaatgaagtaagagattttacaaaaatgagatttttgtcaatagaattagaaaaatgcgaaaatattaaagatttggaaaaattatgtcatacaatttataatcaaggcacaaagcatattttgatgatgcgtgtattgtttttattttttggttatttttgcaagcatttgaaaattaagcgattgagactgctcaatgaagaaatgcttgtgaattttttatttgagttagctaaacaaagaaagattaattcaatggcgaaatatgtgatgtatattaggcaattttttgat…
C1/pz40	>fid|118864675|locus|HMPREF1425_00621| site-specific recombinase, phage integrase family [Helicobacter pylori GAM71Ai]
C1/pz40	MKKSNDNNALARSQRELFVGIRDFIVFKFKRMVVFNEVRDFTKMRFLSIELEKCENIKDLEKLCHTIYNQGTKHILMMRVLFLFFGYFCKHLKIKRLRLLNEEMLVNFLFELAKQRKINSMAKYVMYIRQFFDYLDRTKHYEFYFSLKNIAFAKHRDNLPKHLNSKDLKSFIYALISYKTRSSYEKRNKCILLLIILGGLRKSEVFNLELRNIVLEKEHYVLLIKGKNNKERKTFIKREMLERSLDGWLSDSKRLSSFNGRFIFKKslsnytqKHCSISNFVLKIFMLSGIENFKQYGTGLHLFRHSFATLVYAESRDIVLTSRALGHKSLSSTKIYIHTAQEYNKQVASIFDNLLSE
C1/pz40	>fid|118829386|locus|HMPREF1415_00654| site-specific recombinase, phage integrase family [Helicobacter pylori GAM254Ai]
C1/pz40	atgaaaaaatcaaatgacaataacgcgctcgctagaagtcaaagggagttgtttgtagggattagggattttattgtttttaaatttaagcgtatggttgtttttaatggggtaagggattttacaaaaatgaaatttttgtctatagaattagaaaaatgcgaaaatattaaagatttggaaaatttatgtcatacaatttataatcaaggcacaaagcatattctgatgatgcgtgtagtgtttttattttttgattatttttgcaagcatttgaaagttaagcgattgagactactcaatgaagaaatgctagtgaattttttatttgagttagctaaacaaagaaaaattaattcaatggcaaaatatgtgatgtatattaggcaattttttgat…
C1/pz40	>fid|118829386|locus|HMPREF1415_00654| site-specific recombinase, phage integrase family [Helicobacter pylori GAM254Ai]
C1/pz40	MKKSNDNNALARSQRELFVGIRDFIVFKFKRmvvfngVRDFTKMKFLSIELEKCENIKDLENLCHTIYNQGTKHILMMRVVFLFFDYFCKHLKVKRLRLLNEEMLVNFLFELAKQRKINSMAKYVMYIRQFFDYLDRTKHYEFYFSLKNIAFAKHRDNLPKHLNSKDLKSFIYALISYKTRSSYEKRNKCILLLIILGGLRKSEVFNLELRNIVLEKEHYILLIKGKNNKERKTFIKREMLEKSLDEWLSDSKRLSSFNGRFVFKKslshytqKHCSISNFVLKIFMLSGIENFKQYGTGLHLFRHSFATLVYAESRDIVLTSRALGHQSLSSTKIYIHTAQEYNKQVASIF
C1/pz40	>fid|97897351|locus|OUS_1426| phage integrase family protein [Helicobacter pylori R056a]
C1/pz40	atgatgcgtgtattgtttttattctttgactatttttgcaagcatttgaaagttaagcgattgagactactcaatgaagaaatgcttgtgaattttttatttgagttagctaaacaaagaaagattaattcaatggcaaaatatgtaatgtatattaggcaattttttgattacttggataggactaaacattatgaattttattttagtcttaaaaatatagcctttgctaaacacaaggataatttgcctaaacatctaaattcaaaagatttaaaatcttttatatatactcttataaactatagaactagaagcagttatgaaaagagaaataagtgtattttgctcttgattattttgggtggtttgagaaaatctgaggtttttaatttagaa…
C1/pz40	>fid|97897351|locus|OUS_1426| phage integrase family protein [Helicobacter pylori R056a]
C1/pz40	MMRVLFLFFDYFCKHLKVKRLRLLNEEMLVNFLFELAKQRKINSMAKYVMYIRQFFDYLDRTKHYEFYFSLKNIAFAKHKDNLPKHLNSKDLKSFIYTLINYRTRSSYEKRNKCILLLIILGGLRKSEVFNLELRNIVLEKEHYILLIKGKNNKERKAFIKREMLEKSLDEWLGDSKRLSSFNGRFVFKKslsnytqKHCSISNFVLKIFMLSGIENFKQYGTGLHLFRHSFATLVYAKSRDIVLTSRALGHQSLSSTKIYIHTAQEYNKQVASIFDNLLSG
C1/pz40	>fid|97870285|locus|OUC_1359| phage integrase family protein [Helicobacter pylori R018c]
C1/pz40	atgatgcgtgtattgtttttattctttgactatttttgcaagcatttgaaagttaagcgattgagactactcaatgaagaaatgcttgtgaattttttatttgagttagctaaacaaagaaagattaattcaatggcaaaatatgtaatgtatattaggcaattttttgattacttggataggactaaacattatgaattttattttagtcttaaaaatatagcctttgctaaacacaaggataatttgcctaaacatctaaattcaaaagatttaaaatcttttatatatactcttataaactatagaactagaagcagttatgaaaagagaaataagtgtattttgctcttgattattttgggtggtttgagaaaatctgaggtttttaatttagaa…
C1/pz40	>fid|97870285|locus|OUC_1359| phage integrase family protein [Helicobacter pylori R018c]
C1/pz40	MMRVLFLFFDYFCKHLKVKRLRLLNEEMLVNFLFELAKQRKINSMAKYVMYIRQFFDYLDRTKHYEFYFSLKNIAFAKHKDNLPKHLNSKDLKSFIYTLINYRTRSSYEKRNKCILLLIILGGLRKSEVFNLELRNIVLEKEHYILLIKGKNNKERKAFIKREMLEKSLDEWLGDSKRLSSFNGRFVFKKslsnytqKHCSISNFVLKIFMLSGIENFKQYGTGLHLFRHSFATLVYAKSRDIVLTSRALGHQSLSSTKIYIHTAQEYNKQVASIFDNLLSG
C1/pz40	>fid|79370105|locus|HPHPA9_0868| integrase/recombinase XerD [Helicobacter pylori Hp A-9]
C1/pz40	atgatgcgtgtattgtttttattctttgactatttttgcaagcatttgaaagttaagcgattgagactacttaatgaagaaatgcttgtgaattttttatttgagttagctaaacaaagaaagattaattcaatggcaaaatatgtaatgtatattaggcaattttttgattacttggataggactaaacattatgaattttattttagtcttaaaaatatagcctttgctaaacacaaggataatttgcctaaacatctaaattcaaaagatttaaaatcttttatatatactcttataaactataaaactagaagcagttatgaaaagagaaataagtgtattttgctcttaattattttgggtggtttgagaaaatctgaggtttttaatttagaa…
C1/pz40	>fid|79370105|locus|HPHPA9_0868| integrase/recombinase XerD [Helicobacter pylori Hp A-9]
C1/pz40	MMRVLFLFFDYFCKHLKVKRLRLLNEEMLVNFLFELAKQRKINSMAKYVMYIRQFFDYLDRTKHYEFYFSLKNIAFAKHKDNLPKHLNSKDLKSFIYTLINYKTRSSYEKRNKCILLLIILGGLRKSEVFNLELRNIVLEKEHYILLIKGKNNKERKAFIKREILEKSLDEWLGDSKRLSSFNGRFVFKKslsnytqKHCSISNFVLKIFMLSGIENFKQYGTGLHLFRHSFATLVYAKSRDIVLTSRALGHQSLSSTKIYIHTAQEYNKQVASIFDNLLSG
C1/pz40	>fid|169574345|locus|HPSA50_1005| phage integrase family protein [Helicobacter pylori SouthAfrica50]
C1/pz40	atgatgcgtgtattgtttttattttttgactatttttgcaagcatttgaaagttaagcgattgagattactcaatgaagaaatgctggtgaattttttatttgagttagccaaacaaagaaagattaattcaatggcaaaatatgtgatgtatataaggcaattttttgattacttggataggaccaagcattatgaattttattttagtcttaaaaatatagcctttgctaaacatagggataatttgcctaaacatctaaactcaaaagatttaaaatcttttatatgtactcttataaactatagaactagaagtagttatgaaaagagaaataagcgtattttgctcttaattattttgggtggtttgagaaaatctgaggtttttgatttagaa…
C1/pz40	>fid|169574345|locus|HPSA50_1005| phage integrase family protein [Helicobacter pylori SouthAfrica50]
C1/pz40	MMRVLFLFFDYFCKHLKVKRLRLLNEEMLVNFLFELAKQRKINSMAKYVMYIRQFFDYLDRTKHYEFYFSLKNIAFAKHRDNLPKHLNSKDLKSFICTLINYRTRSSYEKRNKRILLLIILGGLRKSEVFDLELRNIVLEKEHYILLIKGKNNKERKAFIKREMLEKSLDEWLSDSKRLSSFNGRFIFKKslsnytqKHCSISNFVLKIFMLSGIENFKQYGTGLHLFRHSFATLVYAESRDIVLTSRALGHQSLSSTKIYIHTAQEYNKQVASIFDNLLSE
C1/pz40	>fid|79444939|locus|HPHPH4_0722| integrase/recombinase XerD [Helicobacter pylori Hp H-4]
C1/pz40	atgatgcgtgtattgtttttgttctttgactatttttgcaagcatttgaaagttaagcgattgaaactactcaatgaagaaatgctagtgaattttttatttgagttagctaaacaaagaaagattaattcaatggcaaaatatgtgatgtatattaggcaattttttgattacttggataggactaaacattatgaattttattttagttttaaaaatatagccttcgctaaacacagggataatttgcctaaacatctaaattcaaaagatttgaaatcttttatatatgctctcataagctataaaactagaagcagttatgaaaagagaaataagtgtattttgctcttaatcattttgggcggtttgagaaaatctgaggtttttaatctggaa…
C1/pz40	>fid|79444939|locus|HPHPH4_0722| integrase/recombinase XerD [Helicobacter pylori Hp H-4]
C1/pz40	MMRVLFLFFDYFCKHLKVKRLKLLNEEMLVNFLFELAKQRKINSMAKYVMYIRQFFDYLDRTKHYEFYFSFKNIAFAKHRDNLPKHLNSKDLKSFIYALISYKTRSSYEKRNKCILLLIILGGLRKSEVFNLELRNIVLEKEHYILLIKGKNNKERKAFIKREMLEKSLDEWLSDSKRLSSFNGRFIFKKslsnytqKHCSISNFMLKIFMLSGIENFKQYGAGLHLFRHSFATLVYAESRDIVLTSRALGHQSLSSTKIYIHTAQEYNKQVASIFDNLLSE
C1/pz40	>fid|119634843|locus|HPOK113_0362| integrase/recombinase [Helicobacter pylori OK113]
C1/pz40	atgaaaaaatcaaatgacaataacgcactcgccagaagtcaaagggagttgtttgtagggattagggattttattgtttttaaatttaagcgtatggttgtttttaacggagtaagggattttacaaaaatgagatttttgtccatagaattagaaaaatgcgaaaatattaaagatttggaaaaattatgtcatacaatttataatcaaggcacaaagcatattttgatgatgcgtgtattgtttttattctttgactatttttgcaagcatttgaaagttaagcgattgagactactcaatgaagaaatgcttgtgaattttttatttgagttagctaaacaaagaaagattagttcaatggcaaaatatgtaatgtatgttaggcaattttttgat…
C1/pz40	>fid|119634843|locus|HPOK113_0362| integrase/recombinase [Helicobacter pylori OK113]
C1/pz40	MKKSNDNNALARSQRELFVGIRDFIVFKFKRmvvfngVRDFTKMRFLSIELEKCENIKDLEKLCHTIYNQGTKHILMMRVLFLFFDYFCKHLKVKRLRLLNEEMLVNFLFELAKQRKISSMAKYVMYVRQFFDYLDRTKCYEFYFSLKNIAFAKHKDNLPKHLNSKDLKSFIYTLINYRTRSSYEKRNKCILLLIILGGLRKSEVFNLELRNIVLEKEHYILLIKGKNNKERKAFIKREMLEKSLDEWLGDSKRLSNFNGRFVFKKSLSSKALFNQQFCVKDFLC
C1/pz40	>fid|79560621|locus|HPHPH5B_1538| phage integrase family protein [Helicobacter pylori Hp H-5b]
C1/pz40	atgaaaaaatcaaatgacaataacgcactcgctagaagtcaaagggagttgtttgtggggattagggattttattgtttttaaatttaagcgtatggttgtttttaatggggtaagagattttacaaaaatgaaacttttgtctatagaattagaaaaatgcgaaaatattaaagatttggaaaaattatgtcatacaatttataatcaaggcacaaagcatattttgatgatgcgtgtattgtttttattttttgattatttttgcaagcatttgaaagttaagcgattgagactactcaatgaagaaatgctagtgaattttttatttgagttagctaaacaaagaaagattaattcaatggcgaaatatgtgatgtatattaggcaattttttgat…
C1/pz40	>fid|79560621|locus|HPHPH5B_1538| phage integrase family protein [Helicobacter pylori Hp H-5b]
C1/pz40	MKKSNDNNALARSQRELFVGIRDFIVFKFKRmvvfngVRDFTKMKLLSIELEKCENIKDLEKLCHTIYNQGTKHILMMRVLFLFFDYFCKHLKVKRLRLLNEEMLVNFLFELAKQRKINSMAKYVMYIRQFFDYLDRTKHYEFYFSLKNIAFAKHRDNLPKHLNSKDLKSFIYALISYKTRSSYEKRNKCILLLIILGGLRKSEVFNLELRNIVLEKEHYVLLIKGKNNKERKTFIKREMLERSLDEWLSDSKRLSSFNGRFAFKKSLSNYT
C1/pz40	>fid|115822446|locus|C730_05215| integrase-recombinase protein [Helicobacter pylori Rif2]
C1/pz40	atgaaaaaatcaaatgacaataacgcactcgccagaagtcaaagggagttgtttgtagggattagggattttattgtttttaaatttaagcgtatggttgtttttaacggagtaagggattttacaaaaatgagatttttgtccatagaattagaaaaatgcgaaaatattaaagatttggaaaaattatgtcatacaatttataatcaaggcacaaagcatattttgatgatgcgtgtattgtttttattctttgactatttctgcaagcatttgaaagttaagcgattgagactactcaatgaagaaatgcttgtgaattttttatttgagttagctaaacaaagaaaaattaattcaatggcaaaatatgtgatgtatattaggcaattttttgat…
C1/pz40	>fid|115822446|locus|C730_05215| integrase-recombinase protein [Helicobacter pylori Rif2]
C1/pz40	MKKSNDNNALARSQRELFVGIRDFIVFKFKRmvvfngVRDFTKMRFLSIELEKCENIKDLEKLCHTIYNQGTKHILMMRVLFLFFDYFCKHLKVKRLRLLNEEMLVNFLFELAKQRKINSMAKYVMYIRQFFDYLDRTKHYEFYFSLKNIAFAKHKDNLPKHLNSKDLKSFIYTLINYRTRSSYEKRNKCILLLIILGGLRKSEVFNLELRNIVLEKEHYILLIKGKNNKERKAFIKIAQTDIDTLAPLIRILLESIAKNLLSH
C1/pz40	>fid|115819161|locus|C695_05220| integrase-recombinase protein [Helicobacter pylori Rif1]
C1/pz40	atgaaaaaatcaaatgacaataacgcactcgccagaagtcaaagggagttgtttgtagggattagggattttattgtttttaaatttaagcgtatggttgtttttaacggagtaagggattttacaaaaatgagatttttgtccatagaattagaaaaatgcgaaaatattaaagatttggaaaaattatgtcatacaatttataatcaaggcacaaagcatattttgatgatgcgtgtattgtttttattctttgactatttctgcaagcatttgaaagttaagcgattgagactactcaatgaagaaatgcttgtgaattttttatttgagttagctaaacaaagaaaaattaattcaatggcaaaatatgtgatgtatattaggcaattttttgat…
C1/pz40	>fid|115819161|locus|C695_05220| integrase-recombinase protein [Helicobacter pylori Rif1]
C1/pz40	MKKSNDNNALARSQRELFVGIRDFIVFKFKRmvvfngVRDFTKMRFLSIELEKCENIKDLEKLCHTIYNQGTKHILMMRVLFLFFDYFCKHLKVKRLRLLNEEMLVNFLFELAKQRKINSMAKYVMYIRQFFDYLDRTKHYEFYFSLKNIAFAKHKDNLPKHLNSKDLKSFIYTLINYRTRSSYEKRNKCILLLIILGGLRKSEVFNLELRNIVLEKEHYILLIKGKNNKERKAFIKIAQTDIDTLAPLIRILLESIAKNLLSH
C1/pz40	>fid|66819469|locus|HP79_00020| integrase-recombinase protein [Helicobacter pylori P79]
C1/pz40	atgaaaaaatcaaatgacaataacgcactcgccagaagtcaaagggagttgtttgtagggattagggattttattgtttttaaatttaagcgtatggttgtttttaacggagtaagggattttacaaaaatgagatttttgtccatagaattagaaaaatgcgaaaatattaaagatttggaaaaattatgtcatacaatttataatcaaggcacaaagcatattttgatgatgcgtgtattgtttttattctttgactatttctgcaagcatttgaaagttaagcgattgagactactcaatgaagaaatgcttgtgaattttttatttgagttagctaaacaaagaaaaattaattcaatggcaaaatatgtgatgtatattaggcaattttttgat…
C1/pz40	>fid|66819469|locus|HP79_00020| integrase-recombinase protein [Helicobacter pylori P79]
C1/pz40	MKKSNDNNALARSQRELFVGIRDFIVFKFKRmvvfngVRDFTKMRFLSIELEKCENIKDLEKLCHTIYNQGTKHILMMRVLFLFFDYFCKHLKVKRLRLLNEEMLVNFLFELAKQRKINSMAKYVMYIRQFFDYLDRTKHYEFYFSLKNIAFAKHKDNLPKHLNSKDLKSFIYTLINYRTRSSYEKRNKCILLLIILGGLRKSEVFNLELRNIVLEKEHYILLIKGKNNKERKAFIKIAQTDIDTLAPLIRILLESIAKNLLSH
C1/pz40	>fid|79424807|locus|HPHPA8_0944| integrase/recombinase XerD [Helicobacter pylori Hp A-8]
C1/pz40	atggcgaaatatgtgatgtatattaggcaattttttgattacttggataggactaaacattatgatttttattttagtcttaaaaatatagcctttgctaaacacaaggataatttgcccaaacatctaaattcaaaagatttaaaatcttttatatatactcttataaactatagaactagaagcagttatgaaaagagaaataagtgtattttgctcttaattattttgggcggtttgagaaaatctgaggtttttaatttagaattgagaaatattgttttagaaaaagagcattatatcttgcttataaaaggcaaaaacaataaagagcgaaaagcgttcattaaacgagaaatgctagaaaaatctttagatgagtggttgagtgacagcaaa…
C1/pz40	>fid|79424807|locus|HPHPA8_0944| integrase/recombinase XerD [Helicobacter pylori Hp A-8]
C1/pz40	MAKYVMYIRQFFDYLDRTKHYDFYFSLKNIAFAKHKDNLPKHLNSKDLKSFIYTLINYRTRSSYEKRNKCILLLIILGGLRKSEVFNLELRNIVLEKEHYILLIKGKNNKERKAFIKREMLEKSLDEWLSDSKRLSSFNGRFIFKKslsnytqKHCSISNFVLKIFMLSGIENFKQYGTGLHLFRHSFATLVYAESRDIVLTSRALGHQSLSSTKIYIHTAQEYNKQVASIFDNLLSE
C1/pz40	>fid|79449228|locus|HPHPH6_0903| integrase/recombinase XerD [Helicobacter pylori Hp H-6]
C1/pz40	atgaaaaaatcaaatgacaataacgcactcgctagaagtcaaagggagttatttgtagggattagggattttattgtttttaaatttaagcgtatggttgtttttaatggggtaagggattttacaaaaatgagatttttgtccatagaattagaaaaatgcgaaaatattaaagatttggaaaaattatgtcatacaatttataatcaaggcacaaagcatattttgatgatgcgtgtattgtttttattttttgattatttttgcaagcatttgaaaattaagcgattgagactgctcaatgaagaaatgcttgtgaattttttatttgagctagctaaacaaagaaagattaattcaatggcgaaatatgtgatgtatattaggcaattttttgat…
C1/pz40	>fid|79449228|locus|HPHPH6_0903| integrase/recombinase XerD [Helicobacter pylori Hp H-6]
C1/pz40	MKKSNDNNALARSQRELFVGIRDFIVFKFKRmvvfngVRDFTKMRFLSIELEKCENIKDLEKLCHTIYNQGTKHILMMRVLFLFFDYFCKHLKIKRLRLLNEEMLVNFLFELAKQRKINSMAKYVMYIRQFFDYLDRTKHYEFYFSLKNIAFAKHRDNLPKHLNSKDLKSFIYALISYKTRSSYEKRNKCILLLIILGGLRKSEAFNLELRNIVLEKEHYILLIKGKNNKERKSVH
C1/pz40	>fid|79500123|locus|HPHPP13_0713| integrase/recombinase XerD [Helicobacter pylori Hp P-13]
C1/pz40	ttggataggactaaacattatgaattttattttagtcttaaaaatatagccttcgctaaacacagggataatttgcctaaacatctaaattcaaaagatttaaaatcttttatatatactcttataaactatagaactagaagcagttatgaaaagagaaataagtgtattttgctcttaattattttgggcggtttgagaaaatctgaggtttttaatttagaattgagaaatattgttttagaaaaagagcattatatcttgcttataaaaggcaaaaacaataaagagcgaaaggcgttcattaaacgagaaatgctagaaaaatctttagatgagtggttgggtgatagcaaacgattgagtagttttaatgggcgttttgtgtttaagaagtct…
C1/pz40	>fid|79500123|locus|HPHPP13_0713| integrase/recombinase XerD [Helicobacter pylori Hp P-13]
C1/pz40	MDRTKHYEFYFSLKNIAFAKHRDNLPKHLNSKDLKSFIYTLINYRTRSSYEKRNKCILLLIILGGLRKSEVFNLELRNIVLEKEHYILLIKGKNNKERKAFIKREMLEKSLDEWLGDSKRLSSFNGRFVFKKslsnytqKHCSISNFVLKIFMLSGIENFKQYGTGLHLFRHSFATLVYAKSRDIVLTSRALGHQSLSSTKIYIHTAQEYNKQVASIFDNLLSG
C1/pz40	>fid|45516127|locus|HSUHS5_0505| integrase/recombinase XerD [Helicobacter suis HS5]
C1/pz40	atcaaggagaagagaaaaatggaaaaaatggaaaacgagctcttgcctttgagtcgcacacaaagagagctctttgaaaatatcaaggcatttttacactacaaaatcaaaaactttacaccggtacaggctttaaaagatgtggctaaggtgctctgctaccaagaggagattttaaaatgcccaaacatcagcgcgctagagcgtctctgccacgcactctataatcaaggcatcaaccatatcttaatgatgcgggttttgtttttgttctttgttcacttcaaaacccagatcaaactaaaaagctttaaaagccttactgaggagcaagtaattagctttctctttgaactagcccaaactagaaaacctagctctatggctaagtatgtgatg…
C1/pz40	>fid|45516127|locus|HSUHS5_0505| integrase/recombinase XerD [Helicobacter suis HS5]
C1/pz40	MKEKRKMEKMENELLPLSRTQRELFENIKAFLHYKIKNFTPVQALKDVAKVLCYQEEILKCPNISALERLCHALYNQGINHILMMRVLFLFFVHFKTQIKLKSFKSLTEEQVISFLFELAQTRKPSSMAKYVMYLRQFFNYLDRKRGYHFDFSLKNLAFAKTTQTLPKHLNAQDLKAFIKTLLNYQARSSYEKRNKCILLLVILGGLRKSEVLNLELKNIKPEEQNYSILVMGKNRKERKAYIRKSILEQALHDWISDAKRLQHFNGVFLFKKATLSQRTCQLKNFIAKIFKLSNIKHSQAYGTGLHLFRHSFATLIYQETQDLVLTSRALGHNSLLSTKIYIHTTQEHNKKVACVFDTLLNKQ
C1/pz40	>fid|45513563|locus|HSUHS1_0505| integrase/recombinase (XerD) [Helicobacter suis HS1]
C1/pz40	atcaaggagaagagaaaaatggaaaaaatggaaaacgagctcttgcctttgagtcgcacacaaagagagctctttgaaaatatcaaggcatttttacactacaaaatcaaaaactttacaccggtacaggctttaaaagatgtggctaaggtgctctgctaccaagaggagattttaaaatgcccaaacatcagcgcgctagagcgtctctgccacgcactctataatcaaggcatcaaccatatcttaatgatgcgggttttgtttttgttctttgttcacttcaaaacccagatcaaactaaaaagctttaaaagccttactgaggagcaagtaattagctttctctttgaactagcccaaactagaaaacctagctctatggctaagtatgtgatg…
C1/pz40	>fid|45513563|locus|HSUHS1_0505| integrase/recombinase (XerD) [Helicobacter suis HS1]
C1/pz40	MKEKRKMEKMENELLPLSRTQRELFENIKAFLHYKIKNFTPVQALKDVAKVLCYQEEILKCPNISALERLCHALYNQGINHILMMRVLFLFFVHFKTQIKLKSFKSLTEEQVISFLFELAQTRKPSSMAKYVMYLRQFFNYLDRKRGYHFDFSLKNLAFAKTTQTLPKHLNAQDLKAFIKTLLNYQARSSYEKRNKCILLLVILGGLRKSEVLNLELKNIKPEEQNYSILVMGKNRKERKAYIRKSILEQALHDWISDAKRLQHFNGVFLFKKATLSQRTCQLKNFIAKIFKLSNIKHSQAYGTGLHLFRHSFATLIYQETQDLVLTSRALGHNSLLSTKIYIHTTQEHNKKVACVFDTLLNKQ
C1/pz40	>fid|166750194|locus|L934_09035| integrase [Helicobacter pylori PZ5080]
C1/pz40	atgctaaataacaaactcaccaaatctcaaagagaactctttgataatcttaaagcctttttatacactaaggttaaaaatttcactcctattcaagatgtgaatgatatggctttgatattagatacgcaaaacaaaatcttaaaatgtcataatatagagcaattaaaacaactctgtcatattctttataatcaaggcattaaacacactataatgatgcaaggcttgtttttattctttaactattttaaagataatctcaaattaagaagttttagaatgcttagcgaagagcaagtgattaactttctctttgaactcgctcaaaatagaaaacccagctctatggctaagtatgtgatgtatttaagacaattctttgattatttggataga…
C1/pz40	>fid|166750194|locus|L934_09035| integrase [Helicobacter pylori PZ5080]
C1/pz40	MLNNKLTKSQRELFDNLKAFLYTKVKNftpiqdvNDMALILDTQNKILKCHNIEQLKQLCHILYNQGIKHTIMMQGLFLFFNYFKDNLKLRSFRMLSEEQVINFLFELAQNRKPSSMAKYVMYLRQFFDYLDRKRRYSFDFTLKNLAFAKTKESLPRHLNDKDLKSflktllDYKPATSFEKRNKCILLIVILGGLRKCEVLNIELKHIQVEEQNYSILIQGKGRKERKAYIKKGLLEPSLNAWLSDEYRLKYFNGAYLFKKDKQKAQNSLTLYNFILLIFKLAQIKHYKQYGTGLHLFRHSFATLIYQETQDLVLTSRALGHSSLLSTKIYIHTTQEHNKKVALVFDNLIDNKK
C1/pz40	>fid|166738876|locus|L931_01505| integrase [Helicobacter pylori PZ5024]
C1/pz40	atgctaaataacaaactcaccaaatctcaaagagaactctttaataatctcaaagtctttttatacactaaggttaaaaatttcactcctattcaagatgtgaatgatatggctttaatcctagatacgcaaaacaaaatcttaaaatgccataatgttgagcaattaagacaactctgtcatattctttataatcaaggtgtcaaacacaccataatgatgcaaggcttgtttttattctttgaatactttagagacaatctgaaactaagaagttttagaatgcttagtgaagagcaagtcattaactttctttttgaactcgctcaaaatagaaaaccaagctctatggctaagtatgtgatgtatttaaggcaattctttgattacttggataga…
C1/pz40	>fid|166738876|locus|L931_01505| integrase [Helicobacter pylori PZ5024]
C1/pz40	MLNNKLTKSQRELFNNLKVFLYTKVKNftpiqdvNDMALILDTQNKILKCHNVEQLRQLCHILYNQGVKHTIMMQGLFLFFEYFRDNLKLRSFRMLSEEQVINFLFELAQNRKPSSMAKYVMYLRQFFDYLDRKKHYNFDFALKNLAFAKTKESLPRHLNYKDLKSflktllEYKPTTSFEKRNKCVLLIVILGGLRKCEVLNIELKHIQVEEQNYSILIQGKGRKERKAYIKKSLLEPSLNAWLSDDYRLKYFNGAYLFKKDKQKSQNSLTLYNFIPLIFKLAQIKHYKQYGTGLHLFRHSFATLIYQETQDLVLTSRALGHSSLLSTKIYIHTTQEHNKKVALVFDSLIENKK
C1/pz40	>fid|79395325|locus|HPHPH29_1349| integrase/recombinase XerD [Helicobacter pylori Hp H-29]
C1/pz40	atgccacataacaaactcactaaatctcagagagaactcttttgtaatctcaaagcctttttatacactaaggctaaaaacttcacgcccattcaagatgtgaaggatatggctttaatcctagacacacaagataaaatcttaaaatgccataatgttgagcaattaagacaactctgtcatattctttataatcaaggtatcaaacacaccataatgatgcaaggcttgtttttattctttgaatactttagagacaatctgaaactaagaagttttagaatgcttagtgaagagcaagtcattaactttctttttgaactcgctcaaaatagaaaaccaagctctatggctaagtatgtgatgtatttaaggcaattctttgattacttggataga…
C1/pz40	>fid|79395325|locus|HPHPH29_1349| integrase/recombinase XerD [Helicobacter pylori Hp H-29]
C1/pz40	MPHNKLTKSQRELFCNLKAFLYTKAKNftpiqdvKDMALILDTQDKILKCHNVEQLRQLCHILYNQGIKHTIMMQGLFLFFEYFRDNLKLRSFRMLSEEQVINFLFELAQNRKPSSMAKYVMYLRQFFDYLDRKKHYNFDFALKNLAFAKTKESLPRHLNYKDLKSflktllEYKPTTSFEKRNKCVLLIVILGGLRKCEVLNIELKHIQVEEQNYSILIQGKGRKERKAYIKKGLLEPSLNAWLSDEYRLKYFNGAYLFKKDKQKAQNSLTLYNFIPLIFKLAQIKHYKQYGTGLHLFRHSFATLIYQETQDLVLTSRALGHSSLLSTKIYIHTTQEHNKKVALVFDNLIENKK
C1/pz40	>fid|79483948|locus|HPHPP2_1259| phage integrase, N-terminal SAM-like domain protein [Helicobacter pylori Hp P-2]
C1/pz40	atgctaaataacaaactcaccaaatctcaaagagaactctttgataatctcaaagtctttttatacactaaggttaaaaatttcactcctattcaagatgtgaatgatatggctttaatcctagatacgcaaaacaaaatcttaaaatgccataatgttgagcaattaagacaactctgtcatattctttataatcaaggtatcaaacacaccataatgatgcaaggcttgtttttattctttgaatactttagagacaatctgaaactaagaagttttagaatgcttagtgaagagcaagtcattaactttctttttgaactcgctcaaaatagaaaaccaagctctatggctaagtatgtgatgtatttaaggcaattctttgattacttggataga…
C1/pz40	>fid|79483948|locus|HPHPP2_1259| phage integrase, N-terminal SAM-like domain protein [Helicobacter pylori Hp P-2]
C1/pz40	MLNNKLTKSQRELFDNLKVFLYTKVKNftpiqdvNDMALILDTQNKILKCHNVEQLRQLCHILYNQGIKHTIMMQGLFLFFEYFRDNLKLRSFRMLSEEQVINFLFELAQNRKPSSMAKYVMYLRQFFDYLDRKKHYNFDFALKNLAFAKTKESLPRHLNYKDLKSflktllEYKPTTSFEKRNKCVLLIVILGGLRKCEVLNIELKHIQVEEQNYSILIQGKGRKERKAYIKKSLLEPSLNAWLSDDYRLKYFNGAYLFKKDKQKSQNSLTLYNFIPLIFKLAQIKHYKQYGTGLHLFRHSFATLIYQETQDLVLTSRALGHSSLLSTKIYIHTTQEHNKKVALVFDSLIENKK
C1/pz40	>fid|79546230|locus|HPHPP2B_1298| phage integrase, N-terminal SAM-like domain protein [Helicobacter pylori Hp P-2b]
C1/pz40	atgctaaataacaaactcaccaaatctcaaagagaactctttgataatctcaaagtctttttatacactaaggttaaaaatttcactcctattcaagatgtgaatgatatggctttaatcctagatacgcaaaacaaaatcttaaaatgccataatgttgagcaattaagacaactctgtcatattctttataatcaaggtatcaaacacaccataatgatgcaaggcttgtttttattctttgaatactttagagacaatctgaaactaagaagttttagaatgcttagtgaagagcaagtcattaactttctttttgaactcgctcaaaatagaaaaccaagctctatggctaagtatgtgatgtatttaaggcaattctttgattacttggataga…
C1/pz40	>fid|79546230|locus|HPHPP2B_1298| phage integrase, N-terminal SAM-like domain protein [Helicobacter pylori Hp P-2b]
C1/pz40	MLNNKLTKSQRELFDNLKVFLYTKVKNftpiqdvNDMALILDTQNKILKCHNVEQLRQLCHILYNQGIKHTIMMQGLFLFFEYFRDNLKLRSFRMLSEEQVINFLFELAQNRKPSSMAKYVMYLRQFFDYLDRKKHYNFDFALKNLAFAKTKESLPRHLNYKDLKSflktllEYKPTTSFEKRNKCVLLIVILGGLRKCEVLNIELKHIQVEEQNYSILIQGKGRKERKAYIKKSLLEPSLNAWLSDDYRLKYFNGAYLFKKDKQKSQNSLTLYNFIPLIFKLAQIKHYKQYGTGLHLFRHSFATLIYQETQDLVLTSRALGHSSLLSTKIYIHTTQEHNKKVALVFDSLIENKK
C1/pz40	>fid|115909783|locus|HPAKL117_02165| integrase/recombinase (xerD) [Helicobacter pylori Aklavik117]
C1/pz40	atgctaaataacaaactcaccaaatctcaaagagaactctttgataatctcaaagtctttttatacactaaggttaaaaatttcactcctattcaagatgtgaatgatatggctttaatcctagatacgcaaaacaaaatcttaaaatgccataatgttgagcaattaagacaactctgtcatattctttataatcaaggtatcaaacacaccataatgatgcaaggcttgtttttattctttgaatactttagagacaatctgaaactaagaagttttagaatgcttagtgaagagcaagtcattaactttctttttgaactcgctcaaaatagaaaaccaagctctatggctaagtatgtgatgtatttaaggcaattctttgattacttggataga…
C1/pz40	>fid|115909783|locus|HPAKL117_02165| integrase/recombinase (xerD) [Helicobacter pylori Aklavik117]
C1/pz40	MLNNKLTKSQRELFDNLKVFLYTKVKNftpiqdvNDMALILDTQNKILKCHNVEQLRQLCHILYNQGIKHTIMMQGLFLFFEYFRDNLKLRSFRMLSEEQVINFLFELAQNRKPSSMAKYVMYLRQFFDYLDRKKHYNFDFALKNLAFAKTKESLPRHLNYKDLKSflktllEYKPTTSFEKRNKCVLLIVILGGLRKCEVLNIELKHIQVEEQNYSILIQGKGRKERKAYIKKSLLEPSLNAWLSDDYRLKYFNGAYLFKKDKQKSQNSLTLYNFIPLIFKLAQIKHYKQYGTGLHLFRHSFATLIYQETQDLVLTSRALGHSSLLSTKIYIHTTQEHNKKVALVFDSLIENKK
C1/pz40	>fid|167908896|locus|N207_01255| integrase [Helicobacter pylori UM114]
C1/pz40	atgccacataacaaactcaccaaatctcagagagaactcttttgtaatctcaaagcctttttatacactaaggttaaaaacttcacgcccattcaagatgtgaaggatatggctttgatattaaacacacaagataaaatcttaaaatgccacaatatagagcaattaaaacaactctgtcatattctttacaatcaaggcattaaatacactataatgatgcaaggcttgtttttattctttgactattttaaggataatctcaaattaagaagtcttagaatgcttagcgaagagcaagtcattaactttctttttgaactcgctcaaaatagaaagccaagctctatggctaaatatgtgatgtatttaagacaattctttgactacttggatagg…
C1/pz40	>fid|167908896|locus|N207_01255| integrase [Helicobacter pylori UM114]
C1/pz40	MPHNKLTKSQRELFCNLKAFLYTKVKNftpiqdvKDMALILNTQDKILKCHNIEQLKQLCHILYNQGIKYTIMMQGLFLFFDYFKDNLKLRSLRMLSEEQVINFLFELAQNRKPSSMAKYVMYLRQFFDYLDRKKHYSFDFALKNLAFAKTKESLPRHLNDKDLKSflktllDYKPATSFEKRNKCILLIVILGGLRKCEVLNIELKHIQVEEQNYSILIQGKGRKERKAYIKKSLLEPSLNTWLSDEYRLKYFNGAYLFKKDKQKAQNSLTLYNFIPLIFKLAQIKHYKQYGTGLHLFRHSFATLIYQETQDLVLASRALGHSSLLSTKIYIHTTQEHNKKVALVFDSLIENKK
C1/pz40	>fid|80878814|locus|HPSH417_07495| integrase/recombinase (xerD) [Helicobacter pylori Shi417]
C1/pz40	atgctaaataacaaactcaccaaatctcaaagagaactttttgataatctcaaagtatttttatacactaaggttaaaaatttcacacctattcaagatgtgaatgatatggctttgatattagatacgcaaaacaaagttttaaaatgcaataatgttgagcaattaagacaactctgtcatattctttataatcaaggtatcaaacacaccataatgatgcaaggcttgtttttattctttgaatactttagagacaatctgaaactaagaagttttagaatgcttagtgaagagcaagtcattaactttctttttgaactcgctcaaaatagaaaaccaagctctatggctaagtatgtgatgtatttaaggcaattctttgattacttggataga…
C1/pz40	>fid|80878814|locus|HPSH417_07495| integrase/recombinase (xerD) [Helicobacter pylori Shi417]
C1/pz40	MLNNKLTKSQRELFDNLKVFLYTKVKNftpiqdvNDMALILDTQNKVLKCNNVEQLRQLCHILYNQGIKHTIMMQGLFLFFEYFRDNLKLRSFRMLSEEQVINFLFELAQNRKPSSMAKYVMYLRQFFDYLDRKKHYNFDFALKNLAFAKTKESLPRHLNYKDLKSflktllEYKPTTSFEKRNKCVLLIVILGGLRKCEVLNIELKHIQVEEQNYSILIQGKGRKERKAYIKKSLLEPSLNAWLSDDYRLKYFNGAYLFKKDKQKSQNSLTLYNFIPLIFKLAQIKHYKQYGTGLHLFRHSFATLIYQETQDLVLTSRALGHSSLLSTKIYIHTTQEHNKKVALVFDSLIENKK
C1/pz40	>fid|80881585|locus|HPSH112_01400| integrase/recombinase (xerD) [Helicobacter pylori Shi112]
C1/pz40	atgctaaataacaaactcaccaaatctcaaagagaactttttgataatctcaaagtctttttatacactaaggttaaaaatttcacacctattcaagatgtgaatgatatggctttgatattaaatacgcaaaacaaagttttaaaatgcaataatgttgagcaattaagacaactctgtcatattctttataatcaaggtatcaaacacaccataatgatgcaaggcttgtttttattctttgaatactttagagacaatctgaaactaagaagttttagaatgcttagtgaagagcaagtcattaactttctttttgaactcgctcaaaatagaaaaccaagctctatggccaagtatgtgatgtatttaaggcaattctttgattacttggataga…
C1/pz40	>fid|80881585|locus|HPSH112_01400| integrase/recombinase (xerD) [Helicobacter pylori Shi112]
C1/pz40	MLNNKLTKSQRELFDNLKVFLYTKVKNftpiqdvNDMALILNTQNKVLKCNNVEQLRQLCHILYNQGIKHTIMMQGLFLFFEYFRDNLKLRSFRMLSEEQVINFLFELAQNRKPSSMAKYVMYLRQFFDYLDRKKHYNFDFALKNLAFAKTKESLPRHLNYKDLKSflktllEYKPTTSFEKRNKCVLLIVILGGLRKCEVLNIELKHIQVEEQNYSILIQGKGRKERKAYIKKSLLEPSLNAWLSDDYRLKYFNGAYLFKKDKQKSQNSLTLYNFIPLIFKLAQIKHYKQYGTGLHLFRHSFATLIYQETQDLVLTSRALGHSSLLSTKIYIHTTQEHNKKVALVFDSLIDNKK
C1/pz40	>fid|39691739|locus|HPSJM_07005| integrase/recombinase (xerD) [Helicobacter pylori SJM180]
C1/pz40	atgctaaataacaaactcaccaaatctcaaagagaactctttgataatctcaaagtctttttatacactaaggttaaaaatttcactcctattcaagatgtgaatgatatggctttaatcctaaatacgcaaaacaaaatcttaaaatgccataatgttgagcaattaagacaactctgtcatattctttataatcaaggtatcaaacacaccataatgatgcaaggcttgtttttattctttgaatactttagagacaatctgaaactaagaagttttagaatgcttagtgaagagcaagtcattaactttctttttgaactcgctcaaaatagaaaaccaagctctatggctaagtatgtgatgtatttaaggcaattctttgattacttggataga…
C1/pz40	>fid|39691739|locus|HPSJM_07005| integrase/recombinase (xerD) [Helicobacter pylori SJM180]
C1/pz40	MLNNKLTKSQRELFDNLKVFLYTKVKNftpiqdvNDMALILNTQNKILKCHNVEQLRQLCHILYNQGIKHTIMMQGLFLFFEYFRDNLKLRSFRMLSEEQVINFLFELAQNRKPSSMAKYVMYLRQFFDYLDRKKHYNFDFALKNLAFAKTKESLPRHLNYKDLKSflktllEYKPTTSFEKRNKCVLLIVILGGLRKCEVLNIELKHIQVEEQNYSILIQGKGRKERKAYIKKSLLELSLNAWLSDDCRLKYFNGAYLFKKDKQKSQNSLTLYNFIPLIFKLAQIKHYKQYGTGLHLFRHSFATLIYQETQDLVLTSRALGHSSLLSTKIYIHTTQEHNKKVALVFDSLIENKK
C1/pz40	>fid|79360515|locus|HPNQ4110_0317| PZ15b [Helicobacter pylori NQ4110]
C1/pz40	atgagtgattgcaaaatgagtagggttagtagggaattgtttgataatattaagtcatttttacaccataagcttaaaacaatgatacgcattcaaagcgtgaatgatttacaattggtcttaaaatggcaggatagagttttagagtgccaaagtcttatcgcattgaaagagctcaatcgcaagctttataatcaaggcgttagacatacgattatgatgcaaggcttgtttttgttctttgaatattttgataataggattaagctcaaatccttgcacaatctagcagaagaacaagttatagacttcttatttggattagccaaaaacaggaagccaagctctatggctaaatatgtgatggttttaagacaattctttgattatttagacaag…
C1/pz40	>fid|79360515|locus|HPNQ4110_0317| PZ15b [Helicobacter pylori NQ4110]
C1/pz40	MSDCKMSRVSRELFDNIKSFLHHKLKTmiriqsVNDLQLVLKWQDRVLECQSLIALKELNRKLYNQGVRHTIMMQGLFLFFEYFDNRIKLKSLHNLAEEQVIDFLFGLAKNRKPSSMAKYVMVLRQFFDYLDKKRNYSFDFELKNLSFAKKETHLPKHLNKNDFKAFIQALLKYHPKTSFEKRNQCILLLIALGGLRKFEALDLELKNIALENNHYRLLIKGKNNKERYAYIEKEFLQVPLNAWLSNTKRLKSFKGSFVFKKAkknnttqqKTCSLKGFIAKIFKLSNIDAKSYGLGLHLFRHSFATLVYAESRDIVLTSRALGHQSLSSTKIYIHTAQEYNKQVASIFDNLLSG
C1/pz40	>fid|117559625|locus|C528_03838| integrase/recombinase (xerD) [Helicobacter pylori A45]
C1/pz40	atgctaaataacaaactcaccaaatctcaaagagaactcttttgtaatcttaaagcctttttatacactaaggttaaaaacttcacgcctattcaagatgtgaatgatatggctttgatattaaacacacaagataaaatcttaaaatgccacaatatagagcaattaaaacaactctgtcatattctttacaatcaaggtatcaaacacaccataatgatgcaaggcttgtttttattctttgactattttaaggataatctcaaattaagaagttttagaatgcttagcgaagagcaagtcattaactttctctttgaactcgctcaaaatagaaaacccagctctatggctaagtatgtgatgtatttaagacaattctttgattatttggataga…
C1/pz40	>fid|117559625|locus|C528_03838| integrase/recombinase (xerD) [Helicobacter pylori A45]
C1/pz40	MLNNKLTKSQRELFCNLKAFLYTKVKNftpiqdvNDMALILNTQDKILKCHNIEQLKQLCHILYNQGIKHTIMMQGLFLFFDYFKDNLKLRSFRMLSEEQVINFLFELAQNRKPSSMAKYVMYLRQFFDYLDRKRRYSFDFTLKNLAFAKTKESLPRHLNDKDLKSflktllDYKPATSFEKRNKCILLIVILGGLRKCEVLNIELKHIQVEEQNYSILIQGKGRKERKAYIKKSLLEPSLNAWLSDEYRLKYFNGAYLFKKDKQKAQNSLTLYNFIPLIFKLAQIKHYKQYGTGLHLFRHSFATLIYQETQDLVLTSRALGHSSLLSTKIYIHTTQEHNKKVALVFDSLIENKK
C1/pz40	>fid|79374239|locus|HPHPA17_1118| integrase/recombinase XerD [Helicobacter pylori Hp A-17]
C1/pz40	atgctaaataacaaactcaccaaatctcaaagagaactcttttgtaatctcaaagtctttttatacactaaggttaaaaatttcactcctattcaagatgtgaatgatatggctttaatcctagatacgcaaaacaaaatcttaaaatgccataatgttgagcaattaagacaactctgtcatattctttataatcaaggcattaaacacaccataatgatgcaaggcttgtttttattctttgaatactttagagacaatctgaaactaagaagttttagaatgcttagtgaagagcaagtcattaactttctttttgaactcgctcaaaataaaaaaccaagctctatggctaagtatgtgatgtatttaaggcaattctttgattacttggataga…
C1/pz40	>fid|79374239|locus|HPHPA17_1118| integrase/recombinase XerD [Helicobacter pylori Hp A-17]
C1/pz40	MLNNKLTKSQRELFCNLKVFLYTKVKNftpiqdvNDMALILDTQNKILKCHNVEQLRQLCHILYNQGIKHTIMMQGLFLFFEYFRDNLKLRSFRMLSEEQVINFLFELAQNKKPSSMAKYVMYLRQFFDYLDRKKHYNFDFALKNLAFAKTKESLPRHLNYKDLKSflktllEYKPTTSFEKRNKCVLLIVILGGLRKCEVLNIELKHIQAEEQNYSILIQGKGRKERKAYIKKSLLEPSLNAWLSDEYRLKYFNGAYLFKKDKQKAQNSLTLYNFIPLIFKLAQIKHYKQYGTGLHLFRHSFATLIYQETQDLVLTSRALGHSSLLSTKIYIHTTQEHNKKVALVFDSLIENKK
C1/pz40	>fid|118789784|locus|HMPREF1402_01723| site-specific recombinase, phage integrase family [Helicobacter pylori GAM121Aii]
C1/pz40	atgccacataacaaactcactaaatctcagagagaactcttttgtaatctcaaagcctttttatacactaaggctaaaaacttcacgcccattcaagatgtgaaggatatggctttaatcctagacacacaagataaaatcttaaaatgtcataatatagagcaattaaaacaactctgtcatattctttataatcaaggcattaaacacactataatgatgcaaggcttgtttttattctttaactattttaaagataatctcaaattaagaagttttagaatgcttagcgaagagcaagtgattaactttctctttgaactcgctcaaaatagaaaacccagctctatggctaagtatgtgatgtatttaagacaattctttgattatttggataga…
C1/pz40	>fid|118789784|locus|HMPREF1402_01723| site-specific recombinase, phage integrase family [Helicobacter pylori GAM121Aii]
C1/pz40	MPHNKLTKSQRELFCNLKAFLYTKAKNftpiqdvKDMALILDTQDKILKCHNIEQLKQLCHILYNQGIKHTIMMQGLFLFFNYFKDNLKLRSFRMLSEEQVINFLFELAQNRKPSSMAKYVMYLRQFFDYLDRKRRYSFDFTLKNLAFAKTKESLPRHLNDKDLKSflktllDYKPATSFEKRNKCILLIVILGGLRKCEVLNIELKHIQVEEQNYSILIQGKGRKERKAYIKKSLLEPSLNAWLSDEYRLKYFNGAYLFKKDKQKAQNSLTLYNFIPLIFKLAQIKHYKQYGTGLHLFRHSFATLIYQETQDLVLTSRALGHSSLLSTKIYIHTTQEYNKKVALVFDSLIENKKG
C1/pz40	>fid|80894096|locus|HCD_06535| integrase/recombinase (xerD) [Helicobacter cetorum MIT 99-5656]
C1/pz40	atgttaaataacaaactcaccaaatctcaaagagaactctttgataatcttaaagcctttttatacactaaggttaaaaatttcacacccattcaagatgtgaatgatatggctttcatattagacacacaagataaaatcctaaaatgccacaatatagagcaattaaaacaactctgtcatattctttacaatcaaggtattaagcacacgattatgatgcaaggcttgtttttattctttgaatactttagagataatctcaaactaagaagttttagaacgcttagcgaagagcaagtcattaactttctctttgaactcgcccaaaatagaaagcccagctctatggctaagtatgtgatgtatttaagacaattctttgattacttggatagg…
C1/pz40	>fid|80894096|locus|HCD_06535| integrase/recombinase (xerD) [Helicobacter cetorum MIT 99-5656]
C1/pz40	MLNNKLTKSQRELFDNLKAFLYTKVKNftpiqdvNDMAFILDTQDKILKCHNIEQLKQLCHILYNQGIKHTIMMQGLFLFFEYFRDNLKLRSFRTLSEEQVINFLFELAQNRKPSSMAKYVMYLRQFFDYLDRKKRYSFDFTLKNLAFAKIKESLPRHLNDKDLKSflktllDYKPTTSYEKRNKCILLIVILGGLRKCEVLNIELKHIQVEEQNYSILIQGKGRKERKAYIKKSLLEPSLNAWLSDDYRLKYFNGAYLFKKDKQKAQNSLTLYNFIPLIFKLAQIKHYKQYGTGLHLFRHSFATLIYQETQDLVLTSRALGHSSLLSTKIYIHTTQEHNKKVALVFDSLIENKK
C1/pz40	>fid|80894691|locus|HCD_02435| integrase/recombinase (xerD) [Helicobacter cetorum MIT 99-5656]
C1/pz40	atgttaaataacaaactcaccaaatctcaaagagaactctttgataatcttaaagcctttttatacactaaggttaaaaatttcacacccattcaagatgtgaatgatatggctttcatattagacacacaagataaaatcctaaaatgccacaatatagagcaattaaaacaactctgtcatattctttacaatcaaggtattaagcacacgattatgatgcaaggcttgtttttattctttgaatactttagagataatctcaaactaagaagttttagaacgcttagcgaagagcaagtcattaactttctctttgaactcgcccaaaatagaaagcccagctctatggctaagtatgtgatgtatttaagacaattctttgattacttggatagg…
C1/pz40	>fid|80894691|locus|HCD_02435| integrase/recombinase (xerD) [Helicobacter cetorum MIT 99-5656]
C1/pz40	MLNNKLTKSQRELFDNLKAFLYTKVKNftpiqdvNDMAFILDTQDKILKCHNIEQLKQLCHILYNQGIKHTIMMQGLFLFFEYFRDNLKLRSFRTLSEEQVINFLFELAQNRKPSSMAKYVMYLRQFFDYLDRKKRYSFDFTLKNLAFAKIKESLPRHLNDKDLKSflktllDYKPTTSYEKRNKCILLIVILGGLRKCEVLNIELKHIQVEEQNYSILIQGKGRKERKAYIKKSLLEPSLNAWLSDDYRLKYFNGAYLFKKDKQKAQNSLTLYNFIPLIFKLAQIKHYKQYGTGLHLFRHSFATLIYQETQDLVLTSRALGHSSLLSTKIYIHTTQEHNKKVALVFDSLIENKK
C1/pz40	>fid|119637815|locus|HPOK310_1374| integrase/recombinase [Helicobacter pylori OK310]
C1/pz40	atgctaaataacaaactcaccaaatctcaaagagaactctttgataatcttaaagcctttttatacactaacgttaaaaactttacgcctattcaagatgtgaaggatatggctttaatcctagacacacaagataaaatcttaaaatgccacaatatagatcaattaaaacaactctgtcatattctttacaatcaaggtatcaaacacaccataatgatgcaaggcttgtttttattctttgactattttaaggataatctcaaattaagaagttttagaatgcttagcgaagagcaagtcattaactttctttttgaactcgctcaaaatagaaagcctagctctatggctaaatatgtgatgtatttaagacaattctttgattacttggatagg…
C1/pz40	>fid|119637815|locus|HPOK310_1374| integrase/recombinase [Helicobacter pylori OK310]
C1/pz40	MLNNKLTKSQRELFDNLKAFLYTNVKNftpiqdvKDMALILDTQDKILKCHNIDQLKQLCHILYNQGIKHTIMMQGLFLFFDYFKDNLKLRSFRMLSEEQVINFLFELAQNRKPSSMAKYVMYLRQFFDYLDRKKHYSFDFTLKNLAFAKTKENLPRHLNYKDLKAflktllEYSPTTSFEKRNKCILLIVILGGLRKCEVLNIELKHIQVEEQNYSILIQGKGRKERKVYIKKSLLEPSLNAWLSDDYRLKYFNGVYLFKKDKQKAQNSLTLYNFISLIFKLAQIKHYKQYGTGLHLFRHSFATLIYQETQDLVLTSRALGHSSLLSTKIYIHTTQEHNKKVALVFDSLIENKK
C1/pz40	>fid|44570849|locus|HPLT_07655| integrase/recombinase (xerD) [Helicobacter pylori Lithuania75]
C1/pz40	atgctaaataacaaactcactaaatctcagagagaactcttttgtaatctcaaagcctttttatacactaaggctaaaaacttcacgcccattcaagatgtgaaggatatggctttaatcctagacacacaagataaaatcttaaaatgtcataatatagagcaattaaaacaactctgtcatattctttataatcaaggcattaaacacactataatgatgcaaggcttgtttttattctttaactattttaaagataatctcaaattaagaagttttagaatgcttagcgaagagcaagtgattaactttctctttgaactcgctcaaaatagaaaacccagctctatggctaagtatgtgatgtatttaagacaattctttgattatttggataga…
C1/pz40	>fid|44570849|locus|HPLT_07655| integrase/recombinase (xerD) [Helicobacter pylori Lithuania75]
C1/pz40	MLNNKLTKSQRELFCNLKAFLYTKAKNftpiqdvKDMALILDTQDKILKCHNIEQLKQLCHILYNQGIKHTIMMQGLFLFFNYFKDNLKLRSFRMLSEEQVINFLFELAQNRKPSSMAKYVMYLRQFFDYLDRKRRYSFDFTLKNLAFAKTKESLPRHLNDKDLKSflktllDYKPATSFEKRNKCILLIVILGGLRKYEVLNIELKHIQVEEQNYSILIQGKGRKERKAYIKKSLLEPSLNAWLSDEYRLKYFNGAYLFKKDKQKAQNSLTLYNFIPLIFKLAQIKHYKQYGTGLHLFRHSFATLIYQETQDLVLTSRALGHSSLLSTKIYIHTTQEHNKKVALVFDSLIENKK
C1/pz40	>fid|79461093|locus|HPHPH18_0001| integrase/recombinase XerD [Helicobacter pylori Hp H-18]
C1/pz40	atgccacataacaaactcactaaatctcagagagaactcttttgtaatctcaaagcctttttatacactaaggctaaaaacttcacgcccattcaagatgtgaaggatatggctttaatcctagacacacaagataaaatcttaaaatgtcataatatagagcaattaaaacaactctgtcatattctttataatcaaggcattaaacacactataatgatgcaaggcttgtttttattctttaactattttaaagataatctcaaattaagaagttttagaatgcttagcgaagagcaagtgattaactttctctttgaactcgctcaaaatagaaaacccagctctatggctaagtatgtgatgtatttaagacaattctttgattatttggataga…
C1/pz40	>fid|79461093|locus|HPHPH18_0001| integrase/recombinase XerD [Helicobacter pylori Hp H-18]
C1/pz40	MPHNKLTKSQRELFCNLKAFLYTKAKNftpiqdvKDMALILDTQDKILKCHNIEQLKQLCHILYNQGIKHTIMMQGLFLFFNYFKDNLKLRSFRMLSEEQVINFLFELAQNRKPSSMAKYVMYLRQFFDYLDRKRRYGFDFTLKNLAFAKTKESLPRHLNDKDLKSflktllNYKPATSFEKRNKCILLIVILGGLRKCEVLNIELKHIQVEEQNYSILIQGKGRKERKAYIKKSLLEPSLNAWLSDDYRLKYFNGAYLFKKDKQKSQNSLTLYNFIPLIFKLAQIKHYKQYGTGLHLFRHSFATLIYQETQDLVLTSRALGHSSLLSTKIYIHTTQEHNKKVALVFDSLIENKK
C1/pz40	>fid|79460682|locus|HPHPH11_1714| integrase/recombinase XerD [Helicobacter pylori Hp H-11]
C1/pz40	atgctaaataacaaactcactaaatctcagagagaactcttttgtaatcttaaagcctttttatacactaaggttaaaaacttcacgcctattcaagatgtgaatgatatggctttggtattaaacacacaagataaaatcttaaaatgccacaatatagagcaattaaaacaactctgtcatattctttataatcaaggcattaaacacactataatgatgcaaggcttgtttttattctttaactattttaaagataatctcaaattaagaagttttagaatgcttagcgaagagcaagtgattaactttctctttgaactcgctcaaaatagaaaacccagctctatggctaagtatgtgatgtatttaagacaattctttgattatttggataga…
C1/pz40	>fid|79460682|locus|HPHPH11_1714| integrase/recombinase XerD [Helicobacter pylori Hp H-11]
C1/pz40	MLNNKLTKSQRELFCNLKAFLYTKVKNftpiqdvNDMALVLNTQDKILKCHNIEQLKQLCHILYNQGIKHTIMMQGLFLFFNYFKDNLKLRSFRMLSEEQVINFLFELAQNRKPSSMAKYVMYLRQFFDYLDRKRRYSFDFTLKNLAFAKTKESLPRHLNDKDLKSflktllDYKPATSFEKRNKCILLIVILGGLRKCEVLNIELKHIQVEEQNYSILIQGKGRKERKAYIKKSLLEPSLNAWLSDEYRLKYFNGAYLFKKDKQKAQNSLTLYNFIPLIFKLAQIKHYKQYGTGLHLFRHSFATLIYQETQDLVLTSRALGHSSLLSTKIYIHTTQEHNKKVALVFDSLIENKK
C1/pz40	>fid|80898419|locus|HCW_08255| integrase/recombinase (xerD) [Helicobacter cetorum MIT 00-7128]
C1/pz40	atgctaacaaacaaactcactaaatctcaaagagaactctttgataacattaaagcctttttggttgctaaggttaaaaatttcacacccattcaagatgtgaatgatatggctttgatattagatatacaaaacaaagttttaaaatgccacaatatagagcaactcaaatcactctgtcatattctttacaatcaaggtatcaaacacaccataatgatgcaaggcttgtttttgttctttgactattttaaaaataatctcaagttaagaagttttagaatgcttagcgaagagcaagtgattaactttctttttaatttagcccaaaatagaaaaccaagctctatggctaagtatgtgatgtatttaagacaattctttgattacttagataga…
C1/pz40	>fid|80898419|locus|HCW_08255| integrase/recombinase (xerD) [Helicobacter cetorum MIT 00-7128]
C1/pz40	MLTNKLTKSQRELFDNIKAFLVAKVKNftpiqdvNDMALILDIQNKVLKCHNIEQLKSLCHILYNQGIKHTIMMQGLFLFFDYFKNNLKLRSFRMLSEEQVINFLFNLAQNRKPSSMAKYVMYLRQFFDYLDRKKRYSFDFMLKNLAFAKTKESLPRHLNDKDLKSflktllEYKPTTSHEKRNKCVLLIVILGGLRKCEVLNIELKHIQVEEQNYSILIQGKGRKERKAYIKKSLLEPSLNAWLSDDYRLKYFNGAYLFKKDKQKAQNSLTLYNFIPLIFKLAQIKHYKQYGTGLHLFRHSFATLIYQETQDLVLTSRALGHSSLLSTKIYIHTTQEHNKKVALVFDSLIDSKK
C1/pz40	>fid|167900398|locus|N204_08505| integrase [Helicobacter pylori UM085]
C1/pz40	atgctaaataacaaactcatcaaatctcaaagagaactctttgataatcttaaagcctttttatacactaaggttaaaaacttcacgcctattcaagatgtgaatgatatggctttgatattaaacacacaagataaaatcttaaaatgccacaatatagagcaattaaaacaactctgtcatattctttacaatcaaggtatcaaacacaccataatgatgcaaggcttgtttttattctttgactattttaaggataatctcaaattaagaagttttagaatgcttagcgaagagcaagtcattaactttctttttgaactcgctcaaaatagaaagccaagctctatggctaaatatgtgatgtatttaagacaattctttgattacttggatagg…
C1/pz40	>fid|167900398|locus|N204_08505| integrase [Helicobacter pylori UM085]
C1/pz40	MLNNKLIKSQRELFDNLKAFLYTKVKNftpiqdvNDMALILNTQDKILKCHNIEQLKQLCHILYNQGIKHTIMMQGLFLFFDYFKDNLKLRSFRMLSEEQVINFLFELAQNRKPSSMAKYVMYLRQFFDYLDRKKHYNFDFTLKNLAFAKTKENLPRHLNYKDLKAflktllEYSPAISFEKRNKCILLIVILGGLRKCEVLNIELKHIQVEEQNYSILIQGKGRKERKAYIKKNLLEPSLNAWLSNDYRLKYFNGVYLFKKDKQKAQNSLTLYNFIPLIFKLAQIKHYKQYGTGLHLFRHSFATLIYQETQDLVLTSRALGHSSLLSTKIYIHTTQEHNKKVALVFDSLIENKK
C1/pz40	>fid|167900387|locus|N204_08490| integrase [Helicobacter pylori UM085]
C1/pz40	atgctaaataacaaactcatcaaatctcaaagagaactctttgataatcttaaagcctttttatacactaaggttaaaaacttcacgcctattcaagatgtgaatgatatggctttgatattaaacacacaagataaaatcttaaaatgccacaatatagagcaattaaaacaactctgtcatattctttacaatcaaggtatcaaacacaccataatgatgcaaggcttgtttttattctttgactattttaaggataatctcaaattaagaagttttagaatgcttagcgaagagcaagtcattaactttctttttgaactcgctcaaaatagaaagccaagctctatggctaaatatgtgatgtatttaagacaattctttgattacttggatagg…
C1/pz40	>fid|167900387|locus|N204_08490| integrase [Helicobacter pylori UM085]
C1/pz40	MLNNKLIKSQRELFDNLKAFLYTKVKNftpiqdvNDMALILNTQDKILKCHNIEQLKQLCHILYNQGIKHTIMMQGLFLFFDYFKDNLKLRSFRMLSEEQVINFLFELAQNRKPSSMAKYVMYLRQFFDYLDRKKHYNFDFTLKNLAFAKTKENLPRHLNYKDLKAflktllEYSPAISFEKRNKCILLIVILGGLRKCEVLNIELKHIQVEEQNYSILIQGKGRKERKAYIKKNLLEPSLNAWLSNDYRLKYFNGVYLFKKDKQKAQNSLTLYNFIPLIFKLAQIKHYKQYGTGLHLFRHSFATLIYQETQDLVLTSRALGHSSLLSTKIYIHTTQEHNKKVALVFDSLIENKK
C1/pz40	>fid|167899589|locus|N204_06910| integrase [Helicobacter pylori UM085]
C1/pz40	atgctaaataacaaactcatcaaatctcaaagagaactctttgataatcttaaagcctttttatacactaaggttaaaaacttcacgcctattcaagatgtgaatgatatggctttgatattaaacacacaagataaaatcttaaaatgccacaatatagagcaattaaaacaactctgtcatattctttacaatcaaggtatcaaacacaccataatgatgcaaggcttgtttttattctttgactattttaaggataatctcaaattaagaagttttagaatgcttagcgaagagcaagtcattaactttctttttgaactcgctcaaaatagaaagccaagctctatggctaaatatgtgatgtatttaagacaattctttgattacttggatagg…
C1/pz40	>fid|167899589|locus|N204_06910| integrase [Helicobacter pylori UM085]
C1/pz40	MLNNKLIKSQRELFDNLKAFLYTKVKNftpiqdvNDMALILNTQDKILKCHNIEQLKQLCHILYNQGIKHTIMMQGLFLFFDYFKDNLKLRSFRMLSEEQVINFLFELAQNRKPSSMAKYVMYLRQFFDYLDRKKHYNFDFTLKNLAFAKTKENLPRHLNYKDLKAflktllEYSPAISFEKRNKCILLIVILGGLRKCEVLNIELKHIQVEEQNYSILIQGKGRKERKAYIKKNLLEPSLNAWLSNDYRLKYFNGVYLFKKDKQKAQNSLTLYNFIPLIFKLAQIKHYKQYGTGLHLFRHSFATLIYQETQDLVLTSRALGHSSLLSTKIYIHTTQEHNKKVALVFDSLIENKK
C1/pz40	>fid|167898701|locus|N204_04865| integrase [Helicobacter pylori UM085]
C1/pz40	atgctaaataacaaactcatcaaatctcaaagagaactctttgataatcttaaagcctttttatacactaaggttaaaaacttcacgcctattcaagatgtgaatgatatggctttgatattaaacacacaagataaaatcttaaaatgccacaatatagagcaattaaaacaactctgtcatattctttacaatcaaggtatcaaacacaccataatgatgcaaggcttgtttttattctttgactattttaaggataatctcaaattaagaagttttagaatgcttagcgaagagcaagtcattaactttctttttgaactcgctcaaaatagaaagccaagctctatggctaaatatgtgatgtatttaagacaattctttgattacttggatagg…
C1/pz40	>fid|167898701|locus|N204_04865| integrase [Helicobacter pylori UM085]
C1/pz40	MLNNKLIKSQRELFDNLKAFLYTKVKNftpiqdvNDMALILNTQDKILKCHNIEQLKQLCHILYNQGIKHTIMMQGLFLFFDYFKDNLKLRSFRMLSEEQVINFLFELAQNRKPSSMAKYVMYLRQFFDYLDRKKHYNFDFTLKNLAFAKTKENLPRHLNYKDLKAflktllEYSPAISFEKRNKCILLIVILGGLRKCEVLNIELKHIQVEEQNYSILIQGKGRKERKAYIKKNLLEPSLNAWLSNDYRLKYFNGVYLFKKDKQKAQNSLTLYNFIPLIFKLAQIKHYKQYGTGLHLFRHSFATLIYQETQDLVLTSRALGHSSLLSTKIYIHTTQEHNKKVALVFDSLIENKK
C1/pz40	>fid|13165330|locus|HP9810_5g9| hypothetical protein [Helicobacter pylori 98-10]
C1/pz40	atgctaaataacaaactcaccaaatctcaaagagaactctttgataatcttaaagcctttttatacactaaggttaaaaacttcacgcctattcaagatgtgaatgatatggctttgacattaaacacacaagataaaatcttaaaatgccacaatatagagcaattaaaacaactctgtcatattctttacaatcaaggtatcaaacacaccataatgatgcaaggcttgtttttattctttgactattttaaggataatctcaaattaagaagttttagaatgcttagcgaagagcaagtcattgactttctttttgaactcgctcaaaatagaaagcctagctctatgactaaatatgtgatgtatttaagacaattctttgattacttggatagg…
C1/pz40	>fid|13165330|locus|HP9810_5g9| hypothetical protein [Helicobacter pylori 98-10]
C1/pz40	MLNNKLTKSQRELFDNLKAFLYTKVKNftpiqdvNDMALTLNTQDKILKCHNIEQLKQLCHILYNQGIKHTIMMQGLFLFFDYFKDNLKLRSFRMLSEEQVIDFLFELAQNRKPSSMTKYVMYLRQFFDYLDRKKHYNFDFALKNLAFAKTKENLPRHLNYKDLKAflktllEYSPATSFEKRNKCILLIVILGGLRKCEVLNIELKHIQVEKQNYSILIQGKGRKERKAYIKKSLLEPSLNAWISDDYRLKYFNGVYLFKKDKQKAQNSLTLYNFIPLIFKLAQIKHYKQYGTGLHLFRHSFATLIYQETQDLVLTSRALGHSSLLSTKIYIHTTQEHNKKVALVFDSLIENKK
C1/pz40	>fid|141568511|locus|K751_08345| integrase/recombinase [Helicobacter pylori UM066]
C1/pz40	atgctaaataacaaactcaccaaatctcaaagagaactctttgataatcttaaagcctttttatacactaaggttaaaaacttcacgcctattcaagatgtgaatgatatggctttgatattaaacacacaagataaaatcttaaaatgccacaatatagagcaattaaaacaactctgtcatattctttacaatcaaggtatcaaacacaccataatgatgcaaggcttgtttttattctttgactattttaaggataatctcaaattaagaagttttagaatgcttagcgaagagcaagtcattaactttctttttgaactcgctcaaaatagaaagccaagctctatggctaaatatgtgatgtatttaagacaattctttgattacttggatagg…
C1/pz40	>fid|141568511|locus|K751_08345| integrase/recombinase [Helicobacter pylori UM066]
C1/pz40	MLNNKLTKSQRELFDNLKAFLYTKVKNftpiqdvNDMALILNTQDKILKCHNIEQLKQLCHILYNQGIKHTIMMQGLFLFFDYFKDNLKLRSFRMLSEEQVINFLFELAQNRKPSSMAKYVMYLRQFFDYLDRKKHYSFDFALKNLAFAKTKESLPRHLNYKDLKAflktllEYSPATSFEKRNKCILLIVILGGLRKCEVLSIELKHIQVEEQNYSILIQGKGRKERKAYIKKSLLEPSLNAWLSDDYRLKYFNGVYLFKKDKQKAQNSLTLYNFIPLIFKLAQIKHYKQYGTGLHLFRHSFATLIYQETQDLVLTSRALGHSSLLSTKIYIHTTQEHNKKVALVFDSLIENKK
C1/pz40	>fid|141568456|locus|K751_00035| integrase/recombinase [Helicobacter pylori UM066]
C1/pz40	atgctaaataacaaactcaccaaatctcaaagagaactctttgataatcttaaagcctttttatacactaaggttaaaaacttcacgcctattcaagatgtgaatgatatggctttgatattaaacacacaagataaaatcttaaaatgccacaatatagagcaattaaaacaactctgtcatattctttacaatcaaggtatcaaacacaccataatgatgcaaggcttgtttttattctttgactattttaaggataatctcaaattaagaagttttagaatgcttagcgaagagcaagtcattaactttctttttgaactcgctcaaaatagaaagccaagctctatggctaaatatgtgatgtatttaagacaattctttgattacttggatagg…
C1/pz40	>fid|141568456|locus|K751_00035| integrase/recombinase [Helicobacter pylori UM066]
C1/pz40	MLNNKLTKSQRELFDNLKAFLYTKVKNftpiqdvNDMALILNTQDKILKCHNIEQLKQLCHILYNQGIKHTIMMQGLFLFFDYFKDNLKLRSFRMLSEEQVINFLFELAQNRKPSSMAKYVMYLRQFFDYLDRKKHYSFDFALKNLAFAKTKESLPRHLNYKDLKAflktllEYSPATSFEKRNKCILLIVILGGLRKCEVLSIELKHIQVEEQNYSILIQGKGRKERKAYIKKSLLEPSLNAWLSDDYRLKYFNGVYLFKKDKQKAQNSLTLYNFIPLIFKLAQIKHYKQYGTGLHLFRHSFATLIYQETQDLVLTSRALGHSSLLSTKIYIHTTQEHNKKVALVFDSLIENKK
C1/pz40	>fid|167884262|locus|N199_00275| integrase [Helicobacter pylori UM038]
C1/pz40	atgctaaataacaaactcaccaaatctcaaagagaactctttgataatcttaaagcctttttatatactaaggttaaaaacttcacacccattcaagatatgaatgatatggctttgatattaaacacacaagataaaatcttaaaatgccacaatattgagcaattaaaacaactctgtcatattctttacaatcaaggcatcaaacacaccataatgatgcaaggcttgtttttattctttgactattttaaggataatatcaaattaaggagttttagaatgcttagcgaagagcaagttattaactttctttttgaactcgctcaaaatagaaaacccagctctatggctaaatatgtgatgtatttaagacaattctttgattacttgaatagg…
C1/pz40	>fid|167884262|locus|N199_00275| integrase [Helicobacter pylori UM038]
C1/pz40	MLNNKLTKSQRELFDNLKAFLYTKVKNFTPIQDMNDMALILNTQDKILKCHNIEQLKQLCHILYNQGIKHTIMMQGLFLFFDYFKDNIKLRSFRMLSEEQVINFLFELAQNRKPSSMAKYVMYLRQFFDYLNRKKHYNFDFTLKNLAFAKTKENLPRHLNYKDLKAflktllEYSPATSFEKRNKCILLIVILGGLRKCEVLNIELKHIQVEEQNYSILIQGKGRKERKAYIKKNLLEPSLNAWLSDDYRLKYFNGVYLFKKDKQKAQNSLTLYNFIPLIFKLAQIKHYKQYGTGLHLFRHSFATLIYQETQDLVLTSRALGHSSLLSTKIYIHTTQEHNKKVALVFDSLIENKK
C1/pz40	>fid|167884348|locus|N199_00085| integrase [Helicobacter pylori UM038]
C1/pz40	atgctaaataacaaactcaccaaatctcaaagagaactctttgataatcttaaagcctttttatatactaaggttaaaaacttcacacccattcaagatatgaatgatatggctttgatattaaacacacaagataaaatcttaaaatgccacaatattgagcaattaaaacaactctgtcatattctttacaatcaaggcatcaaacacaccataatgatgcaaggcttgtttttattctttgactattttaaggataatatcaaattaaggagttttagaatgcttagcgaagagcaagttattaactttctttttgaactcgctcaaaatagaaaacccagctctatggctaaatatgtgatgtatttaagacaattctttgattacttgaatagg…
C1/pz40	>fid|167884348|locus|N199_00085| integrase [Helicobacter pylori UM038]
C1/pz40	MLNNKLTKSQRELFDNLKAFLYTKVKNFTPIQDMNDMALILNTQDKILKCHNIEQLKQLCHILYNQGIKHTIMMQGLFLFFDYFKDNIKLRSFRMLSEEQVINFLFELAQNRKPSSMAKYVMYLRQFFDYLNRKKHYNFDFTLKNLAFAKTKENLPRHLNYKDLKAflktllEYSPATSFEKRNKCILLIVILGGLRKCEVLNIELKHIQVEEQNYSILIQGKGRKERKAYIKKNLLEPSLNAWLSDDYRLKYFNGVYLFKKDKQKAQNSLTLYNFIPLIFKLAQIKHYKQYGTGLHLFRHSFATLIYQETQDLVLTSRALGHSSLLSTKIYIHTTQEHNKKVALVFDSLIENKK
C1/pz40	>fid|79381289|locus|HPHPH16_1224| integrase/recombinase XerD [Helicobacter pylori Hp H-16]
C1/pz40	atgccacataacaaactcactaaatctcagagagaactcttttgtaatctcaaagcctttttatacactaaggctaaaaacttcacgcccattcaagatgtgaaggatatggctttaatcctagacacacaagataaaatcttaaaatgtcataatatagagcaattaaaacaactctgtcatattctttataatcaaggcattaaacacactataatgatgcaaggcttgtttttattctttgaatactttagagacaatctgaaactaagaagttttagaatgcttagcgaagagcaagtgattaactttctctttgaactcgctcaaaatagaaaacccagctctatggctaagtatgtgatgtatttaagacaattctttgattatttggataga…
C1/pz40	>fid|79381289|locus|HPHPH16_1224| integrase/recombinase XerD [Helicobacter pylori Hp H-16]
C1/pz40	MPHNKLTKSQRELFCNLKAFLYTKAKNftpiqdvKDMALILDTQDKILKCHNIEQLKQLCHILYNQGIKHTIMMQGLFLFFEYFRDNLKLRSFRMLSEEQVINFLFELAQNRKPSSMAKYVMYLRQFFDYLDRKRRYSFDFTLKNLAFAKTKESLPRHLNDKDLKSflktllDYKPATSFEKRNKCVLLIVILGGLRKCEVLNIELKHIQVEEQNYSILIQGKGRKERKAYIKKSLLEPSLNAWLSDDYRLKYFNGAYLFKKDKQKSQNSLTLYNFIPLIFKLAQIKHYKQYGTGLHLFRHSFATLIYQETQDLVLTSRALGHSSLLSTKIYIHTTQEHNKKVALVFDSLIENKK
C1/pz40	>fid|39688670|locus|HPPC_07655| integrase/recombinase (xerD) [Helicobacter pylori PeCan4]
C1/pz40	atgctaaataacaaactcaccaaatctcaaagagaactctttgataatcttaaagcctttttatacactaaggttaaaaatttcactcctattcaagatgtgaatgatatggctttgatattagatacgcaaaacaaagttttaaaatgccatgatgttgagcaattaagacaactctgtcatattctttataatcaaggtatcaaacacaccataatgatgcaaggcttgtttttattctttgaatactttagagacaatctgaaactaagaagttttagaatgcttagtgaagagcaagtcattaactttctttttgaactcgctcaaaatagaaaaccaagctctatggctaagtatgtgatgtatttaaggcaattctttgattacttggataga…
C1/pz40	>fid|39688670|locus|HPPC_07655| integrase/recombinase (xerD) [Helicobacter pylori PeCan4]
C1/pz40	MLNNKLTKSQRELFDNLKAFLYTKVKNftpiqdvNDMALILDTQNKVLKCHDVEQLRQLCHILYNQGIKHTIMMQGLFLFFEYFRDNLKLRSFRMLSEEQVINFLFELAQNRKPSSMAKYVMYLRQFFDYLDRKKHYNFDFALKNLAFAKTKESLPRHLNYKDLKSflktllEYKPTTSFEKRNKCVLLIVMLGGLRKCEVLNIELKHIQVEEQNYSILIQGKGRKERKAYIKKSLLEPSLNAWLSDDYRLKYFNGAYLFKKDKQKSQNSLTLYNFIPLIFKLAQIKHYKQYGTGLHLFRHSFATLIYQETQDLVLTSRALGHSSLLSTKIDIHTTQEYNKKVALVFDSLIENKK
C1/pz40	>fid|79350458|locus|HPNQ4044_1337| integrase/recombinase XerD [Helicobacter pylori NQ4044]
C1/pz40	atgccacataacaaactcactaaatctcagagagaactcttttgtaatctcaaaacctttttatacactaaggctaaaaacttcacgcccattcaagatgtgaaggatatggctttaatcctagacacacaagataaaatcttaaaatgtcataatatagagcaattaaaacaactctgtcatattctttataatcaaggcattaaacacactataatgatgcaaggcttgtttttattctttaactattttaaagataatctcaaattaagaagttttagaatgcttagcgaagagcaagtgattaactttctctttgaactcgctcaaaatagaaaacccagctctatggctaagtatgtgatgtatttaagacaattctttgattatttggataga…
C1/pz40	>fid|79350458|locus|HPNQ4044_1337| integrase/recombinase XerD [Helicobacter pylori NQ4044]
C1/pz40	MPHNKLTKSQRELFCNLKTFLYTKAKNftpiqdvKDMALILDTQDKILKCHNIEQLKQLCHILYNQGIKHTIMMQGLFLFFNYFKDNLKLRSFRMLSEEQVINFLFELAQNRKPSSMAKYVMYLRQFFDYLDRKRRYSFDFTLKNLAFAKTKESLPRHLNDKDLKSflktllDYKPATSFEKRNKCILLIVILGGLRKCEVLNIELKHIQVEEQNYSILIQGKGRKERKAYIKKSLLEPSLNAWLSDEYRLKYFNGAYLFKKDKQKAQNSLTLYNFIPLIFKLAQIKHYKQYGTGLHLFRHSFATLIYQETQDLVLTSRALGHSSLLSTKIYIHTTQEHNKKVALVFDSLIENKK
C1/pz40	>fid|37476579|locus|HPB8_521| hypothetical protein [Helicobacter pylori B8]
C1/pz40	atgccacataacaaactcactaaatctcagagagaactcttttgtaatctcaaagcctttttatacactaaggctaaaaactttacgcccattcaagatgtgaaggatatggctttaatcctagacacacaagataaaatcttaaaatgtcataatatagagcaattaaaacaactctgtcatattctttataatcaaggcattaaacacactataatgatgcaaggcttgtttttattctttaactattttaaagataatctcaaattaagaagttttagaatgcttagcgaagagcaagtgattaactttctctttgaactcgctcaaaatagaaaaaccagctctatggctaagtatgtgatgtatttaagacaattctttgattatttggataga…
C1/pz40	>fid|37476579|locus|HPB8_521| hypothetical protein [Helicobacter pylori B8]
C1/pz40	MPHNKLTKSQRELFCNLKAFLYTKAKNftpiqdvKDMALILDTQDKILKCHNIEQLKQLCHILYNQGIKHTIMMQGLFLFFNYFKDNLKLRSFRMLSEEQVINFLFELAQNRKTSSMAKYVMYLRQFFDYLDRKRRYSFDFTLKNLAFAKTKESLPRHLNDKDLKSflktllGYKPATSFEKRNKCILLIVILGGLRKCEVLNIELKHIQVEEQNYSILIQGKGRKERKAYIKKSLLEPSLNAWLSDEYRLKYFNGAYLFKKDKQKAQNSLTLYNFIPLIFKLAQIKHYKQYGTGLHLFRHSFATLIYQETQDLVLTSRALGHSSLLSTKIYIHTTQEHNKKVALVFDSLIENKK
C1/pz40	>fid|13170011|locus|HPB128_11g1| hypothetical protein [Helicobacter pylori B128]
C1/pz40	atgccacataacaaactcactaaatctcagagagaactcttttgtaatctcaaagcctttttatacactaaggctaaaaactttacgcccattcaagatgtgaaggatatggctttaatcctagacacacaagataaaatcttaaaatgtcataatatagagcaattaaaacaactctgtcatattctttataatcaaggcattaaacacactataatgatgcaaggcttgtttttattctttaactattttaaagataatctcaaattaagaagttttagaatgcttagcgaagagcaagtgattaactttctctttgaactcgctcaaaatagaaaaaccagctctatggctaagtatgtgatgtatttaagacaattctttgattatttggataga…
C1/pz40	>fid|13170011|locus|HPB128_11g1| hypothetical protein [Helicobacter pylori B128]
C1/pz40	MPHNKLTKSQRELFCNLKAFLYTKAKNftpiqdvKDMALILDTQDKILKCHNIEQLKQLCHILYNQGIKHTIMMQGLFLFFNYFKDNLKLRSFRMLSEEQVINFLFELAQNRKTSSMAKYVMYLRQFFDYLDRKRRYSFDFTLKNLAFAKTKESLPRHLNDKDLKSflktllGYKPATSFEKRNKCILLIVILGGLRKCEVLNIELKHIQVEEQNYSILIQGKGRKERKAYIKKSLLEPSLNAWLSDEYRLKYFNGAYLFKKDKQKAQNSLTLYNFIPLIFKLAQIKHYKQYGTGLHLFRHSFATLIYQETQDLVLTSRALGHSSLLSTKIYIHTTQEHNKKVALVFDSLIENKK
C1/pz40	>fid|167883837|locus|N197_02115| integrase [Helicobacter pylori UM023]
C1/pz40	atgccacataacaaactcactaaatctcagagagaactcttttgtaatctcaaagcctttttatacactaatgctaaaaaccttacgcccattcaagatgtgaaggatatggctttaatcctagacacacaagataaaatcttaaaatgtcataatatagagcaattaaaacaactctgtcatattctttataatcaaggcattaaacacactataatgatgcaaggcttgtttttattctttaactattttaaagataatctcaaattaagaagttttagaatgcttagcgaagagcaagtgattaactttctctttgaactcgctcaaaatagaaaacccagctccatggctaagtatgtgatgtatttaagacaattctttgattacttggatagg…
C1/pz40	>fid|167883837|locus|N197_02115| integrase [Helicobacter pylori UM023]
C1/pz40	MPHNKLTKSQRELFCNLKAFLYTNAKNLTPIQDVKDMALILDTQDKILKCHNIEQLKQLCHILYNQGIKHTIMMQGLFLFFNYFKDNLKLRSFRMLSEEQVINFLFELAQNRKPSSMAKYVMYLRQFFDYLDRKKQYSFDFTLKNLAFAKTKESLPRHLNDKDLKSflktllDYKPATSFEKRNKCILLIVILGGLRKCEVLNIELKHIQVEEQNYSILIQGKGRKERKAYIKKSLLEPSLNAWLSDEYRLKYFNGAYLFKKDKQKAQNSLTLYNFIPLIFKLAQIKHYKQYGTGLHLFRHSFATLIYQETQDLVLTSRALGHSSLLSTKIYIHTTQEHNKKVALVFDSLIENKK
C1/pz40	>fid|97896303|locus|OUS_0806| phage integrase family protein [Helicobacter pylori R056a]
C1/pz40	atgccacataacaaactcactaaatctcagagagaactcttttgtaatctcaaagcctttttatacactaaggctaaaaacttcacgcccattcaagatgtgaaggatatggctttaatcctagacacacaagataaaatcttaaaatgtcataatatagagcaattaaaacaactctgtcatattctttataatcaaggcattaaacacactataatgatgcaaggcttgtttttattctttaactattttaaagataatctcaaattaagaagttttagaatgcttagcgaagagcaagtgattaactttctctttgaactcgctcaaaatagaaaacccagctctatggctaagtatgtgatgtatttaagacaattctttgattatttggataga…
C1/pz40	>fid|97896303|locus|OUS_0806| phage integrase family protein [Helicobacter pylori R056a]
C1/pz40	MPHNKLTKSQRELFCNLKAFLYTKAKNftpiqdvKDMALILDTQDKILKCHNIEQLKQLCHILYNQGIKHTIMMQGLFLFFNYFKDNLKLRSFRMLSEEQVINFLFELAQNRKPSSMAKYVMYLRQFFDYLDRKRRYSFDFTLKNLAFAKTKESLPRHLNDKDLKSflktllDYKPATSFEKRNKCILLIVILGGLRKCEVLNIELKHIQVEEQNYSILIQGKGRKERKAYIKKSLLEPSLNAWLSDEYRLKYFNGAYLFKKDKQKAQNSLTLYNFIPLIFKLAQIKHYKQYGTGLHLFRHSFATLIYQETQDLVLTSRALGHSSLLSTKIYIHTTQEHNKKVALVFDSLIENKK
C1/pz40	>fid|97889339|locus|OUO_0768| phage integrase family protein [Helicobacter pylori R046Wa]
C1/pz40	atgccacataacaaactcactaaatctcagagagaactcttttgcaatctcaaagcctttttatacactaaggctaaaaacttcacgcccattcaagatgtgaaggatatggctttaatattagacacacaagataaaatcttaaaatgccataatatagagcaattaaaacaactctgtcatattctttataatcaaggcattaaacacactataatgatgcaaggcttgtttttattctttaactattttaaagataatctcaaattaagaagttttagaatgcttagcgaagagcaagtgattaactttctctttgaactcgctcaaaatagaaaaccaagctctatggctaagtatgtgatgtatttaagacaattctttgattatttggataga…
C1/pz40	>fid|97889339|locus|OUO_0768| phage integrase family protein [Helicobacter pylori R046Wa]
C1/pz40	MPHNKLTKSQRELFCNLKAFLYTKAKNftpiqdvKDMALILDTQDKILKCHNIEQLKQLCHILYNQGIKHTIMMQGLFLFFNYFKDNLKLRSFRMLSEEQVINFLFELAQNRKPSSMAKYVMYLRQFFDYLDRKRRYSFDFTLKNLAFAKTKESLPRHLNDKDLKSflktllDYKPATSFEKRNKCILLIVILGGLRKCEVLNIELKHIQVEEQNYSILIQGKGRKERKAYIKKSLLEPSLNAWLSDEYRLKYFNGAYLFKKDKQKAQNSLTLYNFIPLIFKLAQIKHYKQYGTGLHLFRHSFATLIYQETQDLVLTSRALGHSSLLSTKIYIHTTQEHNKKVALVFDSLIENKK
C1/pz40	>fid|97870241|locus|OUC_1344| phage integrase family protein [Helicobacter pylori R018c]
C1/pz40	atgccacataacaaactcactaaatctcagagagaactcttttgtaatctcaaagcctttttatacactaaggctaaaaacttcacgcccattcaagatgtgaaggatatggctttaatcctagacacacaagataaaatcttaaaatgtcataatatagagcaattaaaacaactctgtcatattctttataatcaaggcattaaacacactataatgatgcaaggcttgtttttattctttaactattttaaagataatctcaaattaagaagttttagaatgcttagcgaagagcaagtgattaactttctctttgaactcgctcaaaatagaaaacccagctctatggctaagtatgtgatgtatttaagacaattctttgattatttggataga…
C1/pz40	>fid|97870241|locus|OUC_1344| phage integrase family protein [Helicobacter pylori R018c]
C1/pz40	MPHNKLTKSQRELFCNLKAFLYTKAKNftpiqdvKDMALILDTQDKILKCHNIEQLKQLCHILYNQGIKHTIMMQGLFLFFNYFKDNLKLRSFRMLSEEQVINFLFELAQNRKPSSMAKYVMYLRQFFDYLDRKRRYSFDFTLKNLAFAKTKESLPRHLNDKDLKSflktllDYKPATSFEKRNKCILLIVILGGLRKCEVLNIELKHIQVEEQNYSILIQGKGRKERKAYIKKSLLEPSLNAWLSDEYRLKYFNGAYLFKKDKQKAQNSLTLYNFIPLIFKLAQIKHYKQYGTGLHLFRHSFATLIYQETQDLVLTSRALGHSSLLSTKIYIHTTQEHNKKVALVFDSLIENKK
C1/pz40	>fid|166742821|locus|L932_05370| integrase [Helicobacter pylori PZ5026]
C1/pz40	atgccacataacaaactcactaaatctcagagagaactcttttgtaatctcaaagcctttttatacactaaggctaaaaacttcacgcccattcaagatgtgaaggatatggctttaatcctagacacacaagataaaatcttaaaatgtcataatatagagcaattaaaacaactctgtcatattctttataatcaaggcattaaacacactataatgatgcaaggcttgtttttattctttaactattttaaagataatctcaaattaagaagttttagaatgcttagcgaagagcaagtgattaactttctctttgaactcgctcaaaatagaaaacccagctctatggctaagtatgtgatgtatttaagacaattctttgattatttggataga…
C1/pz40	>fid|166742821|locus|L932_05370| integrase [Helicobacter pylori PZ5026]
C1/pz40	MPHNKLTKSQRELFCNLKAFLYTKAKNftpiqdvKDMALILDTQDKILKCHNIEQLKQLCHILYNQGIKHTIMMQGLFLFFNYFKDNLKLRSFRMLSEEQVINFLFELAQNRKPSSMAKYVMYLRQFFDYLDRKRRYSFDFTLKNLAFAKTKESLPRHLNDKDLKSflktllDYKPATSFEKRNKCILLIVILGGLRKCEVLNIELKHIQVEEQNYSILIQGKGRKERKAYIKKSLLEPSLNAWLSDEYRLKYFNGAYLFKKDKQKAQNSLTLYNFIPLIFKLAQIKHYKQYGTGLHLFRHSFATLIYQETQDLVLTSRALGHSSLLSTKIYIHTTQEHNKKVALVFDSLIENKK
C1/pz40	>fid|119635188|locus|HPOK113_0498| integrase/recombinase [Helicobacter pylori OK113]
C1/pz40	atgctaaataacaaactcaccaaatctcaaagagaactctttgataatcttaaagcctttttatacactaaggttaaaaacttcacgcctattcaagatgtgaatgatatggctttgatattaaacacacaagataaaatcttaaaatgccacaatatagagcaattaaaacaactctgtcatattctttacaatcaaggtatcaaacacaccataatgatgcaaggcttgtttttattctttgactattttaaggataatctcaaattaagaagttttagaatgcttagcgaagagcaagtcattaactttctttttgaactcgctcaaaatagaaatccaagctctatggctaaatatgtgatgtatttaagacaattctttgattacttggatagg…
C1/pz40	>fid|119635188|locus|HPOK113_0498| integrase/recombinase [Helicobacter pylori OK113]
C1/pz40	MLNNKLTKSQRELFDNLKAFLYTKVKNftpiqdvNDMALILNTQDKILKCHNIEQLKQLCHILYNQGIKHTIMMQGLFLFFDYFKDNLKLRSFRMLSEEQVINFLFELAQNRNPSSMAKYVMYLRQFFDYLDRKKHYSFDFALKNLAFAKTKESLPRHLNYKDLKAflktllEYSPATSFEKRNKCILLIVILGGLRKCEVLNIELKHIQVEEQNYSILIQGKGRKERKAYIKKSLLEPSLNAWLSDDYRLKYFNGVYLFKKDKQKAQNSLTLYNFIPLIFKLAQIKHYKQYGTGLHLFRHSFATLIYQETQDLVLTSRALGHSSLLSTKIYIHTTQEHNKKVALVFDSLTENKK
C1/pz40	>fid|79353477|locus|HPNQ4076_0281| integrase/recombinase XerD [Helicobacter pylori NQ4076]
C1/pz40	atgctaaataacaaactcaccaaatctcaaagagaactctttgataatcttaaagcctttttatacactaaggttaaaaatttcactcctattcaagatgtgaatgatatggctttgatattagatacgcaaaacaaaatcttaaaatgtcataatatagagcaattaaaacaactctgtcatattctttataatcaaggcattaaacacactataatgatgcaaggcttgtttttattctttaactattttaaagataatctcaaattaagaagttttagaatgcttagcgaagagcaagtgattaactttctctttgaactcgctcaaaatagaaaacccagctctatggctaagtatgtgatgtatttaagacaattctttgattatttggataga…
C1/pz40	>fid|79353477|locus|HPNQ4076_0281| integrase/recombinase XerD [Helicobacter pylori NQ4076]
C1/pz40	MLNNKLTKSQRELFDNLKAFLYTKVKNftpiqdvNDMALILDTQNKILKCHNIEQLKQLCHILYNQGIKHTIMMQGLFLFFNYFKDNLKLRSFRMLSEEQVINFLFELAQNRKPSSMAKYVMYLRQFFDYLDRKRRYSFDFTLKNLAFAKTKESLPRHLNDKDLKSflktllDYKPATSFEKRNKCILLIVILGGLRKCEVLNIELKHIQVEEQNYSILIQGKGRKERKAYIKKGLLEPSLNAWLSDEYRLKYFNGAYLFKKDKQKAQNSLTLYNFIPLIFKLAQIKHYKQYGTGLHLFRHSFATLIYQETQDLVLTSRALGHSSLLSTKIYIHTTQEHNKKVALVFDSLIENKK
C1/pz40	>fid|44565023|locus|HPIN_03725| integrase/recombinase (xerD) [Helicobacter pylori India7]
C1/pz40	atgctaaataacagactcaccaaatctcaaagagaactctttgataatcttaaagcctttttatacactaaggttaaaaacttcacgcctattcaagatgtgaatgatatggctttgatattaaacacacaagataaaatcttaaaatgccacaatatagagcaattaaaacaactctgtcatattctttacaatcaaggtatcaaacacaccataatgatgcaaggcttgtttttattctttgactattttaaggataatctcaaattaagaagttttagagtgcttagcgaagagcaagtcattaactttctttttgaactcgctcaaaatagaaagccaagctctatggctaaatatgtgatgtatttaagacaattctttgattacttggatagg…
C1/pz40	>fid|44565023|locus|HPIN_03725| integrase/recombinase (xerD) [Helicobacter pylori India7]
C1/pz40	MLNNRLTKSQRELFDNLKAFLYTKVKNftpiqdvNDMALILNTQDKILKCHNIEQLKQLCHILYNQGIKHTIMMQGLFLFFDYFKDNLKLRSFRVLSEEQVINFLFELAQNRKPSSMAKYVMYLRQFFDYLDRKKHYSFDFALKNLAFAKTKESLPRHLNYKDLKAflktllEYSPATSFEKRNKCILLIVILGGLRKCEVLSIELKHIQVEEQNYSILIQGKGRKERKAYIKKSLLELSLNAWLSDDYRLKYFNGVYLFKKDKQKAQNSLTLYNFIPLIFKLAQIKHYKQYGTGLHLFRHSFATLIYQETQDLVLTSRALGHSSLLSTKIYIHTTQEHNKKVALVFDSLIENKK
C1/pz40	>fid|79520327|locus|HPHPP30_0146| integrase/recombinase XerD [Helicobacter pylori Hp P-30]
C1/pz40	atgccacataacaaactcactaaatctcagagagaactcttttgcaatctcaaagcctttttatacactaaggctaaaaacttcacgcccattcaagatgtgaaggatatggctttaatcctagacacacaagataaaatcttaaaatgtcataatatagagcaattaaaacaactctgtcatattctttataatcaaggcattaaacacactataatgatgcaaggcttgtttttattctttaactattttaaagataatctcaaattaagaagttttagaatgcttagcgaagagcaagtgattaactttctctttgaactcgctcaaaatagaaaacccagctctatggctaagtatgtgatgtatttaagacaattctttgattatttggataga…
C1/pz40	>fid|79520327|locus|HPHPP30_0146| integrase/recombinase XerD [Helicobacter pylori Hp P-30]
C1/pz40	MPHNKLTKSQRELFCNLKAFLYTKAKNftpiqdvKDMALILDTQDKILKCHNIEQLKQLCHILYNQGIKHTIMMQGLFLFFNYFKDNLKLRSFRMLSEEQVINFLFELAQNRKPSSMAKYVMYLRQFFDYLDRKRRYSFDFTLKNLAFAKTKESLPRHLNDKDLKSflktllDYKPATSFEKRNKCILLIVILGGLRKCEVLNIELKHIQVEEQNYSILIQGKGRKERKAYIKKSLLEPSLNAWLSDEYRLKYFNGAYLFKKDKQKAQNSLTLYNFIPLIFKLAQIKHYKQYGTGLHLFRHSFATLIYQETQDLVLTSRALGHSSLLSTKIYIHTTQEHNKKVALVFDSLIENKK
C1/pz40	>fid|79480566|locus|HPHPP1_1266| phage integrase, N-terminal SAM-like domain protein [Helicobacter pylori Hp P-1]
C1/pz40	atgccacataacaaactcactaaatctcagagagaactcttttgtaatctcaaagcctttttatacactaaggctaaaaacttcacgcccattcaagatgtgaaggatatggctttaatcctagacacacaagataaaatcttaaaatgtcataatatagagcaattaaaacaactctgtcatattctttataatcaaggcattaaacacactataatgatgcaaggcttgtttttattctttaactattttaaagataatctcaaattaagaagttttagaatgcttagcgaagagcaagtgattaactttctctttgaactcgctcaaaatagaaaacctagctctatggctaagtatgtgatgtatttaagacaattctttgattatttggataga…
C1/pz40	>fid|79480566|locus|HPHPP1_1266| phage integrase, N-terminal SAM-like domain protein [Helicobacter pylori Hp P-1]
C1/pz40	MPHNKLTKSQRELFCNLKAFLYTKAKNftpiqdvKDMALILDTQDKILKCHNIEQLKQLCHILYNQGIKHTIMMQGLFLFFNYFKDNLKLRSFRMLSEEQVINFLFELAQNRKPSSMAKYVMYLRQFFDYLDRKRRYSFDFTLKNLAFAKTKESLPRHLNDKDLKSflktllDYKPATSFEKRNKCILLIVILGGLRKCEVLNIELKHIQVEEQNYSILIQGKGRKERKAYIKKSLLEPSLNAWLSDEYRLKYFNGAYLFKKDKQKAQNSLTLYNFIPLIFKLAQIKHYKQYGTGLHLFRHSFATLIYQETQDLVLTSRALGHSSLLSTKIYIHTTQEHNKKVALVFDSLIENKK
C1/pz40	>fid|79542937|locus|HPHPP1B_1347| phage integrase, N-terminal SAM-like domain protein [Helicobacter pylori Hp P-1b]
C1/pz40	atgccacataacaaactcactaaatctcagagagaactcttttgtaatctcaaagcctttttatacactaaggctaaaaacttcacgcccattcaagatgtgaaggatatggctttaatcctagacacacaagataaaatcttaaaatgtcataatatagagcaattaaaacaactctgtcatattctttataatcaaggcattaaacacactataatgatgcaaggcttgtttttattctttaactattttaaagataatctcaaattaagaagttttagaatgcttagcgaagagcaagtgattaactttctctttgaactcgctcaaaatagaaaacctagctctatggctaagtatgtgatgtatttaagacaattctttgattatttggataga…
C1/pz40	>fid|79542937|locus|HPHPP1B_1347| phage integrase, N-terminal SAM-like domain protein [Helicobacter pylori Hp P-1b]
C1/pz40	MPHNKLTKSQRELFCNLKAFLYTKAKNftpiqdvKDMALILDTQDKILKCHNIEQLKQLCHILYNQGIKHTIMMQGLFLFFNYFKDNLKLRSFRMLSEEQVINFLFELAQNRKPSSMAKYVMYLRQFFDYLDRKRRYSFDFTLKNLAFAKTKESLPRHLNDKDLKSflktllDYKPATSFEKRNKCILLIVILGGLRKCEVLNIELKHIQVEEQNYSILIQGKGRKERKAYIKKSLLEPSLNAWLSDEYRLKYFNGAYLFKKDKQKAQNSLTLYNFIPLIFKLAQIKHYKQYGTGLHLFRHSFATLIYQETQDLVLTSRALGHSSLLSTKIYIHTTQEHNKKVALVFDSLIENKK
C1/pz40	>fid|79444963|locus|HPHPH4_0693| integrase/recombinase XerD [Helicobacter pylori Hp H-4]
C1/pz40	atgccacataacaaactcactaaatctcagagagaactcttttgtaatctcaaagcctttttatacactaaggctaaaaacttcacgcccattcaagatgtgaaggatatggctttaatcctagacacacaagataaaatcttaaaatgtcataatatagagcaattaaaacaactctgtcatattctttataatcaaggcattaaacacactataatgatgcaaggcttgtttttattctttaactattttaaagataatctcaaattaagaagttttagaatgcttagcgaagagcaagtgattaactttctctttgaactcgctcaaaatagaaaacccagctctatggctaagtatgtgatgtatttaagacaattctttgattatttggataga…
C1/pz40	>fid|79444963|locus|HPHPH4_0693| integrase/recombinase XerD [Helicobacter pylori Hp H-4]
C1/pz40	MPHNKLTKSQRELFCNLKAFLYTKAKNftpiqdvKDMALILDTQDKILKCHNIEQLKQLCHILYNQGIKHTIMMQGLFLFFNYFKDNLKLRSFRMLSEEQVINFLFELAQNRKPSSMAKYVMYLRQFFDYLDRKRRYSFDFTLKNLAFAKTKESLPRHLNDKDLKSflktllDYKPATSFEKRNKCILLIVILGGLRKCEVLNIELKHIQVEEQNYSILIQGKGRKERKAYIKKSLLEPSLNAWLSDEYRLKYFNGAYLFKKDKQKAQNSLTLYNFIPLIFKLAQIKHYKQYGTGLHLFRHSFATLIYQETQDLVLTSRALGHSSLLSTKIYIHTTQEHNKKVALVFDSLIENKKG
C1/pz40	>fid|79415284|locus|HPHPH44_1234| integrase/recombinase XerD [Helicobacter pylori Hp H-44]
C1/pz40	atgccacataacaaactcactaaatctcagagagaactcttttgtaatctcaaagcctttttatacactaaggctaaaaacttcacgcccattcaagatgtgaaggatatggctttaatcctagacacacaagataaaatcttaaaatgtcataatatagagcaattaaaacaactctgtcatattctttataatcaaggcattaaacacactataatgatgcaaggcttgtttttattctttaactattttaaagataatctcaaattaagaagttttagaatgcttagcgaagagcaagtgattaactttctctttgaactcgctcaaaatagaaaacccagctctatggctaagtatgtgatgtatttaagacaattctttgattatttggataga…
C1/pz40	>fid|79415284|locus|HPHPH44_1234| integrase/recombinase XerD [Helicobacter pylori Hp H-44]
C1/pz40	MPHNKLTKSQRELFCNLKAFLYTKAKNftpiqdvKDMALILDTQDKILKCHNIEQLKQLCHILYNQGIKHTIMMQGLFLFFNYFKDNLKLRSFRMLSEEQVINFLFELAQNRKPSSMAKYVMYLRQFFDYLDRKRRYSFDFTLKNLAFAKTKESLPRHLNDKDLKSflktllDYKPATSFEKRNKCILLIVILGGLRKCEVLNIELKHIQVEEQNYSILIQGKGRKERKAYIKKSLLEPSLNAWLSDEYRLKYFNGAYLFKKDKQKAQNSLTLYNFIPLIFKLAQIKHYKQYGTGLHLFRHSFATLIYQETQDLVLTSRALGHSSLLSTKIYIHTTQEHNKKVALVFDSLIENKKG
C1/pz40	>fid|79400644|locus|HPHPH36_0742| integrase/recombinase XerD [Helicobacter pylori Hp H-36]
C1/pz40	atgccacataacaaactcactaaatctcagagagaactcttttgtaatctcaaagcctttttatacactaaggctaaaaactttacgcccattcaagatgtgaaggatatggctttaatcctagacacacaagataaaatcttaaaatgtcataatatagagcaattaaaacaactctgtcatattctttataatcaaggcattaaacacactataatgatgcaaggcttgtttttattctttaactattttaaagataatctcaaattaagaagttttagaatgcttagcgaagagcaagtgattaactttctctttgaactcgctcaaaatagaaaacccagctctatggctaagtatgtgatgtatttaagacaattctttgattatttggataga…
C1/pz40	>fid|79400644|locus|HPHPH36_0742| integrase/recombinase XerD [Helicobacter pylori Hp H-36]
C1/pz40	MPHNKLTKSQRELFCNLKAFLYTKAKNftpiqdvKDMALILDTQDKILKCHNIEQLKQLCHILYNQGIKHTIMMQGLFLFFNYFKDNLKLRSFRMLSEEQVINFLFELAQNRKPSSMAKYVMYLRQFFDYLDRKRRYSFDFTLKNLAFAKTKESLPRHLNDKDLKSflktllDYKPATSFEKRNKCILLIVILGGLRKCEVLNIELKHIQVEEQNYSILIQGKGRKERKAYIKKSLLEPSLNAWLSDEYRLKYFNGAYLFKKDKQKAQNSLTLYNFIPLIFKLAQIKHYKQYGTGLHLFRHSFATLIYQETQDLVLTSRALGHSSLLSTKIYIHTTQEHNKKVALVFDSLIENKK
C1/pz40	>fid|118865052|locus|HMPREF1425_00769| site-specific recombinase, phage integrase family [Helicobacter pylori GAM71Ai]
C1/pz40	atgccacataacaaactcactaaatctcagagagaactcttttgtaatctcaaagcctttttatacactaaggctaaaaacttcacgcccattcaagatgtgaaggatatggctttaatcctagacacacaagataaaatcttaaaatgtcataatatagagcaattaaaacaactctgtcatattctttataatcaaggcattaaacacactataatgatgcaaggcttgtttttattctttaactattttaaagataatctcaaattaagaagttttagaatgcttagcgaagagcaagtgattaactttctctttgaactcgctcaaaatagaaaacccagctctatggctaagtatgtgatgtatttaagacaattctttgattatttggataga…
C1/pz40	>fid|118865052|locus|HMPREF1425_00769| site-specific recombinase, phage integrase family [Helicobacter pylori GAM71Ai]
C1/pz40	MPHNKLTKSQRELFCNLKAFLYTKAKNftpiqdvKDMALILDTQDKILKCHNIEQLKQLCHILYNQGIKHTIMMQGLFLFFNYFKDNLKLRSFRMLSEEQVINFLFELAQNRKPSSMAKYVMYLRQFFDYLDRKRRYSFDFTLKNLAFAKTKESLPRHLNDKDLKSflktllDYKPATSFEKRNKCILLIVILGGLRKCEVLNIELKHIQVEEQNYSILIQGKGRKERKAYIKKSLLEPSLNAWLSDEYRLKYFNGAYLFKKDKQKAQNSLTLYNFIPLIFKLAQIKHYKQYGTGLHLFRHSFATLIYQETQDLVLTSRALGHSSLLSTKIYIHTTQEHNKKVALVFDSLIENKKG
C1/pz40	>fid|118846138|locus|HMPREF1420_00238| site-specific recombinase, phage integrase family [Helicobacter pylori GAM264Ai]
C1/pz40	atgccacataacaaactcactaaatctcagagagaactcttttgtaatctcaaagcctttttatacactaaggctaaaaacttcacgcccattcaagatgtgaaggatatggctttaatcctagacacacaagataaaatcttaaaatgtcataatatagagcaattaaaacaactctgtcatattctttataatcaaggcattaaacacactataatgatgcaaggcttgtttttattctttaactattttaaagataatctcaaattaagaagttttagaatgcttagcgaagagcaagtgattaactttctctttgaactcgctcaaaatagaaaacccagctctatggctaagtatgtgatgtatttaagacaattctttgattatttggataga…
C1/pz40	>fid|118846138|locus|HMPREF1420_00238| site-specific recombinase, phage integrase family [Helicobacter pylori GAM264Ai]
C1/pz40	MPHNKLTKSQRELFCNLKAFLYTKAKNftpiqdvKDMALILDTQDKILKCHNIEQLKQLCHILYNQGIKHTIMMQGLFLFFNYFKDNLKLRSFRMLSEEQVINFLFELAQNRKPSSMAKYVMYLRQFFDYLDRKRRYSFDFTLKNLAFAKTKESLPRHLNDKDLKSflktllDYKPATSFEKRNKCILLIVILGGLRKCEVLNIELKHIQVEEQNYSILIQGKGRKERKAYIKKSLLEPSLNAWLSDEYRLKYFNGAYLFKKDKQKAQNSLTLYNFIPLIFKLAQIKHYKQYGTGLHLFRHSFATLIYQETQDLVLTSRALGHSSLLSTKIYIHTTQEHNKKVALVFDSLIENKKG
C1/pz40	>fid|118842531|locus|HMPREF1419_00204| site-specific recombinase, phage integrase family [Helicobacter pylori GAM263BFi]
C1/pz40	atgccacataacaaactcactaaatctcagagagaactcttttgtaatctcaaagcctttttatacactaaggctaaaaacttcacgcccattcaagatgtgaaggatatggctttaatcctagacacacaagataaaatcttaaaatgtcataatatagagcaattaaaacaactctgtcatattctttataatcaaggcattaaacacactataatgatgcaaggcttgtttttattctttaactattttaaagataatctcaaattaagaagttttagaatgcttagcgaagagcaagtgattaactttctctttgaactcgctcaaaatagaaaacccagctctatggctaagtatgtgatgtatttaagacaattctttgattatttggataga…
C1/pz40	>fid|118842531|locus|HMPREF1419_00204| site-specific recombinase, phage integrase family [Helicobacter pylori GAM263BFi]
C1/pz40	MPHNKLTKSQRELFCNLKAFLYTKAKNftpiqdvKDMALILDTQDKILKCHNIEQLKQLCHILYNQGIKHTIMMQGLFLFFNYFKDNLKLRSFRMLSEEQVINFLFELAQNRKPSSMAKYVMYLRQFFDYLDRKRRYSFDFTLKNLAFAKTKESLPRHLNDKDLKSflktllDYKPATSFEKRNKCILLIVILGGLRKCEVLNIELKHIQVEEQNYSILIQGKGRKERKAYIKKSLLEPSLNAWLSDEYRLKYFNGAYLFKKDKQKAQNSLTLYNFIPLIFKLAQIKHYKQYGTGLHLFRHSFATLIYQETQDLVLTSRALGHSSLLSTKIYIHTTQEHNKKVALVFDSLIENKKG
C1/pz40	>fid|118808233|locus|HMPREF1409_00439| site-specific recombinase, phage integrase family [Helicobacter pylori GAM246Ai]
C1/pz40	atgccacataacaaactcactaaatctcagagagaactcttttgtaatctcaaagcctttttatacactaaggctaaaaacttcacgcccattcaagatgtgaaggatatggctttaatcctagacacacaagataaaatcttaaaatgtcataatatagagcaattaaaacaactctgtcatattctttataatcaaggcattaaacacactataatgatgcaaggcttgtttttattctttaactattttaaagataatctcaaattaagaagttttagaatgcttagcgaagagcaagtgattaactttctctttgaactcgctcaaaatagaaaacccagctctatggctaagtatgtgatgtatttaagacaattctttgattatttggataga…
C1/pz40	>fid|118808233|locus|HMPREF1409_00439| site-specific recombinase, phage integrase family [Helicobacter pylori GAM246Ai]
C1/pz40	MPHNKLTKSQRELFCNLKAFLYTKAKNftpiqdvKDMALILDTQDKILKCHNIEQLKQLCHILYNQGIKHTIMMQGLFLFFNYFKDNLKLRSFRMLSEEQVINFLFELAQNRKPSSMAKYVMYLRQFFDYLDRKRRYSFDFTLKNLAFAKTKESLPRHLNDKDLKSflktllDYKPATSFEKRNKCILLIVILGGLRKCEVLNIELKHIQVEEQNYSILIQGKGRKERKAYIKKSLLEPSLNAWLSDEYRLKYFNGAYLFKKDKQKAQNSLTLYNFIPLIFKLAQIKHYKQYGTGLHLFRHSFATLIYQETQDLVLTSRALGHSSLLSTKIYIHTTQEHNKKVALVFDSLIENKKG
C1/pz40	>fid|118800914|locus|HMPREF1407_00244| site-specific recombinase, phage integrase family [Helicobacter pylori GAM244Ai]
C1/pz40	atgccacataacaaactcactaaatctcagagagaactcttttgtaatctcaaagcctttttatacactaaggctaaaaacttcacgcctattcaagatgtgaaggatatggctttaatcctagacacacaagataaaatcttaaaatgtcataatatagagcaattaaaacaactctgtcatattctttataatcaaggcattaaacacactataatgatgcaaggcttgtttttattctttaactattttaaagataatctcaaattaagaagttttagaatgcttagcgaagagcaagtgattaactttctctttgaactcgctcaaaatagaaaacccagctctatggctaagtatgtgatgtatttaagacaattctttgattatttggataga…
C1/pz40	>fid|118800914|locus|HMPREF1407_00244| site-specific recombinase, phage integrase family [Helicobacter pylori GAM244Ai]
C1/pz40	MPHNKLTKSQRELFCNLKAFLYTKAKNftpiqdvKDMALILDTQDKILKCHNIEQLKQLCHILYNQGIKHTIMMQGLFLFFNYFKDNLKLRSFRMLSEEQVINFLFELAQNRKPSSMAKYVMYLRQFFDYLDRKRRYSFDFTLKNLAFAKTKESLPRHLNDKDLKSflktllDYKPATSFEKRNKCILLIVILGGLRKCEVLNIELKHIQVEEQNYSILIQGKGRKERKAYIKKSLLEPSLNAWLSDEYRLKYFNGAYLFKKDKQKAQNSLTLYNFIPLIFKLAQIKHYKQYGTGLHLFRHSFATLIYQETQDLVLTSRALGHSSLLSTKIYIHTTQEHNKKVALVFDSLIENKKG
C1/pz40	>fid|118796991|locus|HMPREF1406_00087| site-specific recombinase, phage integrase family [Helicobacter pylori GAM239Bi]
C1/pz40	atgccacataacaaactcactaaatctcagagagaactcttttgtaatctcaaagcctttttatacactaaggctaaaaacttcacgcccattcaagatgtgaaggatatggctttaatcctagacacacaagataaaatcttaaaatgtcataatatagagcaattaaaacaactctgtcatattctttataatcaaggcattaaacacactataatgatgcaaggcttgtttttattctttaactattttaaagataatctcaaattaagaagttttagaatgcttagcgaagagcaagtgattaactttctctttgaactcgctcaaaatagaaaacccagctctatggctaagtatgtgatgtatttaagacaattctttgattatttggataga…
C1/pz40	>fid|118796991|locus|HMPREF1406_00087| site-specific recombinase, phage integrase family [Helicobacter pylori GAM239Bi]
C1/pz40	MPHNKLTKSQRELFCNLKAFLYTKAKNftpiqdvKDMALILDTQDKILKCHNIEQLKQLCHILYNQGIKHTIMMQGLFLFFNYFKDNLKLRSFRMLSEEQVINFLFELAQNRKPSSMAKYVMYLRQFFDYLDRKRRYSFDFTLKNLAFAKTKESLPRHLNDKDLKSflktllDYKPATSFEKRNKCILLIVILGGLRKCEVLNIELKHIQVEEQNYSILIQGKGRKERKAYIKKSLLEPSLNAWLSDEYRLKYFNGAYLFKKDKQKAQNSLTLYNFIPLIFKLAQIKHYKQYGTGLHLFRHSFATLIYQETQDLVLTSRALGHSSLLSTKIYIHTTQEHNKKVALVFDSLIENKKG
C1/pz40	>fid|118779125|locus|HMPREF1400_00028| site-specific recombinase, phage integrase family [Helicobacter pylori GAM119Bi]
C1/pz40	atgccacataacaaactcactaaatctcagagagaactcttttgtaatctcaaagcctttttatacactaaggctaaaaacttcacgcccattcaagatgtgaaggatatggctttaatcctagacacacaagataaaatcttaaaatgtcataatatagagcaattaaaacaactctgtcatattctttataatcaaggcattaaacacactataatgatgcaaggcttgtttttattctttaactattttaaagataatctcaaattaagaagttttagaatgcttagcgaagagcaagtgattaactttctctttgaactcgctcaaaatagaaaacccagctctatggctaagtatgtgatgtatttaagacaattctttgattatttggataga…
C1/pz40	>fid|118779125|locus|HMPREF1400_00028| site-specific recombinase, phage integrase family [Helicobacter pylori GAM119Bi]
C1/pz40	MPHNKLTKSQRELFCNLKAFLYTKAKNftpiqdvKDMALILDTQDKILKCHNIEQLKQLCHILYNQGIKHTIMMQGLFLFFNYFKDNLKLRSFRMLSEEQVINFLFELAQNRKPSSMAKYVMYLRQFFDYLDRKRRYSFDFTLKNLAFAKTKESLPRHLNDKDLKSflktllDYKPATSFEKRNKCILLIVILGGLRKCEVLNIELKHIQVEEQNYSILIQGKGRKERKAYIKKSLLEPSLNAWLSDEYRLKYFNGAYLFKKDKQKAQNSLTLYNFIPLIFKLAQIKHYKQYGTGLHLFRHSFATLIYQETQDLVLTSRALGHSSLLSTKIYIHTTQEHNKKVALVFDSLIENKKG
C1/pz40	>fid|173392485|locus|HMPREF1398_00045| site-specific recombinase, phage integrase family [Helicobacter pylori GAM117Ai]
C1/pz40	atgccacataacaaactcactaaatctcagagagaactcttttgtaatctcaaagcctttttatacactaaggctaaaaacttcacgcccattcaagatgtgaaggatatggctttaatcctagacacacaagataaaatcttaaaatgtcataatatagagcaattaaaacaactctgtcatattctttataatcaaggcattaaacacactataatgatgcaaggcttgtttttattctttaactattttaaagataatctcaaattaagaagttttagaatgcttagcgaagagcaagtgattaactttctctttgaactcgctcaaaatagaaaacccagctctatggctaagtatgtaatgtatttaagacaattctttgattatttggataga…
C1/pz40	>fid|173392485|locus|HMPREF1398_00045| site-specific recombinase, phage integrase family [Helicobacter pylori GAM117Ai]
C1/pz40	MPHNKLTKSQRELFCNLKAFLYTKAKNftpiqdvKDMALILDTQDKILKCHNIEQLKQLCHILYNQGIKHTIMMQGLFLFFNYFKDNLKLRSFRMLSEEQVINFLFELAQNRKPSSMAKYVMYLRQFFDYLDRKRRYSFDFTLKNLAFAKTKESLPRHLNDKDLKSflktllDYKPATSFEKRNKCILLIVILGGLRKCEVLNIELKHIQVEEQNYSILIQGKGRKERKAYIKKSLLEPSLNAWLSDEYRLKYFNGAYLFKKDKQKAQNSLTLYNFIPLIFKLAQIKHYKQYGTGLHLFRHSFATLIYQETQDLVLTSRALGHSSLLSTKIYIHTTQEHNKKVALVFDSLIENKK
C1/pz40	>fid|118771501|locus|HMPREF1397_01515| site-specific recombinase, phage integrase family [Helicobacter pylori GAM115Ai]
C1/pz40	atgccacataacaaactcactaaatctcagagagaactcttttgtaatctcaaagcctttttatacactaaggctaaaaacttcacgcccattcaagatgtgaaggatatggctttaatcctagacacacaagataaaatcttaaaatgtcataatatagagcaattaaaacaactctgtcatattctttataatcaaggcattaaacacactataatgatgcaaggcttgtttttattctttaactattttaaagataatctcaaattaagaagttttagaatgcttagcgaagagcaagtgattaactttctctttgaactcgctcaaaatagaaaacccagctctatggctaagtatgtgatgtatttaagacaattctttgattatttggataga…
C1/pz40	>fid|118771501|locus|HMPREF1397_01515| site-specific recombinase, phage integrase family [Helicobacter pylori GAM115Ai]
C1/pz40	MPHNKLTKSQRELFCNLKAFLYTKAKNftpiqdvKDMALILDTQDKILKCHNIEQLKQLCHILYNQGIKHTIMMQGLFLFFNYFKDNLKLRSFRMLSEEQVINFLFELAQNRKPSSMAKYVMYLRQFFDYLDRKRRYSFDFTLKNLAFAKTKESLPRHLNDKDLKSflktllDYKPATSFEKRNKCILLIVILGGLRKCEVLNIELKHIQVEEQNYSILIQGKGRKERKAYIKKSLLEPSLNAWLSDEYRLKYFNGAYLFKKDKQKAQNSLTLYNFIPLIFKLAQIKHYKQYGTGLHLFRHSFATLIYQETQDLVLTSRALGHSSLLSTKIYIHTTQEHNKKVALVFDSLIENKKG
C1/pz40	>fid|118766002|locus|HMPREF1396_00437| site-specific recombinase, phage integrase family [Helicobacter pylori GAM114Ai]
C1/pz40	atgccacataacaaactcactaaatctcagagagaactcttttgtaatctcaaagcctttttatacactaaggctaaaaacttcacgcccattcaagatgtgaaggatatggctttaatcctagacacacaagataaaatcttaaaatgtcataatatagagcaattaaaacaactctgtcatattctttataatcaaggcattaaacacactataatgatgcaaggcttgtttttattctttaactattttaaagataatctcaaattaagaagttttagaatgcttagcgaagagcaagtgattaactttctctttgaactcgctcaaaatagaaaacccagctctatggctaagtatgtgatgtatttaagacaattctttgattatttggataga…
C1/pz40	>fid|118766002|locus|HMPREF1396_00437| site-specific recombinase, phage integrase family [Helicobacter pylori GAM114Ai]
C1/pz40	MPHNKLTKSQRELFCNLKAFLYTKAKNftpiqdvKDMALILDTQDKILKCHNIEQLKQLCHILYNQGIKHTIMMQGLFLFFNYFKDNLKLRSFRMLSEEQVINFLFELAQNRKPSSMAKYVMYLRQFFDYLDRKRRYSFDFTLKNLAFAKTKESLPRHLNDKDLKSflktllDYKPATSFEKRNKCILLIVILGGLRKCEVLNIELKHIQVEEQNYSILIQGKGRKERKAYIKKSLLEPSLNAWLSDEYRLKYFNGAYLFKKDKQKAQNSLTLYNFIPLIFKLAQIKHYKQYGTGLHLFRHSFATLIYQETQDLVLTSRALGHSSLLSTKIYIHTTQEHNKKVALVFDSLIENKK
C1/pz40	>fid|195306991|locus|H500_04050| integrase [Helicobacter pylori CG-IMSS-2012]
C1/pz40	atgccacataacaaactcactaaatctcagagagaactcttttgcaatctcaaagcctttttatacactaaggctaaaaacttcacgcccattcaagatgtgaaggatatggctttaatcctagacacacaagataaaatcttaaaatgtcataatatagagcaattaaaacaactctgtcatattctttataatcaaggcattaaacacactataatgatgcaaggcttgtttttattctttaactattttaaagataatctcaaattaagaagttttagaatgcttagcgaagagcaagtgattaactttctctttgaactcgctcaaaatagaaaaccaagctctatggctaagtatgtgatgtatttaagacaattctttgattatttggataga…
C1/pz40	>fid|195306991|locus|H500_04050| integrase [Helicobacter pylori CG-IMSS-2012]
C1/pz40	MPHNKLTKSQRELFCNLKAFLYTKAKNftpiqdvKDMALILDTQDKILKCHNIEQLKQLCHILYNQGIKHTIMMQGLFLFFNYFKDNLKLRSFRMLSEEQVINFLFELAQNRKPSSMAKYVMYLRQFFDYLDRKRRYSFDFTLKNLAFAKTKESLPRHLNDKDLKSflktllDYKPATSFEKRNKCILLIVILGGLRKCEVLNIELKHIQVEEQNYSILIQGKGRKERKAYIKKSLLEPSLNAWLSDEYRLKYFNGAYLFKKDKQKAQNSLTLYNFIPLIFKLAQIKHYKQYGTGLHLFRHSFATLIYQETQDLVLTSRALGHSSLLSTKIYIHTTQEHNKKVALVFDSLIENKK
C1/pz40	>fid|200403102|locus|U064_0221| integrase/recombinase XerD [Helicobacter pylori BM012S]
C1/pz40	atgccacataacaaactcactaaatctcagagagaactcttttgtaatctcaaagcctttttatacactaaggctaaaaacttcacgcccattcaagatgtgaaggatatggctttaatcctagacacacaagataaaatcttaaaatgtcataatatagagcaattaaaacaactctgtcatattctttataatcaaggcattaaacacactataatgatgcaaggcttgtttttattctttaactattttaaagataatctcaaattaagaagttttagaatgcttagcgaagagcaagtgattaactttctctttgaactcgctcaaaatagaaaacccagctctatggctaagtatgtgatgtatttaagacaattctttgattatttggataga…
C1/pz40	>fid|200403102|locus|U064_0221| integrase/recombinase XerD [Helicobacter pylori BM012S]
C1/pz40	MPHNKLTKSQRELFCNLKAFLYTKAKNftpiqdvKDMALILDTQDKILKCHNIEQLKQLCHILYNQGIKHTIMMQGLFLFFNYFKDNLKLRSFRMLSEEQVINFLFELAQNRKPSSMAKYVMYLRQFFDYLDRKRRYSFDFTLKNLAFAKTKESLPRHLNDKDLKSflktllDYKPATSFEKRNKCILLIVILGGLRKCEVLNIELKHIQVEEQNYSILIQGKGRKERKAYIKKSLLEPSLNAWLSDEYRLKYFNGAYLFKKDKQKAQNSLTLYNFIPLIFKLAQIKHYKQYGTGLHLFRHSFATLIYQETQDLVLTSRALGHSSLLSTKIYIHTTQEHNKKVALVFDSLIEDKK
C1/pz40	>fid|200347422|locus|U063_0220| integrase/recombinase XerD [Helicobacter pylori BM012A]
C1/pz40	atgccacataacaaactcactaaatctcagagagaactcttttgtaatctcaaagcctttttatacactaaggctaaaaacttcacgcccattcaagatgtgaaggatatggctttaatcctagacacacaagataaaatcttaaaatgtcataatatagagcaattaaaacaactctgtcatattctttataatcaaggcattaaacacactataatgatgcaaggcttgtttttattctttaactattttaaagataatctcaaattaagaagttttagaatgcttagcgaagagcaagtgattaactttctctttgaactcgctcaaaatagaaaacccagctctatggctaagtatgtgatgtatttaagacaattctttgattatttggataga…
C1/pz40	>fid|200347422|locus|U063_0220| integrase/recombinase XerD [Helicobacter pylori BM012A]
C1/pz40	MPHNKLTKSQRELFCNLKAFLYTKAKNftpiqdvKDMALILDTQDKILKCHNIEQLKQLCHILYNQGIKHTIMMQGLFLFFNYFKDNLKLRSFRMLSEEQVINFLFELAQNRKPSSMAKYVMYLRQFFDYLDRKRRYSFDFTLKNLAFAKTKESLPRHLNDKDLKSflktllDYKPATSFEKRNKCILLIVILGGLRKCEVLNIELKHIQVEEQNYSILIQGKGRKERKAYIKKSLLEPSLNAWLSDEYRLKYFNGAYLFKKDKQKAQNSLTLYNFIPLIFKLAQIKHYKQYGTGLHLFRHSFATLIYQETQDLVLTSRALGHSSLLSTKIYIHTTQEHNKKVALVFDSLIEDKK
C1/pz40	>fid|79528754|locus|HPHPP62_1117| integrase/recombinase XerD [Helicobacter pylori Hp P-62]
C1/pz40	atgccacataacaaactcactaaatctcagagagaactcttttgtaatctcaaagcctttttatacactaaggctaaaaacttcacgcccattcaagatgtgaaggatatggctttaatcctagacacacaagataaaatcttaaaatgtcataatatagagcaattaaaacaactctgtcatattctttataatcaaggcattaaacacactataatgatgcaaggcttgtttttattctttaactattttaaagataatctcaaattaagaagttttagaatgcttagcgaagagcaagtgattaactttctctttgaactcgctcaaaatagaaaacccagctctatggctaagtatgtgatgtatttaagacaattctttgattatttggataga…
C1/pz40	>fid|79528754|locus|HPHPP62_1117| integrase/recombinase XerD [Helicobacter pylori Hp P-62]
C1/pz40	MPHNKLTKSQRELFCNLKAFLYTKAKNftpiqdvKDMALILDTQDKILKCHNIEQLKQLCHILYNQGIKHTIMMQGLFLFFNYFKDNLKLRSFRMLSEEQVINFLFELAQNRKPSSMAKYVMYLRQFFDYLDRKRRYSFDFTLKNLAFAKTKESLPRHLNDKDLKSflktllDYKPATSFEKRNKCVLLIVILGGLRKCEVLNIELKHIQVEEQNYSILIQGKGRKERKAYIKKGLLEPSLNAWLSDDYRLKYFNGAYLFKKDKQKSQNSLTLYNFIPLIFKLAQIKHYKQYGTGLHLFRHSFATLIYQETQDLVLTSRALGHSSLLSTKIYIHTTQEHNKKVALVFDSLIENKK
C1/pz40	>fid|79501227|locus|HPHPP13_1304| integrase/recombinase XerD [Helicobacter pylori Hp P-13]
C1/pz40	atgccacataacaaactcactaaatctcagagagaactcttttgtaatctcaaagcctttttatacactaaggctaaaaacttcacgcccattcaagatgtgaaggatatggctttaatcctagatacgcaaaacaaaatcttaaaatgccataatgttgagcaattaagacaactctgtcatattctttataatcaaggtatcaaacacaccataatgatgcaaggcttgtttttattctttgaatactttagagacaatctgaaactaagaagttttagaatgcttagtgaagagcaagtcattaactttctttttgaactcgctcaaaatagaaaaccaagctctatggctaagtatgtgatgtatttaagacaattctttgattatttggataga…
C1/pz40	>fid|79501227|locus|HPHPP13_1304| integrase/recombinase XerD [Helicobacter pylori Hp P-13]
C1/pz40	MPHNKLTKSQRELFCNLKAFLYTKAKNftpiqdvKDMALILDTQNKILKCHNVEQLRQLCHILYNQGIKHTIMMQGLFLFFEYFRDNLKLRSFRMLSEEQVINFLFELAQNRKPSSMAKYVMYLRQFFDYLDRKRRYGFDFTLKNLAFAKTKESLPRHLNHKDLKSflktllDYKPATSFEKRNKCILLIVILGGLRKCEVLNIELKHIQVEEQNYSILIQGKGRKERKAYIKKSLLEPSLNAWLSDDYRLKYFNGAYLFKKDKQKSQNSLTLYNFIPLIFKLAQIKHYKQYGTGLHLFRHSFATLIYQETQDLVLTSRALGHSSLLSTKIYIHTTQEHNKKVALVFDSLIENKK
C1/pz40	>fid|79569977|locus|HPHPP13B_1282| phage integrase, N-terminal SAM-like domain protein [Helicobacter pylori Hp P-13b]
C1/pz40	atgccacataacaaactcactaaatctcagagagaactcttttgtaatctcaaagcctttttatacactaaggctaaaaacttcacgcccattcaagatgtgaaggatatggctttaatcctagatacgcaaaacaaaatcttaaaatgccataatgttgagcaattaagacaactctgtcatattctttataatcaaggtatcaaacacaccataatgatgcaaggcttgtttttattctttgaatactttagagacaatctgaaactaagaagttttagaatgcttagtgaagagcaagtcattaactttctttttgaactcgctcaaaatagaaaaccaagctctatggctaagtatgtgatgtatttaagacaattctttgattatttggataga…
C1/pz40	>fid|79569977|locus|HPHPP13B_1282| phage integrase, N-terminal SAM-like domain protein [Helicobacter pylori Hp P-13b]
C1/pz40	MPHNKLTKSQRELFCNLKAFLYTKAKNftpiqdvKDMALILDTQNKILKCHNVEQLRQLCHILYNQGIKHTIMMQGLFLFFEYFRDNLKLRSFRMLSEEQVINFLFELAQNRKPSSMAKYVMYLRQFFDYLDRKRRYGFDFTLKNLAFAKTKESLPRHLNHKDLKSflktllDYKPATSFEKRNKCILLIVILGGLRKCEVLNIELKHIQVEEQNYSILIQGKGRKERKAYIKKSLLEPSLNAWLSDDYRLKYFNGAYLFKKDKQKSQNSLTLYNFIPLIFKLAQIKHYKQYGTGLHLFRHSFATLIYQETQDLVLTSRALGHSSLLSTKIYIHTTQEHNKKVALVFDSLIENKK
C1/pz40	>fid|79408533|locus|HPHPH42_1222| integrase/recombinase XerD [Helicobacter pylori Hp H-42]
C1/pz40	atgccacataacaaactcactaaatctcagagagaactcttttgtaatctcaaagcctttttatacactaaggctaaaaacttcacgcccattcaagatgtgaaggatatggctttaatcctagacacacaagataaaatcttaaaatgtcataatatagagcaattaaaacaactctgtcatattctttataatcaaggcattaaacacactataatgatgcaaggcttgtttttattctttaactattttaaagataatctcaaattaagaagttttagaatgcttagcgaagagcaagtgattaactttctctttgaactcgctcaaaatagaaaacccagctctatggctaagtatgtgatgtatttaagacaattctttgattatttggataga…
C1/pz40	>fid|79408533|locus|HPHPH42_1222| integrase/recombinase XerD [Helicobacter pylori Hp H-42]
C1/pz40	MPHNKLTKSQRELFCNLKAFLYTKAKNftpiqdvKDMALILDTQDKILKCHNIEQLKQLCHILYNQGIKHTIMMQGLFLFFNYFKDNLKLRSFRMLSEEQVINFLFELAQNRKPSSMAKYVMYLRQFFDYLDRKRRYSFDFTLKNLAFAKTKESLPRHLNDKDLKSflktllGYKPATSFEKRNKCILLIVILGGLRKCEVLNIELKHIQVEEQNYSILIQGKGRKERKAYIKKSLLEPSLNAWLSDEYRLKYFNGAYLFKKDKQKAQNSLTLYNFIPLIFKLAQIKHYKQYGTGLHLFRHSFATLIYQETQDLVLTSRALGHSSLLSTKIYIHTTQEHNKKVALVFDSLIENKK
C1/pz40	>fid|79442266|locus|HPHPH3_1093| integrase/recombinase XerD [Helicobacter pylori Hp H-3]
C1/pz40	atgctaaataacaaactcaccaaatctcaaagagaactctttgataatctcaaagtctttttatacactaaggttaaaaatttcactcctattcaagatgtgaatgatatggctttaatcctagatacgcaaaacaaaatcttaaaatgccataatgttgagcaattaagacaactctgtcatattctttataatcaaggtatcaaacacaccataatgatgcaaggcttgtttttattctttgaatactttagagacaatctgaaactaagaagttttagaatgcttagcgaagagcaagtgattaactttctctttgaactcgctcaaaatagaaaacccagctctatggctaagtatgtgatgtatttaagacaattctttgattatttggataga…
C1/pz40	>fid|79442266|locus|HPHPH3_1093| integrase/recombinase XerD [Helicobacter pylori Hp H-3]
C1/pz40	MLNNKLTKSQRELFDNLKVFLYTKVKNftpiqdvNDMALILDTQNKILKCHNVEQLRQLCHILYNQGIKHTIMMQGLFLFFEYFRDNLKLRSFRMLSEEQVINFLFELAQNRKPSSMAKYVMYLRQFFDYLDRKRRYSFDFTLKNLAFAKTKESLPRHLNYKDLKSflktllEYKPTTSFEKRNKCVLLIVILGGLRKCEVLNIELKHIQVEEQNYSILIQGKGRKERKAYIKKSLLEPSLNAWLSDEYRLKYFNGAYLFKKDKQKAQNSLTLYNFIPLIFKLAQIKHYKQYGTGLHLFRHSFATLIYQETQDLVLTSRALGHSSLLSTKIYIHTTQEHNKKVALVFDSLIENKK
C1/pz40	>fid|79439833|locus|HPHPA27_1684| integrase/recombinase XerD [Helicobacter pylori Hp A-27]
C1/pz40	atgccacataacaaactcactaaatctcagagagaactcttttgtaatctcaaagcctttttatacactaaggctaaaaacttcacgcccattcaagatgtgaaggatatggctttaatcctagacacacaagataaaatcttaaaatgtcataatatagagcaattaaaacaactctgtcatattctttataatcaaggcattaaacacactataatgatgcaaggcttgtttttattctttaactattttaaagataatctcaaattaagaagttttagaatgcttagcgaagagcaagtgattaactttctctttgaactcgctcaaaatagaaaacccagctctatggctaagtatgtgatgtatttaagacaattctttgattatttggataga…
C1/pz40	>fid|79439833|locus|HPHPA27_1684| integrase/recombinase XerD [Helicobacter pylori Hp A-27]
C1/pz40	MPHNKLTKSQRELFCNLKAFLYTKAKNftpiqdvKDMALILDTQDKILKCHNIEQLKQLCHILYNQGIKHTIMMQGLFLFFNYFKDNLKLRSFRMLSEEQVINFLFELAQNRKPSSMAKYVMYLRQFFDYLDRKRRYSFDFTLKNLAFAKTKESLPRHLNDKDLKSflktllDYKPATSFEKRNKCILLIVILWGLRKCEVLNIELKHIQVEEQNYSILIQGKGRKERKAYIKKSLLEPSLNAWLSDEYRLKYFNGAYLFKKDKQKAQNSLTLYNFIPLIFKLAQIKHYKQYGTGLHLFRHSFATLIYQETQDLVLTSRALGHSSLLSTKIYIHTTQEHNKKVALVFDSLIENKK
C1/pz40	>fid|118785701|locus|HMPREF1401_01466| site-specific recombinase, phage integrase family [Helicobacter pylori GAM120Ai]
C1/pz40	atgccacataacaaactcactaaatctcagagagaactcttttgtaatctcaaagcctttttatacactaaggctaaaaacttcacgcccattcaagatgtgaaggatatggctttaatcctagacacacaagataaaatcttaaaatgtcataatatagagcaattaaaacaactctgtcatattctttataatcaaggcattaaacacactataatgatgcaaggcttgtttttattctttaactattttaaagataatctcaaattaagaagttttagaatgcttagcgaagagcaagtgattaactttctctttgaactcgctcaaaatagaaaacccagctctatggctaagtatgtgatgtatttaagacaattctttgattatttggataga…
C1/pz40	>fid|118785701|locus|HMPREF1401_01466| site-specific recombinase, phage integrase family [Helicobacter pylori GAM120Ai]
C1/pz40	MPHNKLTKSQRELFCNLKAFLYTKAKNftpiqdvKDMALILDTQDKILKCHNIEQLKQLCHILYNQGIKHTIMMQGLFLFFNYFKDNLKLRSFRMLSEEQVINFLFELAQNRKPSSMAKYVMYLRQFFDYLDRKRRYSFDFTLKNLAFAKTKESLPRHLNDKDLKSflktllDYKPATSFEKRNKCILLIVILGGLRKCEVLNIELKHIQVEEQNYSILIQGKGRKERKAYIKKSLLEPSLNAWLSDEYRLKYFNGAYLFKKDKQKAQNSLTLYNFIPLIFKLAQIKHYKQYGTGLHLFRHSFATLIYQETQDLVLTSRALGHSSLLSTKIYIHTTQEHNKKVALVFDSLVENKKG
C1/pz40	>fid|79530844|locus|HPHPP74_0606| integrase/recombinase XerD [Helicobacter pylori Hp P-74]
C1/pz40	atgccacataacaaactcactaaatctcagagagaactcttttgtaatctcaaagcctttttatacactaaggctaaaaacttcacgcccattcaagatgtgaaggatatggctttaatcctagacacacaagataaaatcttaaaatgtcataatatagagcaattaaaacaactctgtcatattctttataatcaaggcattaaacacactataatgatgcaaggcttgtttttattctttaactattttaaagataatctcaaattaagaagttttagaatgcttagcgaagagcaagtgattaactttctctttgaactcgctcaaaatagaaaacccagctctatggctaagtatgtgatgtatttaagacaattctttgattatttggataga…
C1/pz40	>fid|79530844|locus|HPHPP74_0606| integrase/recombinase XerD [Helicobacter pylori Hp P-74]
C1/pz40	MPHNKLTKSQRELFCNLKAFLYTKAKNftpiqdvKDMALILDTQDKILKCHNIEQLKQLCHILYNQGIKHTIMMQGLFLFFNYFKDNLKLRSFRMLSEEQVINFLFELAQNRKPSSMAKYVMYLRQFFDYLDRKRRYGFDFTLKNLAFAKTKESLPRHLNDKDLKSflktllDYKPATSFEKRNKCILLIVILGGLRKCEVLNIELKHIQVEEQNYSILIQGKGRKERKAYIKKSLLEPSLNAWLSDEYRLKYFNGAYLFKKDKQKAQNSLTLYNFIPLIFKLAQIKHYKQYGTGLHLFRHSFATLIYQETQDLVLTSRALGHSSLLSTKIYIHTTQEHNKKVALVFDSLIENKK
C1/pz40	>fid|79509634|locus|HPHPP23_0023| integrase/recombinase XerD [Helicobacter pylori Hp P-23]
C1/pz40	atgccacataacaaactcactaaatctcagagagaactcttttgtaatctcaaagcctttttatacactaaggctaaaaacttcacgcccattcaagatgtgaaggatatggctttaatcctagacacacaagataaaatcttaaaatgtcataatatagagcaattaaaacaactctgtcatattctttataatcaaggcattaaacacactataatgatgcaaggcttgtttttattctttaactattttaaagataatctcaaattaagaagttttagaatgcttagcgaagagcaagtgattaactttctctttgaactcgctcaaaatagaaaacccagctctatggctaagtatgtgatgtatttaagacaattctttgattatttggataga…
C1/pz40	>fid|79509634|locus|HPHPP23_0023| integrase/recombinase XerD [Helicobacter pylori Hp P-23]
C1/pz40	MPHNKLTKSQRELFCNLKAFLYTKAKNftpiqdvKDMALILDTQDKILKCHNIEQLKQLCHILYNQGIKHTIMMQGLFLFFNYFKDNLKLRSFRMLSEEQVINFLFELAQNRKPSSMAKYVMYLRQFFDYLDRKRRYGFDFTLKNLAFAKTKESLPRHLNDKDLKSflktllDYKPATSFEKRNKCILLIVILGGLRKCEVLNIELKHIQVEEQNYSILIQGKGRKERKAYIKKSLLEPSLNAWLSDEYRLKYFNGAYLFKKDKQKAQNSLTLYNFIPLIFKLAQIKHYKQYGTGLHLFRHSFATLIYQETQDLVLTSRALGHSSLLSTKIYIHTTQEHNKKVALVFDSLIENKK
C1/pz40	>fid|79497916|locus|HPHPP11_1406| integrase/recombinase XerD [Helicobacter pylori Hp P-11]
C1/pz40	atgccacataacaaactcactaaatctcagagagaactcttttgtaatctcaaagcctttttatacactaaggctaaaaacttcacgcccattcaagatgtgaaggatatggctttaatcctagacacacaagataaaatcttaaaatgtcataatatagagcaattaaaacaactctgtcatattctttataatcaaggcattaaacacactataatgatgcaaggcttgtttttattctttaactattttaaagataatctcaaattaagaagttttagaatgcttagcgaagagcaagtgattaactttctctttgaactcgctcaaaatagaaaacccagctctatggctaagtatgtgatgtatttaagacaattctttgattatttggataga…
C1/pz40	>fid|79497916|locus|HPHPP11_1406| integrase/recombinase XerD [Helicobacter pylori Hp P-11]
C1/pz40	MPHNKLTKSQRELFCNLKAFLYTKAKNftpiqdvKDMALILDTQDKILKCHNIEQLKQLCHILYNQGIKHTIMMQGLFLFFNYFKDNLKLRSFRMLSEEQVINFLFELAQNRKPSSMAKYVMYLRQFFDYLDRKRRYGFDFTLKNLAFAKTKESLPRHLNDKDLKSflktllDYKPATSFEKRNKCILLIVILGGLRKCEVLNIELKHIQVEEQNYSILIQGKGRKERKAYIKKSLLEPSLNAWLSDEYRLKYFNGAYLFKKDKQKAQNSLTLYNFIPLIFKLAQIKHYKQYGTGLHLFRHSFATLIYQETQDLVLTSRALGHSSLLSTKIYIHTTQEHNKKVALVFDSLIENKK
C1/pz40	>fid|79566894|locus|HPHPP11B_1262| phage integrase, N-terminal SAM-like domain protein [Helicobacter pylori Hp P-11b]
C1/pz40	atgccacataacaaactcactaaatctcagagagaactcttttgtaatctcaaagcctttttatacactaaggctaaaaacttcacgcccattcaagatgtgaaggatatggctttaatcctagacacacaagataaaatcttaaaatgtcataatatagagcaattaaaacaactctgtcatattctttataatcaaggcattaaacacactataatgatgcaaggcttgtttttattctttaactattttaaagataatctcaaattaagaagttttagaatgcttagcgaagagcaagtgattaactttctctttgaactcgctcaaaatagaaaacccagctctatggctaagtatgtgatgtatttaagacaattctttgattatttggataga…
C1/pz40	>fid|79566894|locus|HPHPP11B_1262| phage integrase, N-terminal SAM-like domain protein [Helicobacter pylori Hp P-11b]
C1/pz40	MPHNKLTKSQRELFCNLKAFLYTKAKNftpiqdvKDMALILDTQDKILKCHNIEQLKQLCHILYNQGIKHTIMMQGLFLFFNYFKDNLKLRSFRMLSEEQVINFLFELAQNRKPSSMAKYVMYLRQFFDYLDRKRRYGFDFTLKNLAFAKTKESLPRHLNDKDLKSflktllDYKPATSFEKRNKCILLIVILGGLRKCEVLNIELKHIQVEEQNYSILIQGKGRKERKAYIKKSLLEPSLNAWLSDEYRLKYFNGAYLFKKDKQKAQNSLTLYNFIPLIFKLAQIKHYKQYGTGLHLFRHSFATLIYQETQDLVLTSRALGHSSLLSTKIYIHTTQEHNKKVALVFDSLIENKK
C1/pz40	>fid|79449347|locus|HPHPH6_1173| integrase/recombinase XerD [Helicobacter pylori Hp H-6]
C1/pz40	atgccacataacaaactcactaaatctcagagagaactcttttgtaatctcaaagcctttttatacactaaggctaaaaacttcacgcccattcaagatgtgaaggatatggctttaatcctagacacacaagataaaatcttaaaatgtcataatatagagcaattaaaacaactctgtcatattctttataatcaaggcattaaacacactataatgatgcaaggcttgtttttattctttaactattttaaagataatctcaaattaagaagttttagaatgcttagcgaagagcaagtgattaactttctctttgaactcgctcaaaatagaaaacccagctctatggctaagtatgtgatgtatttaagacaattctttgattatttggataga…
C1/pz40	>fid|79449347|locus|HPHPH6_1173| integrase/recombinase XerD [Helicobacter pylori Hp H-6]
C1/pz40	MPHNKLTKSQRELFCNLKAFLYTKAKNftpiqdvKDMALILDTQDKILKCHNIEQLKQLCHILYNQGIKHTIMMQGLFLFFNYFKDNLKLRSFRMLSEEQVINFLFELAQNRKPSSMAKYVMYLRQFFDYLDRKRRYGFDFTLKNLAFAKTKESLPRHLNDKDLKSflktllDYKPATSFEKRNKCILLIVILGGLRKCEVLNIELKHIQVEEQNYSILIQGKGRKERKAYIKKSLLEPSLNAWLSDEYRLKYFNGAYLFKKDKQKAQNSLTLYNFIPLIFKLAQIKHYKQYGTGLHLFRHSFATLIYQETQDLVLTSRALGHSSLLSTKIYIHTTQEHNKKVALVFDSLIENKK
C1/pz40	>fid|79475393|locus|HPHPH34_0225| integrase/recombinase XerD [Helicobacter pylori Hp H-34]
C1/pz40	atgccacataacaaactcactaaatctcagagagaactcttttgtaatctcaaagcctttttatacactaaggctaaaaacttcacgcccattcaagatgtgaaggatatggctttaatcctagacacacaagataaaatcttaaaatgtcataatatagagcaattaaaacaactctgtcatattctttataatcaaggcattaaacacactataatgatgcaaggcttgtttttattctttaactattttaaagataatctcaaattaagaagttttagaatgcttagcgaagagcaagtgattaactttctctttgaactcgctcaaaatagaaaacccagctctatggctaagtatgtgatgtatttaagacaattctttgattatttggataga…
C1/pz40	>fid|79475393|locus|HPHPH34_0225| integrase/recombinase XerD [Helicobacter pylori Hp H-34]
C1/pz40	MPHNKLTKSQRELFCNLKAFLYTKAKNftpiqdvKDMALILDTQDKILKCHNIEQLKQLCHILYNQGIKHTIMMQGLFLFFNYFKDNLKLRSFRMLSEEQVINFLFELAQNRKPSSMAKYVMYLRQFFDYLDRKRRYGFDFTLKNLAFAKTKESLPRHLNDKDLKSflktllDYKPATSFEKRNKCILLIVILGGLRKCEVLNIELKHIQVEEQNYSILIQGKGRKERKAYIKKSLLEPSLNAWLSDEYRLKYFNGAYLFKKDKQKAQNSLTLYNFIPLIFKLAQIKHYKQYGTGLHLFRHSFATLIYQETQDLVLTSRALGHSSLLSTKIYIHTTQEHNKKVALVFDSLIENKKG
C1/pz40	>fid|79387146|locus|HPHPH27_0565| integrase/recombinase XerD [Helicobacter pylori Hp H-27]
C1/pz40	atgccacataacaaactcactaaatctcagagagaactcttttgtaatctcaaagcctttttatacactaaggctaaaaacttcacgcccattcaagatgtgaaggatatggctttaatcctagacacacaagataaaatcttaaaatgtcataatatagagcaattaaaacaactctgtcatattctttataatcaaggcattaaacacactataatgatgcaaggcttgtttttattctttaactattttaaagataatctcaaattaagaagttttagaatgcttagcgaagagcaagtgattaactttctctttgaactcgctcaaaatagaaaacccagctctatggctaagtatgtgatgtatttaagacaattctttgattatttggataga…
C1/pz40	>fid|79387146|locus|HPHPH27_0565| integrase/recombinase XerD [Helicobacter pylori Hp H-27]
C1/pz40	MPHNKLTKSQRELFCNLKAFLYTKAKNftpiqdvKDMALILDTQDKILKCHNIEQLKQLCHILYNQGIKHTIMMQGLFLFFNYFKDNLKLRSFRMLSEEQVINFLFELAQNRKPSSMAKYVMYLRQFFDYLDRKRRYGFDFTLKNLAFAKTKESLPRHLNDKDLKSflktllDYKPATSFEKRNKCILLIVILGGLRKCEVLNIELKHIQVEEQNYSILIQGKGRKERKAYIKKSLLEPSLNAWLSDEYRLKYFNGAYLFKKDKQKAQNSLTLYNFIPLIFKLAQIKHYKQYGTGLHLFRHSFATLIYQETQDLVLTSRALGHSSLLSTKIYIHTTQEHNKKVALVFDSLIENKK
C1/pz40	>fid|79470260|locus|HPHPH21_1219| integrase/recombinase XerD [Helicobacter pylori Hp H-21]
C1/pz40	atgccacataacaaactcactaaatctcagagagaactcttttgtaatctcaaagcctttttatacactaaggctaaaaacttcacgcccattcaagatgtgaaggatatggctttaatcctagacacacaagataaaatcttaaaatgtcataatatagagcaattaaaacaactctgtcatattctttataatcaaggcattaaacacactataatgatgcaaggcttgtttttattctttaactattttaaagataatctcaaattaagaagttttagaatgcttagcgaagagcaagtgattaactttctctttgaactcgctcaaaatagaaaacccagctctatggctaagtatgtgatgtatttaagacaattctttgattatttggataga…
C1/pz40	>fid|79470260|locus|HPHPH21_1219| integrase/recombinase XerD [Helicobacter pylori Hp H-21]
C1/pz40	MPHNKLTKSQRELFCNLKAFLYTKAKNftpiqdvKDMALILDTQDKILKCHNIEQLKQLCHILYNQGIKHTIMMQGLFLFFNYFKDNLKLRSFRMLSEEQVINFLFELAQNRKPSSMAKYVMYLRQFFDYLDRKRRYGFDFTLKNLAFAKTKESLPRHLNDKDLKSflktllDYKPATSFEKRNKCILLIVILGGLRKCEVLNIELKHIQVEEQNYSILIQGKGRKERKAYIKKSLLEPSLNAWLSDEYRLKYFNGAYLFKKDKQKAQNSLTLYNFIPLIFKLAQIKHYKQYGTGLHLFRHSFATLIYQETQDLVLTSRALGHSSLLSTKIYIHTTQEHNKKVALVFDSLIENKK
C1/pz40	>fid|118893248|locus|HMPREF1433_00903| site-specific recombinase, phage integrase family [Helicobacter pylori GAMchJs117Ai]
C1/pz40	atgccacataacaaactcactaaatctcagagagaactcttttgtaatctcaaagcctttttatacactaaggctaaaaacttcacgcccattcaagatgtgaaggatatggctttaatcctagacacacaagataaaatcttaaaatgtcataatatagagcaattaaaacaactctgtcatattctttataatcaaggcattaaacacactataatgatgcaaggcttgtttttattctttaactattttaaagataatctcaaattaagaagttttagaatgcttagcgaagagcaagtgattaactttctctttgaactcgctcaaaatagaaaacccagctctatggctaagtatgtgatgtatttaagacaattctttgattatttggataga…
C1/pz40	>fid|118893248|locus|HMPREF1433_00903| site-specific recombinase, phage integrase family [Helicobacter pylori GAMchJs117Ai]
C1/pz40	MPHNKLTKSQRELFCNLKAFLYTKAKNftpiqdvKDMALILDTQDKILKCHNIEQLKQLCHILYNQGIKHTIMMQGLFLFFNYFKDNLKLRSFRMLSEEQVINFLFELAQNRKPSSMAKYVMYLRQFFDYLDRKRRYSFDFTLKNLAFAKTKESLPRHLNDKDLKSflktllDYKPATSFEKRNKCILLIVILGGLRKCEVLNIELKHIQAEEQNYSILIQGKGRKERKAYIKKSLLEPSLNAWLSDEYRLKYFNGAYLFKKDKQKAQNSLTLYNFIPLIFKLAQIKHYKQYGTGLHLFRHSFATLIYQETQDLVLTSRALGHSSLLSTKIYIHTTQEHNKKVALVFDSLIENKK
C1/pz40	>fid|118805349|locus|HMPREF1408_00701| site-specific recombinase, phage integrase family [Helicobacter pylori GAM245Ai]
C1/pz40	atgccacataacaaactcactaaatctcagagagaactcttttgtaatctcaaagcctttttatacactaaggctaaaaacttcacgcccattcaagatgtgaaggatatggctttaatcctagacacacaagataaaatcttaaaatgtcataatatagagcaattaaaacaactctgtcatattctttataatcaaggcattaaacacactataatgatgcaaggcttgtttttattctttaactattttaaagataatctcaaattaagaagttttagaatgcttagcgaagagcaagtgattaactttctctttgaactcgctcaaaatagaaaacccagctctatggctaagtatgtgatgtatttaagacaattctttgattatttggataga…
C1/pz40	>fid|118805349|locus|HMPREF1408_00701| site-specific recombinase, phage integrase family [Helicobacter pylori GAM245Ai]
C1/pz40	MPHNKLTKSQRELFCNLKAFLYTKAKNftpiqdvKDMALILDTQDKILKCHNIEQLKQLCHILYNQGIKHTIMMQGLFLFFNYFKDNLKLRSFRMLSEEQVINFLFELAQNRKPSSMAKYVMYLRQFFDYLDRKRRYGFDFTLKNLAFAKTKESLPRHLNDKDLKSflktllDYKPATSFEKRNKCILLIVILGGLRKCEVLNIELKHIQVEEQNYSILIQGKGRKERKAYIKKSLLEPSLNAWLSDEYRLKYFNGAYLFKKDKQKAQNSLTLYNFIPLIFKLAQIKHYKQYGTGLHLFRHSFATLIYQETQDLVLTSRALGHSSLLSTKIYIHTTQEHNKKVALVFDSLIENKK
C1/pz40	>fid|79524206|locus|HPHPP41_0160| integrase/recombinase XerD [Helicobacter pylori Hp P-41]
C1/pz40	atgccacataacaaactcactaaatctcagagagaactcttttgtaatctcaaagcctttttatacactaaggctaaaaacttcacgcccattcaagatgtgaaggatatggctttaatcctagacacacaagataaaatcttaaaatgtcataatatagagcaattaaaacaactctgtcatattctttataatcaaggcattaaacacactataatgatgcaaggcttgtttttattctttaactattttaaagataatctcaaattaagaagttttagaatgcttagcgaagagcaagtgattaactttctctttgaactcgctcaaaatagaaaacccagctctatggctaagtatgtgatgtatttaagacaattctttgattatttggataga…
C1/pz40	>fid|79524206|locus|HPHPP41_0160| integrase/recombinase XerD [Helicobacter pylori Hp P-41]
C1/pz40	MPHNKLTKSQRELFCNLKAFLYTKAKNftpiqdvKDMALILDTQDKILKCHNIEQLKQLCHILYNQGIKHTIMMQGLFLFFNYFKDNLKLRSFRMLSEEQVINFLFELAQNRKPSSMAKYVMYLRQFFDYLDRKRRYGFDFTLKNLAFAKTKESLPRHLNHKDLKSflktllDYKPATSFEKRNKCILLIVILGGLRKCEVLNIELKHIQVEEQNYSILIQGKGRKERKAYIKKSLLEPSLNAWLSDEYRLKYFNGAYLFKKDKQKAQNSLTLYNFIPLIFKLAQIKHYKQYGTGLHLFRHSFATLIYQETQDLVLTSRALGHSSLLSTKIYIHTTQEHNKKVALVFDSLIENKK
C1/pz40	>fid|79518704|locus|HPHPP26_1217| integrase/recombinase XerD [Helicobacter pylori Hp P-26]
C1/pz40	atgccacataacaaactcactaaatctcagagagaactcttttgtaatctcaaagtctttttatacactaaggttaaaaatttcactcctattcaagatgtgaaggatatggctttaatcctagacacacaagataaaatcttaaaatgtcataatatagagcaattaaaacaactctgtcatattctttataatcaaggcattaaacacactataatgatgcaaggcttgtttttattctttaactattttaaagataatctcaaattaagaagttttagaatgcttagcgaagagcaagtgattaactttctctttgaactcgctcaaaatagaaaacccagctctatggctaagtatgtgatgtatttaagacaattctttgattatttggataga…
C1/pz40	>fid|79518704|locus|HPHPP26_1217| integrase/recombinase XerD [Helicobacter pylori Hp P-26]
C1/pz40	MPHNKLTKSQRELFCNLKVFLYTKVKNftpiqdvKDMALILDTQDKILKCHNIEQLKQLCHILYNQGIKHTIMMQGLFLFFNYFKDNLKLRSFRMLSEEQVINFLFELAQNRKPSSMAKYVMYLRQFFDYLDRKRRYSFDFTLKNLAFAKTKESLPRHLNYKDLKSflktllEYKPTTSFEKRNKCVLLIVILGGLRKCEVLNIELKHIQVEEQNYSILIQGKGRKERKAYIKKSLLEPSLNAWLSDEYRLKYFNGAYLFKKDKQKAQNSLTLYNFIPLIFKLAQIKHYKQYGTGLHLFRHSFATLIYQETQDLVLTSRALGHSSLLSTKIYIHTTQEHNKKVALVFDSLIENKKG
C1/pz40	>fid|79516920|locus|HPHPP26_0657| integrase/recombinase XerD [Helicobacter pylori Hp P-26]
C1/pz40	atgccacataacaaactcactaaatctcagagagaactcttttgtaatctcaaagtctttttatacactaaggttaaaaatttcactcctattcaagatgtgaaggatatggctttaatcctagacacacaagataaaatcttaaaatgtcataatatagagcaattaaaacaactctgtcatattctttataatcaaggcattaaacacactataatgatgcaaggcttgtttttattctttaactattttaaagataatctcaaattaagaagttttagaatgcttagcgaagagcaagtgattaactttctctttgaactcgctcaaaatagaaaacccagctctatggctaagtatgtgatgtatttaagacaattctttgattatttggataga…
C1/pz40	>fid|79516920|locus|HPHPP26_0657| integrase/recombinase XerD [Helicobacter pylori Hp P-26]
C1/pz40	MPHNKLTKSQRELFCNLKVFLYTKVKNftpiqdvKDMALILDTQDKILKCHNIEQLKQLCHILYNQGIKHTIMMQGLFLFFNYFKDNLKLRSFRMLSEEQVINFLFELAQNRKPSSMAKYVMYLRQFFDYLDRKRRYSFDFTLKNLAFAKTKESLPRHLNYKDLKSflktllEYKPTTSFEKRNKCVLLIVILGGLRKCEVLNIELKHIQVEEQNYSILIQGKGRKERKAYIKKSLLEPSLNAWLSDEYRLKYFNGAYLFKKDKQKAQNSLTLYNFIPLIFKLAQIKHYKQYGTGLHLFRHSFATLIYQETQDLVLTSRALGHSSLLSTKIYIHTTQEHNKKVALVFDSLIENKKG
C1/pz40	>fid|79559436|locus|HPHPH5B_0907| phage integrase, N-terminal SAM-like domain protein [Helicobacter pylori Hp H-5b]
C1/pz40	atgccacataacaaactcactaaatctcagagagaactcttttgtaatctcaaagcctttttatacactaaggctaaaaacttcacgcccattcaagatgtgaaggatatggctttaatcctagacacacaagctaaaatcttaaaatgtcataatatagagcaattaaaacaactctgtcatattctttataatcaaggcattaaacacactataatgatgcaaggcttgtttttattctttaactattttaaagataatctcaaattaagaagttttagaatgcttagcgaagagcaagtgattaactttctctttgaactcgctcaaaatagaaaacccagctctatggctaagtatgtgatgtatttaagacaattctttgattatttggataga…
C1/pz40	>fid|79559436|locus|HPHPH5B_0907| phage integrase, N-terminal SAM-like domain protein [Helicobacter pylori Hp H-5b]
C1/pz40	MPHNKLTKSQRELFCNLKAFLYTKAKNftpiqdvKDMALILDTQAKILKCHNIEQLKQLCHILYNQGIKHTIMMQGLFLFFNYFKDNLKLRSFRMLSEEQVINFLFELAQNRKPSSMAKYVMYLRQFFDYLDRKRRYGFDFTLKNLAFAKTKESLPRHLNDKDLKSflktllDYKPATSFEKRNKCILLIVILGGLRKCEVLNIELKHIQVEEQNYSILVQGKGRKERKAYIKKGLLEPSLNAWLSDEYRLKYFNGAYLFKKDKQKAQNSLTLYNFIPLIFKLAQIKHYKQYGTGLHLFRHSFATLIYQETQDLVLTSRALGHSSLLSTKIYIHTTQEHNKKVALVFDSLIENKK
C1/pz40	>fid|118690734|locus|HPHPH1_1080| phage integrase family protein [Helicobacter pylori Hp H-1]
C1/pz40	atgccacataacaaactcactaaatctcagagagaactcttttgtaatctcaaagcctttttatacactaaggctaaaaacttcacgcccattcaagatgtgaaggatatggctttaatcctagacacacaagataaaatcttaaaatgtcataatatagagcaattaaaacaactctgtcatattctttataatcaaggcattaaacacactataatgatgcaaggcttgtttttattctttaactattttaaagataatctcaaattaagaagttttagaatgcttagcgaagagcaagtgattaactttctctttgaactcgctcaaaatagaaaacccagctctatggctaagtatgtgatgtatttaagacaattctttgattatttggataga…
C1/pz40	>fid|118690734|locus|HPHPH1_1080| phage integrase family protein [Helicobacter pylori Hp H-1]
C1/pz40	MPHNKLTKSQRELFCNLKAFLYTKAKNftpiqdvKDMALILDTQDKILKCHNIEQLKQLCHILYNQGIKHTIMMQGLFLFFNYFKDNLKLRSFRMLSEEQVINFLFELAQNRKPSSMAKYVMYLRQFFDYLDRKRCYSFDFTLKNLAFAKTKESLPRHLNDKDLKSflktllDYKPATSFEKRNKCILLIVILGGLRKCEVLNIELKHIQVEEQNYSILIQGKGRKERKAYIKKSLLEPSLNAWLSDEYRLKYFNGAYLFKKDKQKAQNSLTLYNFIPLIFKLAQIKHYKQYGTGLHLFRHSFATLIYQETQDLVLTSRALGHSSLLSTKIYIHTTQEHNKKVALVFDSLIENKK
C1/pz40	>fid|118886585|locus|HMPREF1431_00978| site-specific recombinase, phage integrase family [Helicobacter pylori GAMchJs106B]
C1/pz40	atgccacataacaaactcactaaatctcagagagaactcttttgtaatctcaaagcctttttatacactaaggctaaaaacttcacgcccattcaagatgtgaaggatatggctttaatcctagacacacaagataaaatcttaaaatgtcataatatagagcaattaaaacaactctgtcatattctttataatcaaggcattaaacacactataatgatgcaaggcttgtttttattctttaactattttaaagataatctcaaattaagaagttttagaatgcttagcgaagagcaagtgattaactttctctttgaactcgctcaaaatagaaaacccagctctatggctaagtatgtgatgtatttaagacaattctttgattatttggataga…
C1/pz40	>fid|118886585|locus|HMPREF1431_00978| site-specific recombinase, phage integrase family [Helicobacter pylori GAMchJs106B]
C1/pz40	MPHNKLTKSQRELFCNLKAFLYTKAKNftpiqdvKDMALILDTQDKILKCHNIEQLKQLCHILYNQGIKHTIMMQGLFLFFNYFKDNLKLRSFRMLSEEQVINFLFELAQNRKPSSMAKYVMYLRQFFDYLDRKRRYSFDFTLKNLAFAKTKESLPRHLNDKDLKSflktllDYKPATSFEKRNKCILLIVILGGLRKCEVLNIELKHIQVEEQNYSILIQGKGRKERKAYIKKSLLEPSLNAWLSDEYKLKYFNGAYLFKKDKQKAQNSLTLYNFIPLIFKLAQIKHYKQYGTGLHLFRHSFATLIYQETQDLVLTSRALGHSSLLSTKIYIHTTQEHNKKVALVFDSLIENKK
C1/pz40	>fid|118859755|locus|HMPREF1423_01696| site-specific recombinase, phage integrase family [Helicobacter pylori GAM270ASi]
C1/pz40	atgccacataacaaactcactaaatctcagagagaactcttttgtaatctcaaagcctttttatacactaaggctaaaaacttcacgcccattcaagatgtgaaggatatggctttaatcctagacacacaagataaaatcttaaaatgtcataatatagagcaattaaaacaactctgtcatattctttataatcaaggcattaaacacactataatgatgcaaggcttgtttttattctttaactattttaaagataatctcaaattaagaagttttagaatgcttagcgaagagcaagtgattaactttctctttgaactcgctcaaaatagaaaacccagctctatggctaagtatgtgatgtatttaagacaattctttgattatttggataga…
C1/pz40	>fid|118859755|locus|HMPREF1423_01696| site-specific recombinase, phage integrase family [Helicobacter pylori GAM270ASi]
C1/pz40	MPHNKLTKSQRELFCNLKAFLYTKAKNftpiqdvKDMALILDTQDKILKCHNIEQLKQLCHILYNQGIKHTIMMQGLFLFFNYFKDNLKLRSFRMLSEEQVINFLFELAQNRKPSSMAKYVMYLRQFFDYLDRKRRYGFDFTLKNLAFAKTKESLPRHLNHKDLKSflktllDYKPATSFEKRNKCILLIVILGGLRKCEVLNIELKHIQVEEQNYSILIQGKGRKERKAYIKKSLLEPSLNAWLSDEYRLKYFNGAYLFKKDKQKAQNSLTLYNFIPLIFKLAQIKHYKQYGTGLHLFRHSFATLIYQETQDLVLTSRALGHSSLLSTKIYIHTTQEHNKKVALVFDSLIENKK
C1/pz40	>fid|61928780|locus|HPELS_04300| integrase/recombinase (xerD) [Helicobacter pylori ELS37]
C1/pz40	atgccacataacaaactcactaaatctcagagagaactcttttgtaatctcaaagcctttttatacactaaggctaaaaacttcacgcccattcaagatgtgaaggatatggctttaatcctagacacacaagataaaatcttaaaatgccataatatagagcaattaaaacaactctgtcatattctttataatcaaggcattaaacacactataatgatgcaaggcttgtttttattctttaactattttaaagataatctcaaattaagaagttttagaatgcttagcgaagagcaagtgattaactttctctttgaactcgctcaaaatagaaaacccagctctatggctaagtatgtgatgtatttaagacaattctttgattatttggataga…
C1/pz40	>fid|61928780|locus|HPELS_04300| integrase/recombinase (xerD) [Helicobacter pylori ELS37]
C1/pz40	MPHNKLTKSQRELFCNLKAFLYTKAKNftpiqdvKDMALILDTQDKILKCHNIEQLKQLCHILYNQGIKHTIMMQGLFLFFNYFKDNLKLRSFRMLSEEQVINFLFELAQNRKPSSMAKYVMYLRQFFDYLDRKRRYSFDFTLKNLAFAKTKESLPRHLNDKDLKSflktllDYKPATSFEKRNKCILLIVILGGLRKCEVLNIELKHIQVEEQNYSILIQGKGRKERKAYIKKSLLEPSLNAWLSDEYRLKYFNGAYLFKKDKQKAQNSLTLYNFIPLIFKLAQIKHYKQYGTGLHLFRHSFATLIYQETQDLVLTSRALGHSSLLSTKIYIHTTQDHNKKVALVFDSLIENKK
C1/pz40	>fid|80888361|locus|HPPC18_04855| integrase/recombinase (xerD) [Helicobacter pylori PeCan18]
C1/pz40	atgccacataacaaactcactaaatctcagagagaactcttttgtaatctcaaagcctttttatacactaaggctaaaaacttcacgcccattcaagatgtgaaagatatggctttaatcctagacacacaagataaaatcttaaaatgtcataatatagagcaattaaaacaactctgtcatattctttataatcaaggcattaaacacactataatgatgcaaggcttgtttttattctttaactattttaaagataatctcaaattaagaagttttagaatgcttagcgaagagcaagtgattaacttcctctttgaactcgctcaaaatagaaaacccagctctatggctaagtatgtgatgtatttaagacaattctttgattatttggataga…
C1/pz40	>fid|80888361|locus|HPPC18_04855| integrase/recombinase (xerD) [Helicobacter pylori PeCan18]
C1/pz40	MPHNKLTKSQRELFCNLKAFLYTKAKNftpiqdvKDMALILDTQDKILKCHNIEQLKQLCHILYNQGIKHTIMMQGLFLFFNYFKDNLKLRSFRMLSEEQVINFLFELAQNRKPSSMAKYVMYLRQFFDYLDRKRRYSFDFTLKNLVFAKTKESLPRHLNDKDLKSflktllDYKPATSFEKRNKCILLIVILGGLRKCEVLNIELKHIQVEEQNYSILIQGKGRKERKAYIKKSLLEPSLNAWLSDEYRLKYFNGAYLFKKDKQKAQNSLTLYNFIPLIFKLAQIKHYKQYGTGLHLFRHSFATLIYQEAQDLVLTSRALGHSSLLSTKIYIHTTQEHNKKVALVFDSLIENKK
C1/pz40	>fid|79332434|locus|HPNQ4216_0782| integrase/recombinase XerD [Helicobacter pylori NQ4216]
C1/pz40	atgccacataacaaactcactaaatctcagagagaactcttttgtaatctcaaagtctttttatacactaaggctaaaaacttcacgcccattcaagatgtgaaggatatggctttaatcctagacacacaagataaaatcttaaaatgtcataatatagagcaattaaaacaactctgtcatattctttataatcaaggcattaaacacactataatgatgcaaggcttgtttttattctttaactattttaaagataatctcaaattaagaagttttagaatgcttagcgaagagcaagtgattaactttctctttgaactcgctcaaaatagaaaacccagctctatggctaagtatgtgatgtatttaagacaattctttgattatttggataga…
C1/pz40	>fid|79332434|locus|HPNQ4216_0782| integrase/recombinase XerD [Helicobacter pylori NQ4216]
C1/pz40	MPHNKLTKSQRELFCNLKVFLYTKAKNftpiqdvKDMALILDTQDKILKCHNIEQLKQLCHILYNQGIKHTIMMQGLFLFFNYFKDNLKLRSFRMLSEEQVINFLFELAQNRKPSSMAKYVMYLRQFFDYLDRKRRYGFDFTLKNLAFAKTKESLPRHLNDKDLKSflktllDYKPATSFEKRNKCILLIVILGGLRKCEVLNIELKHIQVEEQNYSILIQGKGRKERKAYIKKSLLEPSLNAWLSDEYRLKYFNGAYLFKKDKQKAQNSLTLYNFIPLIFKLAQIKHYKQYGTGLHLFRHSFATLIYQETQDLVLTSRALGHSSLLSTKIYVHTTQEHNKKVALVFDSLIENKK
C1/pz40	>fid|118904168|locus|HMPREF1437_01124| site-specific recombinase, phage integrase family [Helicobacter pylori HP116Bi]
C1/pz40	atgccacataacaaactcactaaatctcagagagaactcttttgtaatctcaaagcctttttatacactaaggctaaaaacttcacgcccattcaagatgtgaaggatatggctttaatcctagacacacaagataaaatcttaaaatgtcataatatagagcaattaaaacaactctgtcatattctttataatcaaggcattaaacacactataatgatgcaaggcttgtttttattctttaactattttaaagataatctcaaattaagaagttttagaatgcttagcgaagagcaagtgattaactttctctttgaactcgctcaaaatagaaaacccagctctatggctaagtatgtgatgtatttaagacaattctttgattatttggataga…
C1/pz40	>fid|118904168|locus|HMPREF1437_01124| site-specific recombinase, phage integrase family [Helicobacter pylori HP116Bi]
C1/pz40	MPHNKLTKSQRELFCNLKAFLYTKAKNftpiqdvKDMALILDTQDKILKCHNIEQLKQLCHILYNQGIKHTIMMQGLFLFFNYFKDNLKLRSFRMLSEEQVINFLFELAQNRKPSSMAKYVMYLRQFFDYLDRKRRYGFDFTLKNLAFAKTKESLPRHLNHKDLKSflktllDYKPATSFEKRNKCILLIVILGGLRKCEVLNIELKHIQVEEQNYSILIQGKGRKERKAYIKKSLLEPSLNAWLSDEYRLKYFNGAYLFKKDKQKAQNSLTLYNFIPLIFKLAQIKHYKQYGTGLHLFRHSFATLIYQETQDLVLTSRALGHSSLLSTKIYIHTTQEHNKKVALVFDGLIENKK
C1/pz40	>fid|79327725|locus|HPCPY6311_0151| integrase/recombinase XerD [Helicobacter pylori CPY6311]
C1/pz40	atgctaaataacaaactcaccaaatctcaaagagaattctttgacaatcttaaagcctttttatacactaaggttaaaaacttcacacccattcaagatgtgaatgatatggctttgatattaaacacacaagataaaatcttaaaatgccacaatattgagcaattaaaacaactctgtcatattctttacaatcaaggcatcaaacacaccataatgatgcaaggcttgtttttattctttgactattttaaggataatctcaaattaagaagttttagaacactcagcgaaaaacaagtcattaactttctttttgaactcgctcaaaatagaaagcctagctctatggctaaatatgtgatgtatttaagacaattctttgattacttggatagg…
C1/pz40	>fid|79327725|locus|HPCPY6311_0151| integrase/recombinase XerD [Helicobacter pylori CPY6311]
C1/pz40	MLNNKLTKSQREFFDNLKAFLYTKVKNftpiqdvNDMALILNTQDKILKCHNIEQLKQLCHILYNQGIKHTIMMQGLFLFFDYFKDNLKLRSFRTLSEKQVINFLFELAQNRKPSSMAKYVMYLRQFFDYLDRKKHYNFDFTLKNLAFAKTKENLPRHLNYKDLKAflktllEYSPATSFEKRNKCILLIVILGGLRKCEVLNIELKHIQVEEQNYSILIQGKGRKERKACIKKSLLEPSLNAWLSDDYRLKYFNGVYLFKKDKQKAQNSLTLYNFIPLIFKLAQIKHYKQYGTGLHLFRHSFATLIYRETQDLVLTSRALGHSSLLSTKIYIHTTQEHNKKVALVFDSLIENKK
C1/pz40	>fid|115822420|locus|C730_05135| integrase/recombinase (xerD) [Helicobacter pylori Rif2]
C1/pz40	atgccacataacaaactcactaaatctcagagagaactcttttgtaatctcaaagcctttttatacactaaggctaaaaacttcacgcccattcaagatgtgaaggatatggctttaatcctagacacacaagataaaatcttaaaatgtcataatatagagcaattaaaacaactctgtcatattctttataatcaaggcattaaacacactataatgatgcaaggcttgtttttattctttaactattttaaagataatctcaaattaagaagttttagaatgcttagcgaagagcaagtgattaactttctctttgaactcgctcaaaatagaaaacccagctctatggctaagtatgtgatgtatttaagacaattctttgattatttggataga…
C1/pz40	>fid|115822420|locus|C730_05135| integrase/recombinase (xerD) [Helicobacter pylori Rif2]
C1/pz40	MPHNKLTKSQRELFCNLKAFLYTKAKNftpiqdvKDMALILDTQDKILKCHNIEQLKQLCHILYNQGIKHTIMMQGLFLFFNYFKDNLKLRSFRMLSEEQVINFLFELAQNRKPSSMAKYVMYLRQFFDYLDRKRRYSFDFTLKNLAFAKTKESLPRHLNDKDLKSflktllDYKPATSFEKRNKCILLIVILGGLRKCEVLNIELKHIQVEEQNYSILIQGKGRKERKAYIKKSLLEPSLNAWLSDEYRLKYFNGAYLFKKDKQKAQNSLTLYSFIPLIFKLAQIKHYKQYGTGLHLFRHSFATLIYQETQDLVLTSRALGHSSLLSTKIYIHTTQEHNKKVALVFDSLIEDKK
C1/pz40	>fid|115819135|locus|C695_05140| integrase/recombinase (xerD) [Helicobacter pylori Rif1]
C1/pz40	atgccacataacaaactcactaaatctcagagagaactcttttgtaatctcaaagcctttttatacactaaggctaaaaacttcacgcccattcaagatgtgaaggatatggctttaatcctagacacacaagataaaatcttaaaatgtcataatatagagcaattaaaacaactctgtcatattctttataatcaaggcattaaacacactataatgatgcaaggcttgtttttattctttaactattttaaagataatctcaaattaagaagttttagaatgcttagcgaagagcaagtgattaactttctctttgaactcgctcaaaatagaaaacccagctctatggctaagtatgtgatgtatttaagacaattctttgattatttggataga…
C1/pz40	>fid|115819135|locus|C695_05140| integrase/recombinase (xerD) [Helicobacter pylori Rif1]
C1/pz40	MPHNKLTKSQRELFCNLKAFLYTKAKNftpiqdvKDMALILDTQDKILKCHNIEQLKQLCHILYNQGIKHTIMMQGLFLFFNYFKDNLKLRSFRMLSEEQVINFLFELAQNRKPSSMAKYVMYLRQFFDYLDRKRRYSFDFTLKNLAFAKTKESLPRHLNDKDLKSflktllDYKPATSFEKRNKCILLIVILGGLRKCEVLNIELKHIQVEEQNYSILIQGKGRKERKAYIKKSLLEPSLNAWLSDEYRLKYFNGAYLFKKDKQKAQNSLTLYSFIPLIFKLAQIKHYKQYGTGLHLFRHSFATLIYQETQDLVLTSRALGHSSLLSTKIYIHTTQEHNKKVALVFDSLIEDKK
C1/pz40	>fid|66817205|locus|HP79_04372| integrase/recombinase (xerD) [Helicobacter pylori P79]
C1/pz40	atgccacataacaaactcactaaatctcagagagaactcttttgtaatctcaaagcctttttatacactaaggctaaaaacttcacgcccattcaagatgtgaaggatatggctttaatcctagacacacaagataaaatcttaaaatgtcataatatagagcaattaaaacaactctgtcatattctttataatcaaggcattaaacacactataatgatgcaaggcttgtttttattctttaactattttaaagataatctcaaattaagaagttttagaatgcttagcgaagagcaagtgattaactttctctttgaactcgctcaaaatagaaaacccagctctatggctaagtatgtgatgtatttaagacaattctttgattatttggataga…
C1/pz40	>fid|66817205|locus|HP79_04372| integrase/recombinase (xerD) [Helicobacter pylori P79]
C1/pz40	MPHNKLTKSQRELFCNLKAFLYTKAKNftpiqdvKDMALILDTQDKILKCHNIEQLKQLCHILYNQGIKHTIMMQGLFLFFNYFKDNLKLRSFRMLSEEQVINFLFELAQNRKPSSMAKYVMYLRQFFDYLDRKRRYSFDFTLKNLAFAKTKESLPRHLNDKDLKSflktllDYKPATSFEKRNKCILLIVILGGLRKCEVLNIELKHIQVEEQNYSILIQGKGRKERKAYIKKSLLEPSLNAWLSDEYRLKYFNGAYLFKKDKQKAQNSLTLYSFIPLIFKLAQIKHYKQYGTGLHLFRHSFATLIYQETQDLVLTSRALGHSSLLSTKIYIHTTQEHNKKVALVFDSLIEDKK
C1/pz40	>fid|79355397|locus|HPNQ4161_0004| integrase/recombinase XerD [Helicobacter pylori NQ4161]
C1/pz40	atgccacataacaaactcactaaatctcagagagaactcttttgtaatctcaaagcctttttatacactaaggctaaaaacttcacgcccattcaagatgtgaaggatatggctttaatcctagacacacaagataaaatcttaaaatgtcataatatagagcaattaaaacaactctgtcatattctttataatcaaggcattaaacacactataatgatgcaaggcttgtttttattctttaactattttaaagataatctcaaattaagaagttttagaatgcttagcgaagagcaagtgattaactttctctttgaactcgctcaaaatagaaaacccagctctatggctaagtatgtgatgcatttaagacaattctttgattatttggataga…
C1/pz40	>fid|79355397|locus|HPNQ4161_0004| integrase/recombinase XerD [Helicobacter pylori NQ4161]
C1/pz40	MPHNKLTKSQRELFCNLKAFLYTKAKNftpiqdvKDMALILDTQDKILKCHNIEQLKQLCHILYNQGIKHTIMMQGLFLFFNYFKDNLKLRSFRMLSEEQVINFLFELAQNRKPSSMAKYVMHLRQFFDYLDRKRRYSFDFTLKNLAFAKTKESLPRHLNDKDLKSflktllDYKPATSFEKRNKCILLIVILGGLRKCEVLNIELKHIQVEEQNYSILIQGKGRKERKAYIKKSLLEPSLNAWLSDEYRLKYFNGAYLFKKDKQKAQNSLTLYNFIPLIFKLAQIKHYKQYGTGLHLFRHSFATLIYQETQDLVLTSRALGHSSLLSTKIYIHTTQEHNKKVALVFDSLIENKK
C1/pz40	>fid|79341717|locus|HPNQ4099_0347| integrase/recombinase XerD [Helicobacter pylori NQ4099]
C1/pz40	atgccacataacaaactcactaaatctcagagagaactctttgataatcttaaagcctttttatacactaaggttaaaaatttcactcctattcaagatgtgaatgatatggctttgatattagatacgcaaaacaaaatcttaaaatgtcataatatagagcaattaaaacaactctgtcatattctttataatcaaggcattaaacacactataatgatgcaaggcttgtttttattctttaactattttaaagataatctcaaattaagaagttttagaatgcttagcgaagagcaagtgattaactttctctttgaactcgctcaaaatagaaaacccagctctatggctaagtatgtgatgtatttaagacaattctttgattatttggataga…
C1/pz40	>fid|79341717|locus|HPNQ4099_0347| integrase/recombinase XerD [Helicobacter pylori NQ4099]
C1/pz40	MPHNKLTKSQRELFDNLKAFLYTKVKNftpiqdvNDMALILDTQNKILKCHNIEQLKQLCHILYNQGIKHTIMMQGLFLFFNYFKDNLKLRSFRMLSEEQVINFLFELAQNRKPSSMAKYVMYLRQFFDYLDRKRRYSFDFTLKNLAFAKTKESLPRHLNDKDLKSflktllDYKPATSFEKRNKCILLIVILGGLRKCEVLNIELKHIQVEEQNYSILIQGKGRKERKAYIKKGLLEPSLNAWLSDEYRLKYFNGAYLFKKDKQKAQNSLTLYNFIPLIFKLAQIKHYKQYGTGLHLFRHSFATLIYQETQDLVLTSRALGHSSLLSTKIYIHTTQEHNKKVALVFDSLIENKK
C1/pz40	>fid|104821824|locus|HMPREF1391_00742| site-specific recombinase, phage integrase family [Helicobacter pylori GAM100Ai]
C1/pz40	atgccacataacaaactcactaaatctcagagagaactcttttgtaatctcaaagcctttttatacactaaggctaaaaacttcacgcccattcaagatgtgaaggatatggctttaatcctagacacacaagataaaatcttaaaatgtcataatatagagcaattaaaacaactctgtcatattctttataatcaaggcattaaacacactataatgatgcaaggcttgtttttattctttaactattttaaagataatctcaaattaagaagttttagaatgcttagcgaagagcaagtgattaactttctctttgaactcgctcaaaatagaaaacccagctctatggctaagtatgtgatgtatttaagacaattctttgattatttggataga…
C1/pz40	>fid|104821824|locus|HMPREF1391_00742| site-specific recombinase, phage integrase family [Helicobacter pylori GAM100Ai]
C1/pz40	MPHNKLTKSQRELFCNLKAFLYTKAKNftpiqdvKDMALILDTQDKILKCHNIEQLKQLCHILYNQGIKHTIMMQGLFLFFNYFKDNLKLRSFRMLSEEQVINFLFELAQNRKPSSMAKYVMYLRQFFDYLDRKRRYGFDFTLKNLAFAKTKESLPRHLNHKDLKSflktllDYKPATSFEKRNKCILLIVILGGLRKCEVLNIELKHIQVEEQNYSILIQGKGRKERKAYIKKSLLEPSLNAWLSDEYRLKYFNGAYLFKKDKQKAQNSLTLYNFIPLIFKLAQIKHYKQYGTGLHLFRHSFATIIYQETQDLVLTSRALGHSSLLSTKIYIHTTQEHNKKVALVFDSLIENKK
C1/pz40	>fid|33129|locus|HP0995| integrase/recombinase (xerD) [Helicobacter pylori 26695]
C1/pz40	atgccacataacaaactcactaaatctcagagagaactcttttgtaatctcaaagcctttttatacactaaggctaaaaacttcacgcccattcaagatgtgaaggatatggctttaatcctagacacacaagataaaatcttaaaatgtcataatatagagcaattaaaacaactctgtcatattctttataatcaaggcattaaacacactataatgatgcaaggcttgtttttattctttaactattttaaagataatctcaaattaagaagttttagaatgcttagcgaagagcaagtgattaactttctctttgaactcgctcaaaatagaaaacccagctctatggctaagtatgtgatgtatttaagacaattctttgattatttggataga…
C1/pz40	>fid|33129|locus|HP0995| integrase/recombinase (xerD) [Helicobacter pylori 26695]
C1/pz40	MPHNKLTKSQRELFCNLKAFLYTKAKNftpiqdvKDMALILDTQDKILKCHNIEQLKQLCHILYNQGIKHTIMMQGLFLFFNYFKDNLKLRSFRMLSEEQVINFLFELAQNRKPSSMAKYVMYLRQFFDYLDRKRRYSFDFTLKNLAFAKTKESLPRHLNDKDLKSflktllDYKPATSFEKRNKCILLIVILGGLRKCEVLNIELKHIQVEEQNYSILIQGKGRKERKAYIKKSLLEPSLNAWLSDEYRLKYFNGAYLFKKDKQKAQNSLTLYSFIPLIFKLAQIKHYKQYGTGLHLFRHSFATLIYQETQDLVLTSRALGHSSLLSTKIYIHTTQEHNKKVALVFDSLIEDKK
C1/pz40	>fid|118775600|locus|HMPREF1399_00064| site-specific recombinase, phage integrase family [Helicobacter pylori GAM118Bi]
C1/pz40	atgccacataacaaactcactaaatctcagagagaactcttttgtaatctcaaagcctttttatacactaaggctaaaaacttcacgcccattcaagatgtgaaggatatggctttaatcctagacacacaagataaaatcttaaaatgtcataatatagagcaattaaaacaactctgtcatattctttataatcaaggcattaaacacactataatgatgcaaggcttgtttttattctttaactattttaaagataatctcaaattaagaagttttagaatgcttagcgaagagcaagtgattaactttctctttgaactcgctcaaaatagaaaacccagctctatggctaagtatgtgatgtatttaagacaattctttgattatttggataga…
C1/pz40	>fid|118775600|locus|HMPREF1399_00064| site-specific recombinase, phage integrase family [Helicobacter pylori GAM118Bi]
C1/pz40	MPHNKLTKSQRELFCNLKAFLYTKAKNftpiqdvKDMALILDTQDKILKCHNIEQLKQLCHILYNQGIKHTIMMQGLFLFFNYFKDNLKLRSFRMLSEEQVINFLFELAQNRKPSSMAKYVMYLRQFFDYLDRKRRYGFDFTLKNLAFAKTKESLPRHLNDKDLKSflktllDYKPATSFEKRNKCILLIVILGGLRKCEVLNIELKHIQVEEQNYSILIQGKGRKERKAYIKKSLLEPSLNAWLSDEYRLKYFNGAYLFKKDKQKAQNSLTLYNFIPLIFKLAQIKHYKQYGTGLHLFRHSFVTLIYQETQDLVLTSRALGHSSLLSTKIYIHTTQEHNKKVALVFDSLIENKK
C1/pz40	>fid|79435563|locus|HPHPA26_1228| integrase/recombinase XerD [Helicobacter pylori Hp A-26]
C1/pz40	atgccacataacaaactcactaaatctcagagagaactcttttgtaatctcaaagcctttttatacactaaggctaaaaacttcacgcccattcaagatatgaaggatatggctttaatcctagacacacaagataaaatcttaaaatgtcataatatagagcaattaaaacaactctgtcatattctttataatcaaggcattaaacacactataatgattcaaggcttgtttttattctttaactattttaaagataatctcaaattaagaagttttagaatgcttagcgaagagcaagtgattaactttctctttgaactcgctcaaaatagaaaacccagctctatggctaagtatgtgatgtatttaagacaattctttgattatttggataga…
C1/pz40	>fid|79435563|locus|HPHPA26_1228| integrase/recombinase XerD [Helicobacter pylori Hp A-26]
C1/pz40	MPHNKLTKSQRELFCNLKAFLYTKAKNFTPIQDMKDMALILDTQDKILKCHNIEQLKQLCHILYNQGIKHTIMIQGLFLFFNYFKDNLKLRSFRMLSEEQVINFLFELAQNRKPSSMAKYVMYLRQFFDYLDRKRRYSFDFTLKNLAFAKTKESLPRHLNDKDLKSflktllDYKPATSFEKRNKCILLIVILGGLRKCEVLNIELKHIQVEEQNYSILIQGKGRKERKAYIKKSLLEPSLNAWLSDEYRLKYFNGAYLFKKDKQKAQNSLTLYNFIPLIFKLAQIKHYKQYGTGLHLFRHSFATLIYQETQDLVLTSRALGHSSLLSTKIYIHTTQEHNKKVALVFDSLIENKK
C1/pz40	>fid|195110954|locus|N871_00135| integrase [Helicobacter pylori X47-2AL]
C1/pz40	atgccacataacaaactcactaaatctcagagagaactcttttgtaatctcaaagcctttttatacactaaggctaaaaacttcacgcccattcaagatgtgaaggatatggctttaatcctagacacacaagataaaatcttaaaatgtcataatatagagcaattaaaacaactctgtcagattctttataatcaaggcattaaacacactataatgatgcaaggcttgtttttattctttaactattttaaagataatctcaaattaagaagttttagaatgcttagcgaagagcaagtgattaactttctctttgaactcgctcaaaatagaaaacccagctctatggctaagtatgtgatgtatttaagacaattctttgattatttggataga…
C1/pz40	>fid|195110954|locus|N871_00135| integrase [Helicobacter pylori X47-2AL]
C1/pz40	MPHNKLTKSQRELFCNLKAFLYTKAKNftpiqdvKDMALILDTQDKILKCHNIEQLKQLCQILYNQGIKHTIMMQGLFLFFNYFKDNLKLRSFRMLSEEQVINFLFELAQNRKPSSMAKYVMYLRQFFDYLDRKRRYSFDFTLKNLAFAKTKESLPRHLNDKDLKSflktllDYKPATSFEKRNKCILLIVILGGLRKCEVLNIELKHIQVEEQNYSILIQGKGRKERKAYIKKSLLEPSLNAWLSDEYRLKYFNGAYLFKKDKQKAQNSLTLYNFIPLIFKLAQIKHYKQYGTGLHLFRHSFATLIYQETQDLVLTSRALGHSSLLSTKIYIHTTQEHNKKVALVFDSLIENKK
C1/pz40	>fid|118954084|locus|HMPREF1452_00190| site-specific recombinase, phage integrase family [Helicobacter pylori HP260Bi]
C1/pz40	atgccacataacaaactcactaaatctcagagagaactcttttgtaatctcaaagcctttttatacactaaggctaaaaacttcacgcccattcaagatgtgaaggatatggctttaatcctagacacacaagataaaatcttaaaatgtcataatatagagcaattaaaacaactctgtcatattctttataatcaaggcattaaacacactataatgatgcaaggcttgtttttattctttaactattttaaagataatctcaaattaagaagttttagaatgcttagcgaagagcaagtgattaactttctctttgaactcgctcaaaatagaaaacccagctctatggctaagtatgtgatgtatttaagacaattctttgattatttggataga…
C1/pz40	>fid|118954084|locus|HMPREF1452_00190| site-specific recombinase, phage integrase family [Helicobacter pylori HP260Bi]
C1/pz40	MPHNKLTKSQRELFCNLKAFLYTKAKNftpiqdvKDMALILDTQDKILKCHNIEQLKQLCHILYNQGIKHTIMMQGLFLFFNYFKDNLKLRSFRMLSEEQVINFLFELAQNRKPSSMAKYVMYLRQFFDYLDRKRRYGFDFTLKNLAFAKTKESLPRHLNDKDLKSflktllDYKPATSFEKRNKCILLIVILGGLRKCEVLNIELKHIQVEEQNYSILIQGKGRKERKAYIKKSLLEPSLNAWLSDEYRLKYFNGAYLFKKDKQKAQNSLTLYNFIPLIFKLAQIKHYKQYGTGLHLFRHSFATLIYQETQDLVLTSMALGHSSLLSTKIYIHTTQEHNKKVALVFDSLIENKK
C1/pz40	>fid|44567641|locus|HPGAM_07345| integrase/recombinase (xerD) [Helicobacter pylori Gambia94/24]
C1/pz40	atgccacataacaaactcactaaatctcagagagaactcttttgtaatctcaaagcctttttatacactaaggctaaaaacttcacgcccattcaagatgtgaaggatatggctttaatcctagacacacaagataaaatcttaaaatgtcataatatagagcaattaaaacaactctgtcatattctttataatcaaggcattaaacacactataatgatgcaaggcttgtttttattctttaactattttaaagataatctcaaattaagaagttttagaatgcttagcgaagagcaagtgattaactttctctttgaactcgctcaaaatagaaaacctagctctatggctaagtatgtgatgtatttaagacaattctttgattatttggataga…
C1/pz40	>fid|44567641|locus|HPGAM_07345| integrase/recombinase (xerD) [Helicobacter pylori Gambia94/24]
C1/pz40	MPHNKLTKSQRELFCNLKAFLYTKAKNftpiqdvKDMALILDTQDKILKCHNIEQLKQLCHILYNQGIKHTIMMQGLFLFFNYFKDNLKLRSFRMLSEEQVINFLFELAQNRKPSSMAKYVMYLRQFFDYLDRKRRYGFDFTLKNLAFAKTKESLPRHLNDKDLKSflktllDYKPATSFEKRNKCILLIVILGGLRKCEVLNIELKHIQVEEQNYSILIQGKGRKERKAYIKKSLLEPSLNAWLSDEYRLKYFNGAYLFKKDKQKAQNSLTLYNFIPLIFKLAQIKHYKQYGTGLHLFRHSFATLIYQETQDLVLTSMALGHSSLLSTKIYIHTTQEHNKKVALVFDSLIENKKG
C1/pz40	>fid|118835660|locus|HMPREF1417_00249| site-specific recombinase, phage integrase family [Helicobacter pylori GAM260Bi]
C1/pz40	atgccacataacaaactcactaaatctcagagagaactcttttgtaatctcaaagcctttttatacactaaggctaaaaacttcacgcccattcaagatgtgaaggatatggctttaatcctagacacacaagataaaatcttaaaatgtcataatatagagcaattaaaacaactctgtcatattctttataatcaaggcattaaacacactataatgatgcaaggcttgtttttattctttaactattttaaagataatctcaaattaagaagttttagaatgcttagcgaagagcaagtgattaactttctctttgaactcgctcaaaatagaaaacccagctctatggctaagtatgtgatgtatttaagacaattctttgattatttggataga…
C1/pz40	>fid|118835660|locus|HMPREF1417_00249| site-specific recombinase, phage integrase family [Helicobacter pylori GAM260Bi]
C1/pz40	MPHNKLTKSQRELFCNLKAFLYTKAKNftpiqdvKDMALILDTQDKILKCHNIEQLKQLCHILYNQGIKHTIMMQGLFLFFNYFKDNLKLRSFRMLSEEQVINFLFELAQNRKPSSMAKYVMYLRQFFDYLDRKRRYGFDFTLKNLAFAKTKESLPRHLNDKDLKSflktllDYKPATSFEKRNKCILLIVILGGLRKCEVLNIELKHIQVEEQNYSILIQGKGRKERKAYIKKSLLEPSLNAWLSDEYRLKYFNGAYLFKKDKQKAQNSLTLYNFIPLIFKLAQIKHYKQYGTGLHLFRHSFATLIYQETQDLVLTSMALGHSSLLSTKIYIHTTQEHNKKVALVFDSLIENKK
C1/pz40	>fid|141564700|locus|K750_00550| integrase/recombinase (xerD) [Helicobacter pylori UM037]
C1/pz40	atgccacataacaaactcaccaaatctcaaagagaactcttttgtaatcttaaagcctttttatacactaaggctaaaaactttacgcccattcaagatgtgaaggatatggctttaatcctagacacacaagataaaatcttaaaatgccataatatagagcaattaaaacaactctgtcatattctttataatcaaggcattaaacacactataatgatgcaaggcttgtttttattctttaactattttaaagataatctcaaattaagaagttttagaatgcttagcgaagagcaagtgattaactttctttttgaactcgctcaaaatagaaagccaagctctatggctaaatatgtgatggttttaagacaattctttgattatttagatagg…
C1/pz40	>fid|141564700|locus|K750_00550| integrase/recombinase (xerD) [Helicobacter pylori UM037]
C1/pz40	MPHNKLTKSQRELFCNLKAFLYTKAKNftpiqdvKDMALILDTQDKILKCHNIEQLKQLCHILYNQGIKHTIMMQGLFLFFNYFKDNLKLRSFRMLSEEQVINFLFELAQNRKPSSMAKYVMVLRQFFDYLDRKKHYSFDFAFKNLAFAKTKESLPRHLNYKDLKAflktllEYSPATSFEKRNKCILLIVILGGLRKCEVLNIELKHIQVEEQNYSILIQGKGRKERKAYIKKSLLEPSLNAWLSDEYRLKYFNGAYLFKKDKQKAQNSLTLYNFIPLIFKLAQIKHYKQYGTGLHLFRHSFATLIYQETQDLVLTSRALGHSSLLSTKIYIHTTQEHNKKVALVFDSLIENKK
C1/pz40	>fid|118758294|locus|HMPREF1394_00309| site-specific recombinase, phage integrase family [Helicobacter pylori GAM105Ai]
C1/pz40	atgccacataacaaactcactaaatctcagagagaactcttttgtaatctcaaagcctttttatacactaaggctaaaaacttcacgcccattcaagatgtgaaggatatggctttaatcctagacgcacaagataaaatcttaaaatgtcataatatagagcaattaaaacaactctgtcatattctttataatcaaggcattaaacacactataatgatgcaaggcttgtttttattctttaactattttaaagataatctcaaattaagaagttttagaatgcttagcgaagagcaagtgattaactttctctttgaactcgctcaaaatagaaaacccagctctatggttaagtatgtgatgtatttaagacaattctttgattatttggataga…
C1/pz40	>fid|118758294|locus|HMPREF1394_00309| site-specific recombinase, phage integrase family [Helicobacter pylori GAM105Ai]
C1/pz40	MPHNKLTKSQRELFCNLKAFLYTKAKNftpiqdvKDMALILDAQDKILKCHNIEQLKQLCHILYNQGIKHTIMMQGLFLFFNYFKDNLKLRSFRMLSEEQVINFLFELAQNRKPSSMVKYVMYLRQFFDYLDRKRRYGFDFTLKNLAFAKTKESLPRHLNDKDLKSflktllDYKPATSFEKRNKCILLIVILGGLRKCEVLNIELKHIQVEEQNYSILIQGKGRKERKAYIKKSLLEPSLNAWLSDEYRLKYFNGAYLFKKDKQKAQNSLTLYNFIPLIFKLAQIKHYKQYGTGLHLFRHSFVTLIYQETQDLVLTSRALGHSSLLSTKIYIHTTQEHNKKVALVFDSLIENKK
C1/pz40	>fid|79312735|locus|HPCPY1962_1024| integrase/recombinase XerD [Helicobacter pylori CPY1962]
C1/pz40	atgctaaataacaaactcaccaaatctcaaagagaactctttgataatcttaaagcctttttatacactaaggttaaaaacttcacgcctattcaagatgtgaatgatatggctttgatattaaacacacaagataaaatcttaaaatgccacaatatagagcaattaaaacaactctgtcatattctttacaatcaaggtatcaaacacaccataatgatgcaaggcttgtttttattctttgactattttaaggataatctcaaattaagaagttttagaatgcttagcgaagagcaagtcattaactttctttttggactcgctcaaaatagaaagccaagctctatggctaaatatgtgatgtatttaagacaattctttgattacttggatagg…
C1/pz40	>fid|79312735|locus|HPCPY1962_1024| integrase/recombinase XerD [Helicobacter pylori CPY1962]
C1/pz40	MLNNKLTKSQRELFDNLKAFLYTKVKNftpiqdvNDMALILNTQDKILKCHNIEQLKQLCHILYNQGIKHTIMMQGLFLFFDYFKDNLKLRSFRMLSEEQVINFLFGLAQNRKPSSMAKYVMYLRQFFDYLDRKKHYSFDFALKNLAFAKTKESLPRHLNYKDLKAflktllEYSPATSFEKRNKCILLIVILGGLRKCEVLSIELKHIQVEEQNYSILIQGKGRKERKAYIKKSLLEPSLNAWLSDDYRLKYFNGVYLFKKDKQKAQNSLTLYNFIPLIFKLAQIKHYKQYGTGLHLFRDSFATLIYQETQDLVLTSRALGHSSLLSTKIYIHTTQEHNKKVALVFDSLIENKK
C1/pz40	>fid|118889187|locus|HMPREF1432_00609| site-specific recombinase, phage integrase family [Helicobacter pylori GAMchJs114i]
C1/pz40	atgagtgattgtaaaatgagtagggttagtagggaattgtttgataatattaagtcatttttgcactataagcttaaaacaatgatacgcattcaaagtgtgaatgatttggaattgatcttaaaatggcaagatagagttttagagtgccaaagtcttatcgcattgaaagaactcaatcacaaactttataatcaaggcgttaggcatacgattatgatgcaaggcttatttttgttctttgaatattttgataataggattaagctcaaatccttgcgcaatctagcagaagaacaggttatagacttcttatttggattagccaaaaacaggaaaccaagctctatggctaaatatgtgatgtatttaagacaattctttgattatttagacaga…
C1/pz40	>fid|118889187|locus|HMPREF1432_00609| site-specific recombinase, phage integrase family [Helicobacter pylori GAMchJs114i]
C1/pz40	MSDCKMSRVSRELFDNIKSFLHYKLKTmiriqsVNDLELILKWQDRVLECQSLIALKELNHKLYNQGVRHTIMMQGLFLFFEYFDNRIKLKSLRNLAEEQVIDFLFGLAKNRKPSSMAKYVMYLRQFFDYLDRKRNYSFDFELKNLSFAKKETHLPKHLNKNDFKAFIQALLKYHPKTSFEKRNQCILLLIALGGLRKFEVLDLELKNIALENNHYRFLIKGKNNKERYAYIEKEFLQVPLNAWLSDTKRLKSFKGRFVFKKAkknnttqqKTCSLKGFIAKIFKLSNIDVKSYGLGLHLFRHSFATFIYDETQDLVLTSRALGHSSLLSTKIYIHTTQEHNKKVALVLKGVLKDEKSD
C1/pz40	>fid|118886647|locus|HMPREF1431_01010| site-specific recombinase, phage integrase family [Helicobacter pylori GAMchJs106B]
C1/pz40	atgagtgattgtaaaatgagtagggttagtagggaattgtttgataatattaagtcatttttgcactataagcttaaaacaatgatacgcattcaaagcgtgaatgatttggaattgatcttaaaatggcaagatagagttttagagtgccaaagtcttatcgcattgaaagagctcaatcacaagctttataatcaaggcgttaggcatacgattatgatgcaaggcttgtttttgttctttgaatattttgataataagattaagctcaaatccttgcgcgatctagcagaagaacaggttatagacttcctatttgaattagccaaaaacaggaaaccaagctctatggctaaatatgtgatgtatttaagacaattctttgattatttagacaga…
C1/pz40	>fid|118886647|locus|HMPREF1431_01010| site-specific recombinase, phage integrase family [Helicobacter pylori GAMchJs106B]
C1/pz40	MSDCKMSRVSRELFDNIKSFLHYKLKTmiriqsVNDLELILKWQDRVLECQSLIALKELNHKLYNQGVRHTIMMQGLFLFFEYFDNKIKLKSLRDLAEEQVIDFLFELAKNRKPSSMAKYVMYLRQFFDYLDRKRNYSFDFELKNLSFAKKETHLPKHLNKNDFKAFIQALLKYHPKTSFEKRNQCILLLIALGGLRKFEALDLELKNIALENNHYRFLIKGKNNKERYAYIEKEFLQVPLNAWLSDTKRLKSFKGRFVFKKAkknnttqqKTCSLKGFIAKIFKLSNIDVKSYGLGLHLFRHSFATFIYDETQDLVLTSRVLGHNSLLSTKIYIHTTQEHNKKVALVLKRLLKDEKSD
C1/pz40	>fid|167896541|locus|N203_02985| integrase [Helicobacter pylori UM084]
C1/pz40	atgctaaataacaaactcaccaaatctcaaagagagctcttttgtaatctcaaagcctttttatacactaaggttaaaaacttcacgcccattcaagatgtgaaggatatggctttgatattaaacacacaagataaaatcttaaaatgccacaatatagagcaattaaaacaactctgtcatattctttacaatcaaggcattaaatacactataatgatgcaaggcttgtttttattctttgactattttaaggataatctcaaattagaagagcaagtcattaactttctttttgaactcgctcaaaatagaaaacccagctctatggctaagtatgtgatatatttaagacaattctttgattatttggatagaaaaaggcgttatagctttgat…
C1/pz40	>fid|167896541|locus|N203_02985| integrase [Helicobacter pylori UM084]
C1/pz40	MLNNKLTKSQRELFCNLKAFLYTKVKNftpiqdvKDMALILNTQDKILKCHNIEQLKQLCHILYNQGIKYTIMMQGLFLFFDYFKDNLKLEEQVINFLFELAQNRKPSSMAKYVIYLRQFFDYLDRKRRYSFDFALKNLAFAKTKESLPRHLNDKDLKSflktllDYKPATSFEKRNKCILLIVILGGLRKCEVLNIELKHIQVEEQNYSILIQGKGRKERKAYIKKSLLEPSLNTWLSDEYRLKYFNGAYLFKKDKQKAQNSLTLYNFIPLIFKLAQIKHYKQYGTGLHLFRHSFATLIYQETQDLVLASRALGHSSLLSTKIYIHTTQEHNKKVALVFDSLIENKK
C1/pz40	>fid|79374247|locus|HPHPA17_1152| integrase/recombinase [Helicobacter pylori Hp A-17]
C1/pz40	atgagtagggttagtagggaattgtttgataatattaagtcatttttacaccataagcttaaaacaatgatacgcatccaaagcgtgaatgatttggaattgatcttaaaatggcaagatagagttttagagtgccaaagtcttatcgcattgaaagagctcaatcacaaactttataatcaaggcgttaggcatacgattatgatgcaaggcttgtttttgttctttgaatattttgacaataggattaagctcaagtccttgcacgatctagcagaagaacaggttatagacttcttatttgaattagccaaaaacaggaaaccaagctctatggctaaatatgtgatgtatttaagacaattctttgattatttagacagaaaaagaaactatagc…
C1/pz40	>fid|79374247|locus|HPHPA17_1152| integrase/recombinase [Helicobacter pylori Hp A-17]
C1/pz40	MSRVSRELFDNIKSFLHHKLKTmiriqsVNDLELILKWQDRVLECQSLIALKELNHKLYNQGVRHTIMMQGLFLFFEYFDNRIKLKSLHDLAEEQVIDFLFELAKNRKPSSMAKYVMYLRQFFDYLDRKRNYSFEFELKNLSFAKKETHLPKHLNKNDFKAFVQALLKYHPKTSFEKRNQCILLLIALGGLRKFEALDLELKNIALENNHYRLLIKGKNNKERYAYIEKEFLQIPLNAWLSDTKRLKSFKGRFVFKKAkknnttqqKTCSLKGFIAKIFKLSNIDVKSYGLGLHLFRHSFATFIYDETQDLVLTSRALGHSSLLSTKIYIHTTQEHNKKVALVLGGLLRNEKSE
C1/pz40	>fid|118867840|locus|HMPREF1426_00457| site-specific recombinase, phage integrase family [Helicobacter pylori GAM80Ai]
C1/pz40	atgagtgattgtaaaatgagtagggttagtagggaattgtttgataatattaagtcatttttgcactataagcttaaaacaatgatacgcattcaaagcgtgaatgatttggaattgatcttaaaatggcaagatagagttttagagtgccaaagtcttaccgcattgaaagaactcaatcacaaactttataatcaaggcgttaggcatacgattatgatgcaaggcttgtttttgttctttgaatattttgataataagattaagctcaaatccttgcgcgatctagcagaagaacaggttatagacttcctatttggattagccaaaaacaggaaaccaagctctatggctaaatatgtgatgtatttaagacaattctttgattatttagacaga…
C1/pz40	>fid|118867840|locus|HMPREF1426_00457| site-specific recombinase, phage integrase family [Helicobacter pylori GAM80Ai]
C1/pz40	MSDCKMSRVSRELFDNIKSFLHYKLKTmiriqsVNDLELILKWQDRVLECQSLTALKELNHKLYNQGVRHTIMMQGLFLFFEYFDNKIKLKSLRDLAEEQVIDFLFGLAKNRKPSSMAKYVMYLRQFFDYLDRKRNYSFDFELKNLSFAKKETHLPKHLNKNDFKAFIQALLKYHPKTSFEKRNQCILLLIALGGLRKFEVLDLELKNIALENNHYRFLIKGKNNKERYAYIEKEFLQVPLNAWLSDTKRLKSFKGRFVFKKAkknnttqqKTCSLKGFIAKIFKLSNIDVKSYGLGLHLFRHSFATFIYDETQDLVLTSRVLGHSSLLSTKIYIHTTQEHNKRVALVLKRLLKDEKSD
C1/pz40	>fid|167907190|locus|N206_03470| integrase [Helicobacter pylori UM111]
C1/pz40	atgagtgattgtaaaatgggtagggttagtagggaattgtttaataacattaagtcatttttacactataagcttaaaacaatgatacgcattcaaagcgtgaatgatttacaactggtcttaaaatggcaggatagagttttagagtgtcaaagtcttatcgcattaaaagaactcaatcacaagctttataatcaaggcattaggcatacgattatgatgcaaggcttgtttttgttttttgaatattttgataataggattaagcttaaatccttgcacaatctagcagaagaacaggttatagacttcttatttggattagccaaaaacaggaagccaagctctatggctaaatatgtgatgtatttaagacaattctttgattatttagacaga…
C1/pz40	>fid|167907190|locus|N206_03470| integrase [Helicobacter pylori UM111]
C1/pz40	MSDCKMGRVSRELFNNIKSFLHYKLKTmiriqsVNDLQLVLKWQDRVLECQSLIALKELNHKLYNQGIRHTIMMQGLFLFFEYFDNRIKLKSLHNLAEEQVIDFLFGLAKNRKPSSMAKYVMYLRQFFDYLDRKRNYSFEFELKNLSFAKKETHLPKHLNKNDFKAFVQALLKYHPKTSFEKRNQCILLLIALGGLRKFEALDLELKNIALENNHYRLLIKGKNNKERYAYIEKEFLQVPLNAWLSDTKRLKSFKGRFVFKKAkknnttqqKTCSLKGFIAKIFKLSNIDVKSYGLGLHLFRHSFATFIYGETQDLVLTSRALGHSSLLSTKIYIHTTQEHNKKVALVLGGLLRNEKSE
C1/pz40	>fid|79525298|locus|HPHPP41_1280| integrase/recombinase [Helicobacter pylori Hp P-41]
C1/pz40	atgagtgatcgtaaaatgagtagggttagtagggaattgtttgataatattaagtcatttttgcactataagcttaaaacaatgatacgcattcaaagcgtgaatgatttggaattgatcttaaaatggcaagatagagttttagagtgccaaagttttatcgcattgaaagagctcaatcacaaactttataatcaaggcgttaggcatacgattatgatgcaaggcttgtttttgttctttgaatattttgataataggattaagctcaaatccttgcgcaatctagcagaagaacaggttatagacttcttatttggattagccaaaaacaggaaaccaagctctatggctaaatatgtgatgtatttaagacaattctttgattatttagacaga…
C1/pz40	>fid|79525298|locus|HPHPP41_1280| integrase/recombinase [Helicobacter pylori Hp P-41]
C1/pz40	MSDRKMSRVSRELFDNIKSFLHYKLKTmiriqsVNDLELILKWQDRVLECQSFIALKELNHKLYNQGVRHTIMMQGLFLFFEYFDNRIKLKSLRNLAEEQVIDFLFGLAKNRKPSSMAKYVMYLRQFFDYLDRKRNYSFDFELKNLSFAKKETHLPKHLNKNDFKAFIQALLKYRPKTSFEKRNQCILLLIALGGLRKFEALDLELKNIALENNHYRLLIKGKNNKERYAYIEKEFLQVPLNAWLSDTKRLKSFKGRFVFKKAkknnttqqKTCSLKSFIAKIFKISNIDVKSYGLGLHLFRHSFATFIYDETQDLVLTSRALGHSSLLSTKIYIYTTQEHNKKTALVLKGLLKNEKSD
C1/pz40	>fid|79406035|locus|HPHPH41_1654| integrase/recombinase [Helicobacter pylori Hp H-41]
C1/pz40	atgagtgatcgtaaaatgagtagggttagtagggaattgtttgataatattaagtcatttttgcactataagcttaaaacaatgatacgcattcaaagcgtgaatgatttacaattggtcttaaaatggcaagacagagttttagagtgccaaagtcttatcgcattgaaagaactcaatcgcaagctttataatcaaggcattaggcatacgattatgatgcaaggtttgtttttgttctttgaatattttgacaataggattaagctcaagtccttgcacgatctagcagaagaacaggttatagacttcttatttgaattagccaaaaacaggaaaccaagctctatggctaaatatgtgatgtatttaagacaattctttgattatttagacaga…
C1/pz40	>fid|79406035|locus|HPHPH41_1654| integrase/recombinase [Helicobacter pylori Hp H-41]
C1/pz40	MSDRKMSRVSRELFDNIKSFLHYKLKTmiriqsVNDLQLVLKWQDRVLECQSLIALKELNRKLYNQGIRHTIMMQGLFLFFEYFDNRIKLKSLHDLAEEQVIDFLFELAKNRKPSSMAKYVMYLRQFFDYLDRKRNYSFEFELKNLSFAKKETHLPKHLNKNDFKAFVQALLKYHPKTSFEKRNQCILLLIALGGLRKFEALDLELKNIALENNHYRLLIKGKNNKERYAYIEKEFLQVPLNAWLSDTKRLKSFKGRFVFKKAkknnttqqKTCSLKGFIAKIFKLSNIDVKSYGLGLHLFRHSFATFIYDETQDLVLTSRALGHSSLLSTKIYIHTTQEHNKRVALVLGGLLRNEKSE
C1/pz40	>fid|118897937|locus|HMPREF1434_01474| site-specific recombinase, phage integrase family [Helicobacter pylori GAMchJs124i]
C1/pz40	atgagtgattgtaaaatgagtagggttagtagggaattgtttgataatattaagtcatttttgcactataagcttaaaacaatgatacgcattcaaagcgtgaatgatttggaattgatcttaaaatggcaagatagagttttagagtgccaaagtcttaccgcattgaaagaactcaatcacaaactttataatcaaggcgttaggcatacgattatgatgcaaggcttgtttttgttctttgaatattttgataataagattaagctcaaatccttgcgcgatctagcagaagaacaggttatagacttcctatttggattagccaaaaacaggaaaccaagctctatggctaaatatgtgatgtatttaagacaattctttgattatttagacaga…
C1/pz40	>fid|118897937|locus|HMPREF1434_01474| site-specific recombinase, phage integrase family [Helicobacter pylori GAMchJs124i]
C1/pz40	MSDCKMSRVSRELFDNIKSFLHYKLKTmiriqsVNDLELILKWQDRVLECQSLTALKELNHKLYNQGVRHTIMMQGLFLFFEYFDNKIKLKSLRDLAEEQVIDFLFGLAKNRKPSSMAKYVMYLRQFFDYLDRKRNYSFDFELKNLSFAKKETHLPKHLNKNDFKAFIQALLKYHPKTSFEKRNQCILLLIALGGLRKFEALDLELKNIALENNHYRFLIKGKNNKERYAYIEKEFLQVPLNAWLSDTKRLKSFKGRFVFKKAkknnttqqKTCSLKGFIAKIFKLSNIDVKSYGLGLHLFRHSFATFIYDETQDLVLTSRVLGHNSLLSTKIYIHTTQEHNKKVALVLKRLLKDEKSD
C1/pz40	>fid|118894137|locus|HMPREF1433_01303| site-specific recombinase, phage integrase family [Helicobacter pylori GAMchJs117Ai]
C1/pz40	atgagtgattgtaaaatgagtagggttagtagggaattgtttgataatattaagtcatttttgcactataagcttaaaacaatgatacgcattcaaagcgtgaatgatttggaattgatcttaaaatggcaagatagagttttagagtgccaaagtcttaccgcattgaaagaactcaatcacaaactttataatcaaggcgttaggcatacgattatgatgcaaggcttgtttttgttctttgaatattttgataataagattaagctcaaatccttgcgcgatctagcagaagaacaggttatagacttcctatttggattagccaaaaacaggaaaccaagctctatggctaaatatgtgatgtatttaagacaattctttgattatttagacaga…
C1/pz40	>fid|118894137|locus|HMPREF1433_01303| site-specific recombinase, phage integrase family [Helicobacter pylori GAMchJs117Ai]
C1/pz40	MSDCKMSRVSRELFDNIKSFLHYKLKTmiriqsVNDLELILKWQDRVLECQSLTALKELNHKLYNQGVRHTIMMQGLFLFFEYFDNKIKLKSLRDLAEEQVIDFLFGLAKNRKPSSMAKYVMYLRQFFDYLDRKRNYSFDFELKNLSFAKKETHLPKHLNKNDFKAFIQALLKYHPKTSFEKRNQCILLLIALGGLRKFEALDLELKNIALENNHYRFLIKGKNNKERYAYIEKEFLQVPLNAWLSDTKRLKSFKGRFVFKKAkknnttqqKTCSLKGFIAKIFKLSNIDVKSYGLGLHLFRHSFATFIYDETQDLVLTSRVLGHNSLLSTKIYIHTTQEHNKKVALVLKRLLKDEKSD
C1/pz40	>fid|118800800|locus|HMPREF1407_00211| site-specific recombinase, phage integrase family [Helicobacter pylori GAM244Ai]
C1/pz40	atgagtgattgtaaaatgagtagggttagtagggaattgtttgataatattaagtcatttttgcactataagcttaaaacaatgatacgcattcaaagcgtgaatgatttggaattgatcttaaaatggcaagatagagttttagagtgccaaagtcttaccgcattgaaagaactcaatcacaaactttataatcaaggcgttaggcatacgattatgatgcaaggcttgtttttgttctttgaatattttgataataagattaagctcaaatccttgcgcgatctagcagaagaacaggttatagacttcctatttggattagccaaaaacaggaaaccaagctctatggctaaatatgtgatgtatttaagacaattctttgattatttagacaga…
C1/pz40	>fid|118800800|locus|HMPREF1407_00211| site-specific recombinase, phage integrase family [Helicobacter pylori GAM244Ai]
C1/pz40	MSDCKMSRVSRELFDNIKSFLHYKLKTmiriqsVNDLELILKWQDRVLECQSLTALKELNHKLYNQGVRHTIMMQGLFLFFEYFDNKIKLKSLRDLAEEQVIDFLFGLAKNRKPSSMAKYVMYLRQFFDYLDRKRNYSFDFELKNLSFAKKETHLPKHLNKNDFKAFIQALLKYHPKTSFEKRNQCILLLIALGGLRKFEALDLELKNIALENNHYRFLIKGKNNKERYAYIEKEFLQVPLNAWLSDTKRLKSFKGRFVFKKAkknnttqqKTCSLKGFIAKIFKLSNIDVKSYGLGLHLFRHSFATFIYDETQDLVLTSRVLGHNSLLSTKIYIHTTQEHNKKVALVLKRLLKDEKSD
C1/pz40	>fid|118795837|locus|HMPREF1405_01150| site-specific recombinase, phage integrase family [Helicobacter pylori GAM231Ai]
C1/pz40	atgagtgattgtaaaatgagtagggttagtagggaattgtttgataatattaagtcatttttgcactataagcttaaaacaatgatacgtattcaaagtgtgaatgatttggaattgatcttaaaatggcaagatagagttttagagtgccaaagtcttaccgcattgaaagaactcaatcacaaactttataatcaaggcgttaggcatacgattatgatgcaaggcttgtttttgttctttgaatattttgataataagattaagctcaaatccttgcgcgatctagcagaagaacaggttatagacttcctatttggattagccaaaaacaggaaaccaagctctatggctaaatatgtgatgtatttaagacaattctttgattatttagacaga…
C1/pz40	>fid|118795837|locus|HMPREF1405_01150| site-specific recombinase, phage integrase family [Helicobacter pylori GAM231Ai]
C1/pz40	MSDCKMSRVSRELFDNIKSFLHYKLKTmiriqsVNDLELILKWQDRVLECQSLTALKELNHKLYNQGVRHTIMMQGLFLFFEYFDNKIKLKSLRDLAEEQVIDFLFGLAKNRKPSSMAKYVMYLRQFFDYLDRKRNYSFDFELKNLSFAKKETHLPKHLNKNDFKAFIQALLKYHPKTSFEKRNQCILLLIALGGLRKFEALDLELKNIALENNHYRFLIKGKNNKERYAYIEKEFLQVPLNAWLSDTKRLKSFKGRFVFKKAkknnttqqKTCSLKGFIAKIFKLSNIDVKSYGLGLHLFRHSFATFIYDETQDLVLTSRVLGHNSLLSTKIYIHTTQEHNKKVALVLKGLLKDEKSD
C1/pz40	>fid|97897402|locus|OUS_1437| phage integrase family protein [Helicobacter pylori R056a]
C1/pz40	atgagtagggttagtagggaattgtttgataatattaagtcatttttacaccataagcttaaaacaatgatacgcattcaaagcgtgaatgatttgcaattggtcttaaaatggcaggatagagttttagagtgccaaagtcttatcgcattgaaagaactcaatcacaagctttataatcaaggcattaggcatacgattatgatgcaaggcttgtttttgttctttgaatattttgataataggattaagctcaaatccttgcacaatctagcagaagaacaggttatagacttcttatttggattagccaaaaacaggaagccaagctctatggctaaatatgtgatgtatttaagacaattctttgattatttagatagaaaaagaaactatagc…
C1/pz40	>fid|97897402|locus|OUS_1437| phage integrase family protein [Helicobacter pylori R056a]
C1/pz40	MSRVSRELFDNIKSFLHHKLKTmiriqsVNDLQLVLKWQDRVLECQSLIALKELNHKLYNQGIRHTIMMQGLFLFFEYFDNRIKLKSLHNLAEEQVIDFLFGLAKNRKPSSMAKYVMYLRQFFDYLDRKRNYSFEFELKNLSFAKKETHLPKHLNKNDFKAFVQALLKYHPKTSFEKRNQCILLLIALGGLRKFEALDLELKNIALENNHYRLLIKGKNNKERYAYIEKEFLQIPLNAWLSDTKRLKSFKGRFVFKKAkknnttqqKTCSLKGFIAKIFKLSNIDVKSYGLGLHLFRHSFATFIYDETQDLVLTSRALGHSSLLSTKIYIHTTQEHNKKVALVLGGLLRNEKSE
C1/pz40	>fid|97870377|locus|OUC_1373| phage integrase family protein [Helicobacter pylori R018c]
C1/pz40	atgagtgattgcaaaatgagtagggttagtagggaattgtttgataatattaagtcatttttacaccataagcttaaaacaatgatacgcattcaaagcgtgaatgatttgcaattggtcttaaaatggcaggatagagttttagagtgccaaagtcttatcgcattgaaagaactcaatcacaagctttataatcaaggcattaggcatacgattatgatgcaaggcttgtttttgttctttgaatattttgataataggattaagctcaaatccttgcacaatctagcagaagaacaggttatagacttcttatttggattagccaaaaacaggaagccaagctctatggctaaatatgtgatgtatttaagacaattctttgattatttagataga…
C1/pz40	>fid|97870377|locus|OUC_1373| phage integrase family protein [Helicobacter pylori R018c]
C1/pz40	MSDCKMSRVSRELFDNIKSFLHHKLKTmiriqsVNDLQLVLKWQDRVLECQSLIALKELNHKLYNQGIRHTIMMQGLFLFFEYFDNRIKLKSLHNLAEEQVIDFLFGLAKNRKPSSMAKYVMYLRQFFDYLDRKRNYSFEFELKNLSFAKKETHLPKHLNKNDFKAFVQALLKYHPKTSFEKRNQCILLLIALGGLRKFEALDLELKNIALENNHYRLLIKGKNNKERYAYIEKEFLQIPLNAWLSDTKRLKSFKGRFVFKKAkknnttqqKTCSLKGFIAKIFKLSNIDVKSYGLGLHLFRHSFATFIYDETQDLVLTSRALGHSSLLSTKIYIHTTQEHNKKVALVLGGLLRNEKSE
C1/pz40	>fid|79368675|locus|HPHPA9_0033| PZ15b [Helicobacter pylori Hp A-9]
C1/pz40	atgagtagggttagtagggaattgtttaataatattaagtcatttttacaccataagcttaaaacaatgatacgcattcaaggcatgaatgatttacaattggtcttaaaatggcaggatagagttttagagtgccaaagtcttatcgcattgaaaaaactcaatcgcaagctctataatcaaggcattaggcatacgattatgatgcaaggcttgtttttgttctttgaatattttgataataggattaagctcaagtccttgcacaatctagcagaagaacaggttatagacttcttatttggattagccaaaaacaggaagccaagctctatggctaaatatgtgatgtatttaagacaattctttgattatttagacaagaaaagaaactatagt…
C1/pz40	>fid|79368675|locus|HPHPA9_0033| PZ15b [Helicobacter pylori Hp A-9]
C1/pz40	MSRVSRELFNNIKSFLHHKLKTMIRIQGMNDLQLVLKWQDRVLECQSLIALKKLNRKLYNQGIRHTIMMQGLFLFFEYFDNRIKLKSLHNLAEEQVIDFLFGLAKNRKPSSMAKYVMYLRQFFDYLDKKRNYSFDFELKNLSFAKKETHLPKHLNKNDFKAFVQALLKYHPKTSFERRNQCILLLIALGGLRKFEALDLELKNIALENNHYRLLIKGKNNKERYAYIEKEFLQVSLNAWLSDTKRLKSFKGRFVFKKAkknnttqqKTCSLKGFIAKIFKLSNIDVKSYGLGLHLFRHSFATFIYDETQDLVLTSRALGHSSLLSTKIYIHTTQEHNKKVALVLGGLLRNEKSE
C1/pz40	>fid|166739326|locus|L932_01850| integrase [Helicobacter pylori PZ5026]
C1/pz40	atgagtgattgtaaaatgagtagggttagtagggaattgtttgataatattaagtcatttttgcactataagcttaaaacaatgatacgcattcaaagcgtgaatgatttggaattgatcttaaaatggcaagatagagttttagagtgccaaagtcttatcgcattgaaagagctcaatcacaagctttataatcaaggcgttaggcatacgattatgatgcaaggcttgtttttgttctttgaatattttgataataagattaagctcaaatccttgcgcaatctagcagaagaacaggttatagacttcttatttggattagccaaaaacaggaaaccaagctctatggctaaatatgtgatggttttaagacaattctttgattatttagacaga…
C1/pz40	>fid|166739326|locus|L932_01850| integrase [Helicobacter pylori PZ5026]
C1/pz40	MSDCKMSRVSRELFDNIKSFLHYKLKTmiriqsVNDLELILKWQDRVLECQSLIALKELNHKLYNQGVRHTIMMQGLFLFFEYFDNKIKLKSLRNLAEEQVIDFLFGLAKNRKPSSMAKYVMVLRQFFDYLDRKRNYSFDFELKNLSFAKKEMHLPKHLNKNDFKAFIQALLKYHPKTSFEKRNQCILLLIVLGGLRKFEALDLELKNIALENNHYRLLIKGKNNKERYAYIEKEFLQVPLNAWLSDIKRLKSFKGRFVFKKAkknnttqqKTCSLKSFIAKIFKLSNIDVKSYGLGLHLFRHSFATFIYDETQDLVLTSRALGHSSLLSTKIYIHTTQEHNKKVALVLKGLLKNEKSE
C1/pz40	>fid|79583633|locus|HPHPP28B_1122| phage integrase, N-terminal SAM-like domain protein [Helicobacter pylori Hp P-28b]
C1/pz40	atgagtggttgtaaaatgagtagggttagtagggaattgtttgataatattaagtcatttttgcactataagcttaaaacaatgatacgcattcaaagcgtgaatgatttggaattgatcttaaaatggcaagacagagttttagagtgccaaagtcttatcgcattgaaagagctcaatcacaagctttataatcaaggcgttaggcatacgattatgatgcaaggcttgtttttgttctttgaatattttgataataagattaagctcaaatccttgcgcaatctagcagaagaacaggttatagacttcttatttggattagccaaaaacaggaaaccaagctctatggctaaatatgtgatggttttaagacaattctttgattatttagacaga…
C1/pz40	>fid|79583633|locus|HPHPP28B_1122| phage integrase, N-terminal SAM-like domain protein [Helicobacter pylori Hp P-28b]
C1/pz40	MSGCKMSRVSRELFDNIKSFLHYKLKTmiriqsVNDLELILKWQDRVLECQSLIALKELNHKLYNQGVRHTIMMQGLFLFFEYFDNKIKLKSLRNLAEEQVIDFLFGLAKNRKPSSMAKYVMVLRQFFDYLDRKRNYSFDFELKNLSFAKKETHLPKHLNKNDFKAFIQALLKYRPKTSFEKRNQCILLLIALGGLRKFEALDLELKNIALENNHYRLLIKGKNNKERYAYIEKEFLQVPLNAWLSDTKRLKSFKGRFVFKKAkknnttqqKTCSLKGFIAKIFKLSNIDVKSYGLGLHLFRHSFATFIYDETQDLVLTSRALGHSSLLSTKIYIHTTQEHNKKVTLVLKGWLKNEKSD
C1/pz40	>fid|118678619|locus|HPCPY1662_0009| phage integrase family protein [Helicobacter pylori CPY1662]
C1/pz40	atgagtaaggttagtagggaattgtttaataacattaagtcatttttacactataaacttaaaacaatgatacgcattcaaagcgtgaatgatttacaattggtcttaaaatggcaggatagagttttagagtgtcaaagtcttatcgcattaaaagaactcaatcacaagctttataatcaaggcattagacatacgattatgatgcaaggcttgtttttgttctttgaatattttgataataggattaagctcaaatccttgcacaatctagcagaagaacaggttatagacttcttatttggattagccaaaaataggaagccaagctctatggctaaatatgtgatgtatttaagacaattctttgattatttagacagaaaaagaaactatagc…
C1/pz40	>fid|118678619|locus|HPCPY1662_0009| phage integrase family protein [Helicobacter pylori CPY1662]
C1/pz40	MSKVSRELFNNIKSFLHYKLKTmiriqsVNDLQLVLKWQDRVLECQSLIALKELNHKLYNQGIRHTIMMQGLFLFFEYFDNRIKLKSLHNLAEEQVIDFLFGLAKNRKPSSMAKYVMYLRQFFDYLDRKRNYSFEFELKNLSFAKKETHLPKHLNKNDFKAFIQALLKYHPKTSFEKRNQCILLLIALGGLRKFEALDLELKNIALENNHYRLLIKGKNNKERYAYIEKEFLQVPLNAWLSDTKRLKSFKGSFVFKKAkknnttqqKTCSLKGFIAKIFKLSNIDVKSYGLGLHLFRHSFATFIYDETQDLVLTSRALGHSSLLSTKIYIHTTQEHNKKVALVLGGLLRNEKSE
C1/pz40	>fid|118900276|locus|HMPREF1436_00959| site-specific recombinase, phage integrase family [Helicobacter pylori GAMchJs136i]
C1/pz40	atgagtgattgtaaaatgaatagggttagtagggaattgtttgataatattaagtcatttttgcactataagcttaaaacaatgatacgcattcaaagcgtgaatgatttggaattgatcttaaaatggcaagatagagttttagagtgccaaagtcttatcgcattgaaagagctcaatcacaaactttataatcaaggcgttaggcatacgattatgatgcaaggcttgtttttgttctttgaatattttgataataggattaagctcaaatccttgtgcaatctagcagaagaacaggttatagacttcttatttggattagccaaaaacaggaaaccaagctctatggctaaatatgtgatgtatttaagacaattctttgattatttagacaga…
C1/pz40	>fid|118900276|locus|HMPREF1436_00959| site-specific recombinase, phage integrase family [Helicobacter pylori GAMchJs136i]
C1/pz40	MSDCKMNRVSRELFDNIKSFLHYKLKTmiriqsVNDLELILKWQDRVLECQSLIALKELNHKLYNQGVRHTIMMQGLFLFFEYFDNRIKLKSLCNLAEEQVIDFLFGLAKNRKPSSMAKYVMYLRQFFDYLDRKRNYSFDFELKNLSFAKKETHLPKHLNKNDFKAFIQALLKYRPKTSFEKRNQCILLLIALGGLRKFEALDLELKNIALENNHYRFLIKGKNNQERYAYIEKEFLQVPLNAWLSDIKRLKSFKGRFVFKKAkknnttqqKTCSLKSFIAKIFKLSNIDVKSYGLGLHLFRHSFATFIYDETQDLVLTSRALGHSSLLSTKIYIHTTQEHNKKVALVLKRLLKDEKSD
C1/pz40	>fid|118856317|locus|HMPREF1423_00001| site-specific recombinase, phage integrase family [Helicobacter pylori GAM270ASi]
C1/pz40	atgagtgattgtaaaatgaatagggttagtagggaattgtttgataatattaagtcatttttgcactataagcttaaaacaatgatacgcattcaaagcgtgaatgatttggaattgatcttaaaatggcaagatagagttttagagtgccaaagtcttatcgcattgaaagaactcaatcacaaactttataatcaaggcgttaggcatacgattatgatgcaaggcttgtttttgttctttgaatattttgataataagattaagctcaaatccttgcgcgatctagcagaagaacaggttatagacttcctatttggattagccaaaaacaggaaaccaagctctatggctaaatatgtgatggttttaagacaattctttgattatttagacaga…
C1/pz40	>fid|118856317|locus|HMPREF1423_00001| site-specific recombinase, phage integrase family [Helicobacter pylori GAM270ASi]
C1/pz40	MSDCKMNRVSRELFDNIKSFLHYKLKTmiriqsVNDLELILKWQDRVLECQSLIALKELNHKLYNQGVRHTIMMQGLFLFFEYFDNKIKLKSLRDLAEEQVIDFLFGLAKNRKPSSMAKYVMVLRQFFDYLDRKRNYSFDFELKNLSFAKKETHLPKHLNKNDFKAFIQALLKYHPKTSFEKRNQCILLLIALGGLRKFEALDLELKNIALENNHYRLLIKGKNNQERYAYIEKEFLQVPLNAWLSDTKRLKSFKGRFVFKKAkknnttqqKTCSLKSFIAKIFKLSNIDVKSYGLGLHLFRHSFATFIYDETQDLVLTSRALGHSSLLSTKIYIHTTQEHNKKVALVLKGLLKNEKSD
C1/pz40	>fid|97879963|locus|OUI_1010| phage integrase family protein [Helicobacter pylori R036d]
C1/pz40	atgagtgattgcaaaatgagtagggttagtagggaattgtttaataatattaagtcatttttacaccataagcttaaaacaatgatacgcattcaaagcgtgaatgatttacaattggtcttaaaatggcaggatagagttttagagtgccaaagtcttatcgcattgaaagaactcaatcgcaagctttataatcaaggcattaggcatacgattatgatgcaaggcttgtttttattctttgaatattttgataataggattaagctcaaatccttgcacaatctagcagaagaacaggttatagacttcttatttggattagccaaaaacaggaagccaagctctatggctaaatatgtgatgtatttaagacaattctttgattatttagacaag…
C1/pz40	>fid|97879963|locus|OUI_1010| phage integrase family protein [Helicobacter pylori R036d]
C1/pz40	MSDCKMSRVSRELFNNIKSFLHHKLKTmiriqsVNDLQLVLKWQDRVLECQSLIALKELNRKLYNQGIRHTIMMQGLFLFFEYFDNRIKLKSLHNLAEEQVIDFLFGLAKNRKPSSMAKYVMYLRQFFDYLDKKRNYSFDFELKNLSFAKKETHLPKHLNKNDFKAFIQALLKYHPKTSFEKRNQCILLLIALGGLRKFEALDLELKNIALENNHYRLLIKGKNNKERYAYIEKEFLQVSLNAWLSDTKRLKSFKGRFVFKKAkknnttqqKTCSLKGFIAKIFKLSNIDVKSYGLGLHLFRHSFATFIYDATQDLVLTSRALGHSSLLSTKIYIHTTQEHNKRVALVLGGLLRNEKSE
C1/pz40	>fid|97873503|locus|OUE_1234| phage integrase family protein [Helicobacter pylori R030b]
C1/pz40	atgagtggttgtaaaatgagtagggttagtagggaattgtttgataatattaaatcatttttgcactataagcttaaaacaatgatacgcattcaaagcgtgaatgatttggaattgatcttaaaatggcaggatagagttttagagtgccaaagtcttatcgcattgaaagaactcaatcgcaagctttataatcaaggtgttaggcatacgattatgatgcaaggcttgtttttgttctttgaatattttgataataggattaagctcaaatccttgcgcaatctagcagaagaacaggttatagacttcttgtttggattagccaaaaacaggaagccaagctctatggctaaatatgtgatggttttaagacaattctttgattatttagacaaa…
C1/pz40	>fid|97873503|locus|OUE_1234| phage integrase family protein [Helicobacter pylori R030b]
C1/pz40	MSGCKMSRVSRELFDNIKSFLHYKLKTmiriqsVNDLELILKWQDRVLECQSLIALKELNRKLYNQGVRHTIMMQGLFLFFEYFDNRIKLKSLRNLAEEQVIDFLFGLAKNRKPSSMAKYVMVLRQFFDYLDKKRNYSFDFELKNLSFAKKETHLPKHLNKNDFKAFIQALLKYHPKTSFEKRNQCILLLIALGGLRKFEALDLELKNIALENNHYRLLIKGKNNKERYAYIEKEFLQVPLNAWLSDTKRLKSFKGRFVFKKAkknnttqqKTCSLKGFITKIFKLSNIDVKSYGLGLHLFRHSFATFIYDETQDLVLTSRALGHSSLLSTKIYIHTTQEHNKKVALVLGGLLRNEKSE
C1/pz40	>fid|79411938|locus|HPHPH43_1268| PZ15b [Helicobacter pylori Hp H-43]
C1/pz40	atgagtgattgcaaaatgagtagggttagtagggaattatttaataatattaagtcatttttacaccataagcttaaaacaatgatacgcattcaaagcgtgaatgatttgcaattggtcttaaaatggcaagatagagttttagagtgccaaagtcttatcgcattgaaagaactcaatcgcaagctttataatcaaggtattaggcatacgattatgatgcaaggcttgtttttgttctttgaatattttgataataggattaagctcaaatccttgcacaatctagcagaagaacaagttatagacttcttatttggattagccaaaaacaggaagccaagctctatggctaagtatgtgatgtatttaagacaattctttgattatttagacaag…
C1/pz40	>fid|79411938|locus|HPHPH43_1268| PZ15b [Helicobacter pylori Hp H-43]
C1/pz40	MSDCKMSRVSRELFNNIKSFLHHKLKTmiriqsVNDLQLVLKWQDRVLECQSLIALKELNRKLYNQGIRHTIMMQGLFLFFEYFDNRIKLKSLHNLAEEQVIDFLFGLAKNRKPSSMAKYVMYLRQFFDYLDKKRNYSFDFELKNLSFAKKETHLPKHLNKNDFKAFIQALLKYHPKTSFEKRNQCILLLIALGGLRKFEALDLELKNIALENNHYRLLIKGKNNKERYAYIEKEFLQVPLNAWLSDTKRLKSFKGRFVFKKAkknnttqqKTCSLKGFIAKIFKLSNIDVKSYGLGLHLFRHSFATFIYDETQDLVLTSRALGHSSLLSTKIYIHTTQEHNKKVALVLKGLLKKDEKSD
C1/pz40	>fid|79501368|locus|HPHPP13_1355| PZ15b [Helicobacter pylori Hp P-13]
C1/pz40	atgagtggttgtaaaatgagtagggttagtagggaattgtttgataatattaagtcatttttgcactataagtttaaaacaatgatacgcatccaaagcgtgaatgatttggaattgatcttaaaatggcaagatagagttttagagtgccaaagttttatcgcattgaaagagctcaatcacaaactttataatcaaggcgttaggcatacgattatgatgcaagacttgtttttgttctttgaatattttgataataggattaagctcaaatccttgcgcaatctagcagaagaacaggttatagacttcttatttggattagccaaaaacaggaaaccaagctctatggctaaatatgtgatggttttaagacaattctttgattatttagacaga…
C1/pz40	>fid|79501368|locus|HPHPP13_1355| PZ15b [Helicobacter pylori Hp P-13]
C1/pz40	MSGCKMSRVSRELFDNIKSFLHYKFKTmiriqsVNDLELILKWQDRVLECQSFIALKELNHKLYNQGVRHTIMMQDLFLFFEYFDNRIKLKSLRNLAEEQVIDFLFGLAKNRKPSSMAKYVMVLRQFFDYLDRKRNYSFDFELKNLSFAKKEMHLPKHLNKNDFKAFIQALLKYHPKTSFEKRNQCILLLIVLGGLRKFEALDLELKNIALENNHYRLLIKGKNNQERYAYIEKEFLQVPLNAWLSDTKRLKSFKGRFVFKKAkknnttqqKTCSLKGFIAKIFKLSNIDVKSYGLGLHLFRHSFATFIYDETQDLVLTSRALGHSSLLSTKIYIHTTQEHNKKAALVLKDG
C1/pz40	>fid|79570516|locus|HPHPP13B_1334| phage integrase, N-terminal SAM-like domain protein [Helicobacter pylori Hp P-13b]
C1/pz40	atgagtggttgtaaaatgagtagggttagtagggaattgtttgataatattaagtcatttttgcactataagtttaaaacaatgatacgcatccaaagcgtgaatgatttggaattgatcttaaaatggcaagatagagttttagagtgccaaagttttatcgcattgaaagagctcaatcacaaactttataatcaaggcgttaggcatacgattatgatgcaagacttgtttttgttctttgaatattttgataataggattaagctcaaatccttgcgcaatctagcagaagaacaggttatagacttcttatttggattagccaaaaacaggaaaccaagctctatggctaaatatgtgatggttttaagacaattctttgattatttagacaga…
C1/pz40	>fid|79570516|locus|HPHPP13B_1334| phage integrase, N-terminal SAM-like domain protein [Helicobacter pylori Hp P-13b]
C1/pz40	MSGCKMSRVSRELFDNIKSFLHYKFKTmiriqsVNDLELILKWQDRVLECQSFIALKELNHKLYNQGVRHTIMMQDLFLFFEYFDNRIKLKSLRNLAEEQVIDFLFGLAKNRKPSSMAKYVMVLRQFFDYLDRKRNYSFDFELKNLSFAKKEMHLPKHLNKNDFKAFIQALLKYHPKTSFEKRNQCILLLIVLGGLRKFEALDLELKNIALENNHYRLLIKGKNNQERYAYIEKEFLQVPLNAWLSDTKRLKSFKGRFVFKKAkknnttqqKTCSLKGFIAKIFKLSNIDVKSYGLGLHLFRHSFATFIYDETQDLVLTSRALGHSSLLSTKIYIHTTQEHNKKAALVLKDG
C1/pz40	>fid|4901000|locus|HPP12_0437| integrase/recombinase XercD family [Helicobacter pylori P12]
C1/pz40	atgagtgattgcaaaatgagtagggttagtagggaattgtttaataatattaagtcatttttacaccataagcttaaaacaatgatacgcattcaaagcgtgaatgatttacaattggtcttaaaatggcaggatagagttttagagtgccaaagtcttatcgcattgaaagaactcaatcgcaagctttataatcaaggtattaggcatacgattatgatgcaaggcttgtttttgttctttgaatattttgataataggattaagctcaaatccttgcacaatctagcagaagaacaagttatagacttcttatttggattagccaaaaacaggaagccaagctctatggctaaatatgtgatgtatttaagacaattctttgattatttagacaag…
C1/pz40	>fid|4901000|locus|HPP12_0437| integrase/recombinase XercD family [Helicobacter pylori P12]
C1/pz40	MSDCKMSRVSRELFNNIKSFLHHKLKTmiriqsVNDLQLVLKWQDRVLECQSLIALKELNRKLYNQGIRHTIMMQGLFLFFEYFDNRIKLKSLHNLAEEQVIDFLFGLAKNRKPSSMAKYVMYLRQFFDYLDKKRNYSFDFELKNLSFAKKETHLPKHLNKNDFKAFIQALLKYHPKTSFEKRNQCILLLIVLGGLRKFEALDLELKNIALENNHYRLLIKGKNNKERYAYIEKEFLQIPLNAWLSDTKRLKSFKGRFVFKKAkknnttqqKTCSLKGFIAKIFKLSNIDVKSYGLGLHLFRHSFATFIYDETQDLVLTSRALGHSSLLSTKIYIHTTQEHNKKVALVLGGLLRNEKSE
C1/pz40	>fid|40785|locus|jhp0951| integrase/recombinase (XERCD family) [Helicobacter pylori J99]
C1/pz40	atgagtgattgtaaaatgagtagggttagtagggaattgtttgataatattaagtcatttttgcactataagtttaaaacaatgatacgcatccaaagcgtgaatgatttggaattgatcttaaaatggcaagatagagttttagagtgccaaagttttatcgcattgaaagagctcaatcacaaactttataatcaaggcgttaggcatacgattatgatgcaaggcttgtttttgttctttgaatattttgataataggattaagctcaaatccttgcgcaatctagcagaagaacaggttatagacttcttatttggattagtcaaaaacaggaaaccaagctctatggctaaatatgtgatggttttaagacaattctttgattatttagacaga…
C1/pz40	>fid|40785|locus|jhp0951| integrase/recombinase (XERCD family) [Helicobacter pylori J99]
C1/pz40	MSDCKMSRVSRELFDNIKSFLHYKFKTmiriqsVNDLELILKWQDRVLECQSFIALKELNHKLYNQGVRHTIMMQGLFLFFEYFDNRIKLKSLRNLAEEQVIDFLFGLVKNRKPSSMAKYVMVLRQFFDYLDRKRNYSFDFELKNLSFAKKEMYLPKHLNKNDFKAFIQALLKYHPKTSFEKRNQCILLLIALGGLRKFEALDLELKNIALENNHYRLLIKGKNNKERYAYIEKEFLQVPLNAWLSDTKRLKSFKGRFVFKKAkknnttqqKTCSLKGFIAKIFKLSNIDVKSYGLGLHLFRHSFATFIYDETQDLVLTSRALGHSSLLSTKIYIHTTQEHNKKVTLVLKGWLKNEKSE
C1/pz40	>fid|79487359|locus|HPHPP3_1244| phage integrase family protein [Helicobacter pylori Hp P-3]
C1/pz40	atgagtagggttagtagggaattgtttgataatattaagtcatttttgcactataagcttaaaacaatgatacgcatccaaagcgtgaatgatttggaattgatcttaaaatggcaagatagagttttagagtgccaaagtcttatcgcattgaaagagctcaatcacaaactttataatcaaggcgttaggcatacgattatgatgcaaggcttgtttttgttctttgaatattttgataataggattaagctcaaatccttgtgcaatctagcagaagaacaggttatagacttcttatttggattagccaaaaacaggaaaccaagctctatggctaaatatgtgatggttttaagacaattctttgattatttagacagaaaaagaaactatagc…
C1/pz40	>fid|79487359|locus|HPHPP3_1244| phage integrase family protein [Helicobacter pylori Hp P-3]
C1/pz40	MSRVSRELFDNIKSFLHYKLKTmiriqsVNDLELILKWQDRVLECQSLIALKELNHKLYNQGVRHTIMMQGLFLFFEYFDNRIKLKSLCNLAEEQVIDFLFGLAKNRKPSSMAKYVMVLRQFFDYLDRKRNYSFDFELKNLSFAKKETHLPKHLNKNDFKAFIQALLKYHPKTSFEKRNQCILLLIALGGLRKFEALDLELKNIALENNHYRLLIKGKNNQERYAYIEKEFLQVPLNAWLSDIKRLKSFKGRFVFKKAkknnttqqKTCSLKGFIAKIFKLSNIDVKSYGLGLHLFRHSFATFIYDETQDLVLTSRALGHSSLLSTKIYIHTTQEHNKKVALVLGGLLRNEKSE
C1/pz40	>fid|79549460|locus|HPHPP3B_1137| phage integrase family protein [Helicobacter pylori Hp P-3b]
C1/pz40	atgagtgattgtaaaatgagtagggttagtagggaattgtttgataatattaagtcatttttgcactataagcttaaaacaatgatacgcatccaaagcgtgaatgatttggaattgatcttaaaatggcaagatagagttttagagtgccaaagtcttatcgcattgaaagagctcaatcacaaactttataatcaaggcgttaggcatacgattatgatgcaaggcttgtttttgttctttgaatattttgataataggattaagctcaaatccttgtgcaatctagcagaagaacaggttatagacttcttatttggattagccaaaaacaggaaaccaagctctatggctaaatatgtgatggttttaagacaattctttgattatttagacaga…
C1/pz40	>fid|79549460|locus|HPHPP3B_1137| phage integrase family protein [Helicobacter pylori Hp P-3b]
C1/pz40	MSDCKMSRVSRELFDNIKSFLHYKLKTmiriqsVNDLELILKWQDRVLECQSLIALKELNHKLYNQGVRHTIMMQGLFLFFEYFDNRIKLKSLCNLAEEQVIDFLFGLAKNRKPSSMAKYVMVLRQFFDYLDRKRNYSFDFELKNLSFAKKETHLPKHLNKNDFKAFIQALLKYHPKTSFEKRNQCILLLIALGGLRKFEALDLELKNIALENNHYRLLIKGKNNQERYAYIEKEFLQVPLNAWLSDIKRLKSFKGRFVFKKAkknnttqqKTCSLKGFIAKIFKLSNIDVKSYGLGLHLFRHSFATFIYDETQDLVLTSRALGHSSLLSTKIYIHTTQEHNKKVALVLGGLLRNEKSE
C1/pz40	>fid|79505638|locus|HPHPP15_1650| PZ15b [Helicobacter pylori Hp P-15]
C1/pz40	atgagtgattgtaaaatgagtagggttagtagggaattgtttaataatattaagtcatttttacaccataagcttaaaacaatgatacgcattcaaagcgtgaatgatttggaattgatcttaaaatggcaagatagagttttagagtgccagagtcttatcgcattgaaagaactcaatcacaagctttataatcaaggcgttaggcatacgattatgatgcaaggcttgtttttgttctttgaatattttgataataggattaagctcaaatccttgcgcaatctagcagaagaacaggttatagacttcttatttggattagccaaaaacaggaaaccaagctctatggctaaatatgtgatggttttaagacaattctttgattatttagacaga…
C1/pz40	>fid|79505638|locus|HPHPP15_1650| PZ15b [Helicobacter pylori Hp P-15]
C1/pz40	MSDCKMSRVSRELFNNIKSFLHHKLKTmiriqsVNDLELILKWQDRVLECQSLIALKELNHKLYNQGVRHTIMMQGLFLFFEYFDNRIKLKSLRNLAEEQVIDFLFGLAKNRKPSSMAKYVMVLRQFFDYLDRKRNYSFDFELKNLSFAKKETHLPKHLNKNDFKAFIQALLKYHPKTSFEKRNQCILLLIALGGLRKFEALDLELKNIALENNHYRLLIKSKNNQERYAYIEKEFLQIPLNAWLSDTKRLKSFKGRFVFKKAkknnttqqKTCSLKGFIAKIFKLSNIDVKSYGLGLHLFRHSFATFIYDETQDLVLTSRALGHSSLLSTKIYIHTTQEHNKKVALVLGGLLRNEKSE
C1/pz40	>fid|79574714|locus|HPHPP15B_1654| phage integrase, N-terminal SAM-like domain protein [Helicobacter pylori Hp P-15b]
C1/pz40	atgagtgattgtaaaatgagtagggttagtagggaattgtttaataatattaagtcatttttacaccataagcttaaaacaatgatacgcattcaaagcgtgaatgatttggaattgatcttaaaatggcaagatagagttttagagtgccagagtcttatcgcattgaaagaactcaatcacaagctttataatcaaggcgttaggcatacgattatgatgcaaggcttgtttttgttctttgaatattttgataataggattaagctcaaatccttgcgcaatctagcagaagaacaggttatagacttcttatttggattagccaaaaacaggaaaccaagctctatggctaaatatgtgatggttttaagacaattctttgattatttagacaga…
C1/pz40	>fid|79574714|locus|HPHPP15B_1654| phage integrase, N-terminal SAM-like domain protein [Helicobacter pylori Hp P-15b]
C1/pz40	MSDCKMSRVSRELFNNIKSFLHHKLKTmiriqsVNDLELILKWQDRVLECQSLIALKELNHKLYNQGVRHTIMMQGLFLFFEYFDNRIKLKSLRNLAEEQVIDFLFGLAKNRKPSSMAKYVMVLRQFFDYLDRKRNYSFDFELKNLSFAKKETHLPKHLNKNDFKAFIQALLKYHPKTSFEKRNQCILLLIALGGLRKFEALDLELKNIALENNHYRLLIKSKNNQERYAYIEKEFLQIPLNAWLSDTKRLKSFKGRFVFKKAkknnttqqKTCSLKGFIAKIFKLSNIDVKSYGLGLHLFRHSFATFIYDETQDLVLTSRALGHSSLLSTKIYIHTTQEHNKKVALVLGGLLRNEKSE
C1/pz40	>fid|79435383|locus|HPHPA26_1186| PZ15b [Helicobacter pylori Hp A-26]
C1/pz40	atgagtgattgtaaaatgaatagggttagtagggaattgtttgataatattaagtcatttttgcactataagcttaaaacaatgatacgcattcaaagcgtgaatgatttacaattggtcttaaaatggcaagatagagttttagagtgccaaagtcttatcgcattaaaagagctcaatcacaagctttataatcaaggcgttaggcatacgattatgatgcaaggcttgtttttgttctttgaatattttgataataggattaagctcaaatccttgcacaatctagcagaagaacaggttatagacttcttatttggattagccaaaaacagggaaccaagctctatggctaaatatgtgatggttttaagacaattctttgattatttagacaag…
C1/pz40	>fid|79435383|locus|HPHPA26_1186| PZ15b [Helicobacter pylori Hp A-26]
C1/pz40	MSDCKMNRVSRELFDNIKSFLHYKLKTmiriqsVNDLQLVLKWQDRVLECQSLIALKELNHKLYNQGVRHTIMMQGLFLFFEYFDNRIKLKSLHNLAEEQVIDFLFGLAKNREPSSMAKYVMVLRQFFDYLDKKRNYSFDFELKNLSFAKKETHLPKHLNKNDFKAFIQALLKYHPKTSFEKRNQCILLLIALGGLRKFEALDLELKNIALENNHYRLLIKGKNNKERYAYIEKEFLQVPLNTWLSDTKRLKSFKGRFVFKKAkknnttqqKTCSLKGFIAKIFKLSNIDVKSYGLGLHLFRHSFATFIYDETQDLVLTSRALGHSSLLSTKIYIHTTQEHNKKVALVLKGLLKDEKSD
C1/pz40	>fid|118947350|locus|HMPREF1450_00306| site-specific recombinase, phage integrase family [Helicobacter pylori HP260ASii]
C1/pz40	atgagtgatcgtaaaatgagtagggttagtagggaattgtttgataatattaagtcatttttgcactataagcttaaaacaatgatacgcattcaaagcgtgaatgatttggaattgatcttaaaatggcaagatagagttttagagtgccaaagtcttatcgcattgaaagaactcaatcacaaactttataatcaaggcgttaggcatacgattatgatgcaaggcttgtttttgttctttgaatattttgataataggattaagctcaaatccttgcgcaatctagcagaagaacaggttatagacttcttatttggattagccaaaaacaggaaaccaagctctatggctaaatatgtgatggttttaagacaattctttgattatttagacaga…
C1/pz40	>fid|118947350|locus|HMPREF1450_00306| site-specific recombinase, phage integrase family [Helicobacter pylori HP260ASii]
C1/pz40	MSDRKMSRVSRELFDNIKSFLHYKLKTmiriqsVNDLELILKWQDRVLECQSLIALKELNHKLYNQGVRHTIMMQGLFLFFEYFDNRIKLKSLRNLAEEQVIDFLFGLAKNRKPSSMAKYVMVLRQFFDYLDRKRNYSFDFELKNLSFAKKETHLPKHLNKNDFKALIQALLKYHPKTSFEKRNQCILLLIVLGGLRKFEALDLELKNIALENNHYRLLIKGKNNQERYAYIEKEFLQVPLNAWLSDIKRLKSFKGRFVFKKAkknnttqqKTCSLKSFIAKIFKISNIDVKSYGLGLHLFRHSFATFIYDETQDLVLTSRALGHSSLLSTKIYIHTTQEHNKKVALVLKGLLKNEKSD
C1/pz40	>fid|118944837|locus|HMPREF1449_00793| site-specific recombinase, phage integrase family [Helicobacter pylori HP260AFii]
C1/pz40	atgagtgatcgtaaaatgagtagggttagtagggaattgtttgataatattaagtcatttttgcactataagcttaaaacaatgatacgcattcaaagcgtgaatgatttggaattgatcttaaaatggcaagatagagttttagagtgccaaagtcttatcgcattgaaagaactcaatcacaaactttataatcaaggcgttaggcatacgattatgatgcaaggcttgtttttgttctttgaatattttgataataggattaagctcaaatccttgcgcaatctagcagaagaacaggttatagacttcttatttggattagccaaaaacaggaaaccaagctctatggctaaatatgtgatggttttaagacaattctttgattatttagacaga…
C1/pz40	>fid|118944837|locus|HMPREF1449_00793| site-specific recombinase, phage integrase family [Helicobacter pylori HP260AFii]
C1/pz40	MSDRKMSRVSRELFDNIKSFLHYKLKTmiriqsVNDLELILKWQDRVLECQSLIALKELNHKLYNQGVRHTIMMQGLFLFFEYFDNRIKLKSLRNLAEEQVIDFLFGLAKNRKPSSMAKYVMVLRQFFDYLDRKRNYSFDFELKNLSFAKKETHLPKHLNKNDFKALIQALLKYHPKTSFEKRNQCILLLIVLGGLRKFEALDLELKNIALENNHYRLLIKGKNNQERYAYIEKEFLQVPLNAWLSDIKRLKSFKGRFVFKKAkknnttqqKTCSLKSFIAKIFKISNIDVKSYGLGLHLFRHSFATFIYDETQDLVLTSRALGHSSLLSTKIYIHTTQEHNKKVALVLKGLLKNEKSD
C1/pz40	>fid|118940580|locus|HMPREF1448_00419| site-specific recombinase, phage integrase family [Helicobacter pylori HP260AFi]
C1/pz40	atgagtgatcgtaaaatgagtagggttagtagggaattgtttgataatattaagtcatttttgcactataagcttaaaacaatgatacgcattcaaagcgtgaatgatttggaattgatcttaaaatggcaagatagagttttagagtgccaaagtcttatcgcattgaaagaactcaatcacaaactttataatcaaggcgttaggcatacgattatgatgcaaggcttgtttttgttctttgaatattttgataataggattaagctcaaatccttgcgcaatctagcagaagaacaggttatagacttcttatttggattagccaaaaacaggaaaccaagctctatggctaaatatgtgatggttttaagacaattctttgattatttagacaga…
C1/pz40	>fid|118940580|locus|HMPREF1448_00419| site-specific recombinase, phage integrase family [Helicobacter pylori HP260AFi]
C1/pz40	MSDRKMSRVSRELFDNIKSFLHYKLKTmiriqsVNDLELILKWQDRVLECQSLIALKELNHKLYNQGVRHTIMMQGLFLFFEYFDNRIKLKSLRNLAEEQVIDFLFGLAKNRKPSSMAKYVMVLRQFFDYLDRKRNYSFDFELKNLSFAKKETHLPKHLNKNDFKALIQALLKYHPKTSFEKRNQCILLLIVLGGLRKFEALDLELKNIALENNHYRLLIKGKNNQERYAYIEKEFLQVPLNAWLSDIKRLKSFKGRFVFKKAkknnttqqKTCSLKSFIAKIFKISNIDVKSYGLGLHLFRHSFATFIYDETQDLVLTSRALGHSSLLSTKIYIHTTQEHNKKVALVLKGLLKNEKSD
C1/pz40	>fid|118852849|locus|HMPREF1422_00084| site-specific recombinase, phage integrase family [Helicobacter pylori GAM268Bii]
C1/pz40	atgagtgatcgtaaaatgagtagggttagtagggaattgtttgataatattaagtcatttttgcactataagcttaaaacaatgatacgcattcaaagcgtgaatgatttggaattgatcttaaaatggcaagatagagttttagagtgccaaagtcttatcgcattgaaagaactcaatcacaaactttataatcaaggcgttaggcatacgattatgatgcaaggcttgtttttgttctttgaatattttgataataggattaagctcaaatccttgcgcaatctagcagaagaacaggttatagacttcttatttggattagccaaaaacaggaaaccaagctctatggctaaatatgtgatggttttaagacaattctttgattatttagacaga…
C1/pz40	>fid|118852849|locus|HMPREF1422_00084| site-specific recombinase, phage integrase family [Helicobacter pylori GAM268Bii]
C1/pz40	MSDRKMSRVSRELFDNIKSFLHYKLKTmiriqsVNDLELILKWQDRVLECQSLIALKELNHKLYNQGVRHTIMMQGLFLFFEYFDNRIKLKSLRNLAEEQVIDFLFGLAKNRKPSSMAKYVMVLRQFFDYLDRKRNYSFDFELKNLSFAKKETHLPKHLNKNDFKALIQALLKYHPKTSFEKRNQCILLLIVLGGLRKFEALDLELKNIALENNHYRLLIKGKNNQERYAYIEKEFLQVPLNAWLSDIKRLKSFKGRFVFKKAkknnttqqKTCSLKSFIAKIFKISNIDVKSYGLGLHLFRHSFATFIYDETQDLVLTSRALGHSSLLSTKIYIHTTQEHNKKVALVLKGLLKNEKSD
C1/pz40	>fid|118832806|locus|HMPREF1416_00581| site-specific recombinase, phage integrase family [Helicobacter pylori GAM260ASi]
C1/pz40	atgagtgatcgtaaaatgagtagggttagtagggaattgtttgataatattaagtcatttttgcactataagcttaaaacaatgatacgcattcaaagcgtgaatgatttggaattgatcttaaaatggcaagatagagttttagagtgccaaagtcttatcgcattgaaagaactcaatcacaaactttataatcaaggcgttaggcatacgattatgatgcaaggcttgtttttgttctttgaatattttgataataggattaagctcaaatccttgcgcaatctagcagaagaacaggttatagacttcttatttggattagccaaaaacaggaaaccaagctctatggctaaatatgtgatggttttaagacaattctttgattatttagacaga…
C1/pz40	>fid|118832806|locus|HMPREF1416_00581| site-specific recombinase, phage integrase family [Helicobacter pylori GAM260ASi]
C1/pz40	MSDRKMSRVSRELFDNIKSFLHYKLKTmiriqsVNDLELILKWQDRVLECQSLIALKELNHKLYNQGVRHTIMMQGLFLFFEYFDNRIKLKSLRNLAEEQVIDFLFGLAKNRKPSSMAKYVMVLRQFFDYLDRKRNYSFDFELKNLSFAKKETHLPKHLNKNDFKALIQALLKYHPKTSFEKRNQCILLLIVLGGLRKFEALDLELKNIALENNHYRLLIKGKNNQERYAYIEKEFLQVPLNAWLSDIKRLKSFKGRFVFKKAkknnttqqKTCSLKSFIAKIFKISNIDVKSYGLGLHLFRHSFATFIYDETQDLVLTSRALGHSSLLSTKIYIHTTQEHNKKVALVLKGLLKNEKSD
C1/pz40	>fid|167898726|locus|N204_04795| integrase [Helicobacter pylori UM085]
C1/pz40	atgagtgattgtaaaatgagtaaggttagtagggaattgtttaataacattaagtcatttttacactataaacttaaaacaatgatacgcattcaaagcgtgaatgatttacaattggtcttaaaatggcagaatagagttttagagtttcaaagtcttatcgcattaaaagaactcaatcacaagctttataatcaaggcattaggcatacgattatgatgcaaggcttgtttttgttctttgaatattttgataataggattaagctcaaatccttgcacaatctagcggaagaacaggttatagacttcttatttggattagccaaaaataggaagccaagctctatggctaaatatgtgatgtatttaagacaattctttgattatttagacaga…
C1/pz40	>fid|167898726|locus|N204_04795| integrase [Helicobacter pylori UM085]
C1/pz40	MSDCKMSKVSRELFNNIKSFLHYKLKTmiriqsVNDLQLVLKWQNRVLEFQSLIALKELNHKLYNQGIRHTIMMQGLFLFFEYFDNRIKLKSLHNLAEEQVIDFLFGLAKNRKPSSMAKYVMYLRQFFDYLDRKRNYSFEFELKNLSFAKKETHLPKHLNKNDFKAFIQALLKYHPKTSFEKRNQCILLLIALGGLRKFEALDLELKNIALENNHYRLLIKGKNNKERYAYIEKEFLQVPLNAWLSDTKRLKSFKGHFVFKKAkknnttqqKTCSLKGFIAKIFKLSNIDVKSYGLGLHLFRHSFATFIYDETQDLVLTSRALGHSSLLSTKIYIHTTQEHNKKVALVLGGLLRNEKSE
C1/pz40	>fid|44564365|locus|HPIN_08100| integrase/recombinase XercD family protein [Helicobacter pylori India7]
C1/pz40	atgagtgattgcaaaatgagtagggttagtagggaattgtttaataatattaagtcatttttacactataagcttaaaacaatgatacgcattcaaagcatgaatgatttacaattggtcttaaaatggcaggatagagttttagagtgccaaagtcttatcgcattgaaagaactcaatcgcaagctttataatcaaggcattaggcatacgattatgatgcaaggcttgtttttgttctttgaatattttgataataggattaagctcaaatccttgcacaatctagcagaagaacaggttatagacttcttatttggattagccaaaaacaggaagccaagctctatggctaaatatgtgatgtatttaagacaattctttgattatttagacaga…
C1/pz40	>fid|44564365|locus|HPIN_08100| integrase/recombinase XercD family protein [Helicobacter pylori India7]
C1/pz40	MSDCKMSRVSRELFNNIKSFLHYKLKTmiriqsMNDLQLVLKWQDRVLECQSLIALKELNRKLYNQGIRHTIMMQGLFLFFEYFDNRIKLKSLHNLAEEQVIDFLFGLAKNRKPSSMAKYVMYLRQFFDYLDRKRNYSFDFELKNLSFAKKETHLPKHLNKNDFKAFIQALLKYHPKTSFEKRNQCILLLIVLGGLRKFEALDLELKNIALENNHYRLLIKGKNNKERYTYIEKEFLQVPLNAWLSDIKRLKSFKGRFVFKKAkknnttqqKTCSLKGFIAKIFKLSNIDVKSYGLGLHLFRHSFATFIYDETQDLVLTSRALGHSSLLSTKIYIHTTQEHNKKVALVLGGLLRNEKSE
C1/pz40	>fid|79475144|locus|HPHPH34_0067| PZ15b [Helicobacter pylori Hp H-34]
C1/pz40	atgagtgattgtaaaatgagtagggttagtagggaattgtttgataatattaagtcatttttgcactataagcttaaaacaatgatacgcatccaaagcgtgaatgatttggaattgatcttaaaatggcaagatagagttttagagtgccaaagtcttatcgcattgaaagagctcaatcacaaactttataatcaaggcgttaggcatacgattatgatgcaaggcttgtttttgttctttgaatattttgataataagattaagctcaaatccttgcacaatctagcagaagaacaggttatagacttcttatttgaattagccaaaaacaggaaaccaagctctatggctaaatatgtgatggttttaagacaattctttgattatttagacaaa…
C1/pz40	>fid|79475144|locus|HPHPH34_0067| PZ15b [Helicobacter pylori Hp H-34]
C1/pz40	MSDCKMSRVSRELFDNIKSFLHYKLKTmiriqsVNDLELILKWQDRVLECQSLIALKELNHKLYNQGVRHTIMMQGLFLFFEYFDNKIKLKSLHNLAEEQVIDFLFELAKNRKPSSMAKYVMVLRQFFDYLDKKRNYSFDFELKNLSFAKKETHLPKHLNKNDFKAFVQALLKYHPKTSFEKRNQCILLLIALGGLRKFEALDLELKNIALENNHYRLLIKGKNNKERYAYIEKEFLQVPLNAWLSDTKRVKSFKGRFVFKKAkknnttqqKTCSLKGFIAKIFKLSNIDVKSYGLGLHLFRHSFATFIYDETQDLVLTSRVLGHNSLLSTKIYIHTTQEHNKKVALVLGGC
C1/pz40	>fid|44568127|locus|HPGAM_05275| integrase/recombinase (XERCD family) protein [Helicobacter pylori Gambia94/24]
C1/pz40	atgagtgattgtaaaatgagtagggttagtagggaattgtttgataatattaagtcatttttgcactataagcttaaaacaatgatacgcattcaaagcgtgaatgatttggaattgatcttaaaatggcaagatagagttttagagtgccaaagtcttatcgcattgaaagagctcaatcacaagctttataatcaaggcgttaggcatacgattatgatgcaaggcttgtttttgttctttgaatattttgataataggattaagctcaaatccttgtgcaatctagcagaagaacaggttatagacttcttatttggattagccaaaaacaggaaaccaagctctatggctaaatatgtgatggttttaagacaattctttgattatttagacaga…
C1/pz40	>fid|44568127|locus|HPGAM_05275| integrase/recombinase (XERCD family) protein [Helicobacter pylori Gambia94/24]
C1/pz40	MSDCKMSRVSRELFDNIKSFLHYKLKTmiriqsVNDLELILKWQDRVLECQSLIALKELNHKLYNQGVRHTIMMQGLFLFFEYFDNRIKLKSLCNLAEEQVIDFLFGLAKNRKPSSMAKYVMVLRQFFDYLDRKRNYSFDFELKNLSFAKKETHLPKHLNKNDFKAFIQALLKYRPKTSFEKRNQCILLLIALGGLRKFEALDLELKNIALENNHYRLLIKGKNNQERYAYIEKEFLQVPLNAWLSDTKRLKSFKGRFVFKKAkknnttqqKTCSLKGFIAKIFKLSNIDENSYGLGLHLFRHSFATFIYDETQDLVLTSRALGHSSLLSTKIYIHTTQEHNKKVALVLKGWLKDEKSD
C1/pz40	>fid|118784922|locus|HMPREF1401_01085| site-specific recombinase, phage integrase family [Helicobacter pylori GAM120Ai]
C1/pz40	atgagtgattgtaaaatgaatagggttagtagggaactgtttgataatattaagtcatttttgcactataagcttaaaacaatgatacgcattcaaagcgtgaatgatttggaattgatcttaaaatggcaagatagagttttagagtgccaaagtcttatcgcattgaaagaactcaatcacaaactttataatcaaggcgttaggcatacgattatgatgcaaggcttgtttttgttctttgaatattttgataataggattaagctcaaatccttgcacaatctagcagaagaacaggttatagacttcttatttggattagccaaaaacaggaaaccaagctctatggctaaatatgtgatggttttaagacaattctttgattatttagacaga…
C1/pz40	>fid|118784922|locus|HMPREF1401_01085| site-specific recombinase, phage integrase family [Helicobacter pylori GAM120Ai]
C1/pz40	MSDCKMNRVSRELFDNIKSFLHYKLKTmiriqsVNDLELILKWQDRVLECQSLIALKELNHKLYNQGVRHTIMMQGLFLFFEYFDNRIKLKSLHNLAEEQVIDFLFGLAKNRKPSSMAKYVMVLRQFFDYLDRKRNYSFDFELKNLSFAKKETHLPKHLNKNDFKAFIQALLKYHPKTSFEKRNQCILLLIALGGLRKFEALDLELKNIALENNHYRLLIKGKNNKERYAYIEKEFLQVPLNAWLSDTKRLKSFKGRFVFKKAkknnttqqKTCSLKGFIAKIFKLSNIDENSYGLGLHLFRHSFATFIYDETQDLVLTSRALGHSSLLSTKIYIHTTQEHNKKVALVLKGWLKDEKSD
C1/pz40	>fid|166737215|locus|L931_05780| integrase [Helicobacter pylori PZ5024]
C1/pz40	atgagtggttgtaaaatgagtagggttagtagggaattgtttgataatattaagtcatttttgcactataagcttaaaacaatgatacgcattcaaagcgtgaatgatttacaattgatcttaaaatggcaagacagagttttagagtgccaaagtcttatcgcattgaaagagctcaatcacaagctttataatcaaggcgttaggcatacgattatgatgcaaggcttgtttttgttctttgaatattttgataataggattaagctcaaatccttgcacaatctagcagaagaacaggttatagacttcttatttggattagccaaaaacaggaaaccaagctctatggctaaatatgtgatggttttaagacaattctttgattatttagacaga…
C1/pz40	>fid|166737215|locus|L931_05780| integrase [Helicobacter pylori PZ5024]
C1/pz40	MSGCKMSRVSRELFDNIKSFLHYKLKTmiriqsVNDLQLILKWQDRVLECQSLIALKELNHKLYNQGVRHTIMMQGLFLFFEYFDNRIKLKSLHNLAEEQVIDFLFGLAKNRKPSSMAKYVMVLRQFFDYLDRKRNYSFDFELKNLSFAKKETHLPKHLNKNDFKAFIQALLKYHPKTSFEKRNQCILLLIALGGLRKFEALDLELKNIALENNHYRLLIKGKNNQERYAYIEKEFLQVPLNAWLSDTKRLKSFKGRFVFKKAkknnttqqKTCSLKGFIAKIFKLSNIDVKSYGLGLHLFRHSFATFIYDETQDLVLTSRALGHSSLLSTKIYIHTTQEHNKKTALVLKGWLKNEKSE
C1/pz40	>fid|79381372|locus|HPHPH16_1263| integrase/recombinase [Helicobacter pylori Hp H-16]
C1/pz40	atgaatagggttagtagggaattgtttgataatattaagtcatttttgcactataagcttaaaacaatgatacgcattcaaagcgtgaatgatttggaattgatcttaaaatggcaagatagagttttagagtgccaaagtcttatcgcattgaaagagctcaatcacaaactttataatcaaggcgttaggtatacgattatgatgcaaggcttgtttttgttctttgaatattttgataataggattaagctcaaatccttgcgcaatctagcagaagaacaggttatagacttcttatttggattagccaaaaacaggaaaccaagctctatggctaaatatgtgatggttttaagacaattctttgattatttagacagaaaaagaaactatagc…
C1/pz40	>fid|79381372|locus|HPHPH16_1263| integrase/recombinase [Helicobacter pylori Hp H-16]
C1/pz40	MNRVSRELFDNIKSFLHYKLKTmiriqsVNDLELILKWQDRVLECQSLIALKELNHKLYNQGVRYTIMMQGLFLFFEYFDNRIKLKSLRNLAEEQVIDFLFGLAKNRKPSSMAKYVMVLRQFFDYLDRKRNYSFDFELKNLSFAKKETHLPKHLNKNDFKAFIQALLKYHPKTSFEKRNQCILLLIALGGLRKFEALDLELKNIALENNHYRLLIKGKNNKERYAYIEKEFLQVPLNAWLSDTKRLKSFKGRFVFKKAkknnttqqKTCSLKGFIAKIFKLSNIDENSYGLGLHLFRHSFATFIYDETQDLVLTSRALGHSSLLSTKIYIHTTQEHNKKVALVLKGWLKDEKSD
C1/pz40	>fid|118955913|locus|HMPREF1452_01089| site-specific recombinase, phage integrase family [Helicobacter pylori HP260Bi]
C1/pz40	atgagtgattgtaaaatgaataatagggttagtagggaattgtttgataatattaagtcatttttgcactataagcttaaaacaatgatacgcattcaaagcgtgaatgatttggaattgatcttaaaatggcaagatagagttttagagtgccaaagtcttatcgcattgaaagagctcaatcacaaactttataatcaaggcgttaggtatacgattatgatgcaaggcttgtttttgttctttgaatattttgataataggattaagctcaaatccttgcgcaatctagcagaagaacaggttatagacttcttatttggattagccaaaaacaggaaaccaagctctatggctaaatatgtgatggttttaagacaattctttgattatttagac…
C1/pz40	>fid|118955913|locus|HMPREF1452_01089| site-specific recombinase, phage integrase family [Helicobacter pylori HP260Bi]
C1/pz40	MSDCKMNNRVSRELFDNIKSFLHYKLKTmiriqsVNDLELILKWQDRVLECQSLIALKELNHKLYNQGVRYTIMMQGLFLFFEYFDNRIKLKSLRNLAEEQVIDFLFGLAKNRKPSSMAKYVMVLRQFFDYLDRKRNYSFDFELKNLSFAKKETHLPKHLNKNDFKAFIQALLKYHPKTSFEKRNQCILLLIALGGLRKFEALDLELKNIALENNHYRLLIKGKNNKERYAYIEKEFLQVPLNAWLSDTKRLKSFKGRFVFKKAkknnttqqKTCSLKGFIAKIFKLSNIDENSYGLGLHLFRHSFATFIYDETQDLVLTSRALGHSSLLSTKIYIHTTQEHNKKVALVLKGWLKDEKSD
C1/pz40	>fid|118836272|locus|HMPREF1417_00566| site-specific recombinase, phage integrase family [Helicobacter pylori GAM260Bi]
C1/pz40	atgagtgattgtaaaatgaataatagggttagtagggaattgtttgataatattaagtcatttttgcactataagcttaaaacaatgatacgcattcaaagcgtgaatgatttggaattgatcttaaaatggcaagatagagttttagagtgccaaagtcttatcgcattgaaagagctcaatcacaaactttataatcaaggcgttaggtatacgattatgatgcaaggcttgtttttgttctttgaatattttgataataggattaagctcaaatccttgcgcaatctagcagaagaacaggttatagacttcttatttggattagccaaaaacaggaaaccaagctctatggctaaatatgtgatggttttaagacaattctttgattatttagac…
C1/pz40	>fid|118836272|locus|HMPREF1417_00566| site-specific recombinase, phage integrase family [Helicobacter pylori GAM260Bi]
C1/pz40	MSDCKMNNRVSRELFDNIKSFLHYKLKTmiriqsVNDLELILKWQDRVLECQSLIALKELNHKLYNQGVRYTIMMQGLFLFFEYFDNRIKLKSLRNLAEEQVIDFLFGLAKNRKPSSMAKYVMVLRQFFDYLDRKRNYSFDFELKNLSFAKKETHLPKHLNKNDFKAFIQALLKYHPKTSFEKRNQCILLLIALGGLRKFEALDLELKNIALENNHYRLLIKGKNNKERYAYIEKEFLQVPLNAWLSDTKRLKSFKGRFVFKKAkknnttqqKTCSLKGFIAKIFKLSNIDENSYGLGLHLFRHSFATFIYDETQDLVLTSRALGHSSLLSTKIYIHTTQEHNKKVALVLKGWLKDEKSD
C1/pz40	>fid|118770271|locus|HMPREF1397_00921| site-specific recombinase, phage integrase family [Helicobacter pylori GAM115Ai]
C1/pz40	atgagtgattgtaaaatgaatagggttagtagggaattgtttgataatattaagtcatttttgcactataagcttaaaacaatgatacgcattcaaagcgtgaatgatttggaattgatcttaaaatggcaagatagagttttagagtgccaaagtcttatcgcattgaaagagctcaatcacaaactttataatcaaggcgttaggtatacgattatgatgcaaggcttgtttttgttctttgaatattttgataataggattaagctcaaatccttgcgcaatctagcagaagaacaggttatagacttcttatttggattagccaaaaacaggaaaccaagctctatggctaaatatgtgatggttttaagacaattctttgattatttagacaga…
C1/pz40	>fid|118770271|locus|HMPREF1397_00921| site-specific recombinase, phage integrase family [Helicobacter pylori GAM115Ai]
C1/pz40	MSDCKMNRVSRELFDNIKSFLHYKLKTmiriqsVNDLELILKWQDRVLECQSLIALKELNHKLYNQGVRYTIMMQGLFLFFEYFDNRIKLKSLRNLAEEQVIDFLFGLAKNRKPSSMAKYVMVLRQFFDYLDRKRNYSFDFELKNLSFAKKETHLPKHLNKNDFKAFIQALLKYHPKTSFEKRNQCILLLIALGGLRKFEALDLELKNIALENNHYRLLIKGKNNKERYAYIEKEFLQVPLNAWLSDTKRLKSFKGRFVFKKAkknnttqqKTCSLKGFIAKIFKLSNIDENSYGLGLHLFRHSFATFIYDETQDLVLTSRALGHSSLLSTKIYIHTTQEHNKKVALVLKGWLKDEKSD
C1/pz40	>fid|37477584|locus|HPB8_556| XerCD family integrase/recombinase [Helicobacter pylori B8]
C1/pz40	atgagtgattgtaaaatgaatagggttagtaggaaattgtttgataatattaagtcatttttgcactataagcttaaaacaatgatacgcattcaaagcgtgaatgatttacaattggtcttaaaatggcaagatagagttttagagtgccaaagtcttatcgcattgaaagaactcaatcgcaagctttataatcaaggcgttaggcatacgattatgatgcaaggcttgtttttgttctttgaatattttgataataggattaagctcaaatccttgcacaatctggcagaagaacaggttatagacttcttatttggattaaccaaaaacaggaagccaagctctatggctaaatatgtgatgtatttaagacaattctttgattatttggacaga…
C1/pz40	>fid|37477584|locus|HPB8_556| XerCD family integrase/recombinase [Helicobacter pylori B8]
C1/pz40	MSDCKMNRVSRKLFDNIKSFLHYKLKTmiriqsVNDLQLVLKWQDRVLECQSLIALKELNRKLYNQGVRHTIMMQGLFLFFEYFDNRIKLKSLHNLAEEQVIDFLFGLTKNRKPSSMAKYVMYLRQFFDYLDRKRNYSFEFELKNLSFAKKETHLPKHLNKNDFKAFVQALLKYHPKTSFEKRNQCILLLIVLGGLRKFEALDLELKNIALENNHYRLLIKGKNNKERYAYIEKEFLQVPLNAWLSDTKRLKSFKGRFVFKKAkknnttqqKTCSLKGFIAKIFKLSNIDVKSYGLGLHLFRHSFATFIYDATQDLVLTSRALGHSSLLSTKIYIHTTQEHNKKVALVLGGLLRNEKSE
C1/pz40	>fid|13170993|locus|HPB128_190g7| hypothetical protein [Helicobacter pylori B128]
C1/pz40	atgagtgattgtaaaatgaatagggttagtaggaaattgtttgataatattaagtcatttttgcactataagcttaaaacaatgatacgcattcaaagcgtgaatgatttacaattggtcttaaaatggcaagatagagttttagagtgccaaagtcttatcgcattgaaagaactcaatcgcaagctttataatcaaggcgttaggcatacgattatgatgcaaggcttgtttttgttctttgaatattttgataataggattaagctcaaatccttgcacaatctggcagaagaacaggttatagacttcttatttggattaaccaaaaacaggaagccaagctctatggctaaatatgtgatgtatttaagacaattctttgattatttggacaga…
C1/pz40	>fid|13170993|locus|HPB128_190g7| hypothetical protein [Helicobacter pylori B128]
C1/pz40	MSDCKMNRVSRKLFDNIKSFLHYKLKTmiriqsVNDLQLVLKWQDRVLECQSLIALKELNRKLYNQGVRHTIMMQGLFLFFEYFDNRIKLKSLHNLAEEQVIDFLFGLTKNRKPSSMAKYVMYLRQFFDYLDRKRNYSFEFELKNLSFAKKETHLPKHLNKNDFKAFVQALLKYHPKTSFEKRNQCILLLIVLGGLRKFEALDLELKNIALENNHYRLLIKGKNNKERYAYIEKEFLQVPLNAWLSDTKRLKSFKGRFVFKKAkknnttqqKTCSLKGFIAKIFKLSNIDVKSYGLGLHLFRHSFATFIYDATQDLVLTSRALGHSSLLSTKIYIHTTQEHNKKVALVLGGLLRNEKSE
C1/pz40	>fid|79450106|locus|HPHPH6_1580| PZ15b [Helicobacter pylori Hp H-6]
C1/pz40	atgaatagggttagtagggaattgtttgataatattaagtcatttttgcactataagcttaaaacaatgatacgcattcaaagcgtgaatgatttacaattggtcttaaaatggcaagatagagttttagagtgccaaagtcttatcgcattgaaagaactcaatcacaagctttataatcaaggcgttaggcatacgattatgatgcaaggcttgtttttgttctttgaatattttgataataggattaagctcaaatccttgcgcaatctagcagaagaacaggttatagacttcttatttggattagccaaaaacaggaaaccaagctctatggctaaatatgtgatggttttaagacaattctttgattatttagacagaaaaagaaactatagc…
C1/pz40	>fid|79450106|locus|HPHPH6_1580| PZ15b [Helicobacter pylori Hp H-6]
C1/pz40	MNRVSRELFDNIKSFLHYKLKTmiriqsVNDLQLVLKWQDRVLECQSLIALKELNHKLYNQGVRHTIMMQGLFLFFEYFDNRIKLKSLRNLAEEQVIDFLFGLAKNRKPSSMAKYVMVLRQFFDYLDRKRNYSFDFELKNLSFAKKEMHLPKHLNKNDFKAFIQALLKYHPKTSFEKRNQCILLLIVLGGLRKFEALDLELKNIALENNHYRLLIKGKNNQERYAYIEKEFLQVPLNAWLSDIKRLKNFKGRFVFKKAkknnttqqKTCSLKSFIAKIFKISNIDVKSYGLGLHLFRHSFATFIYDETQDLVLTSRALGHSSLLSTKIYIHTTQEHNKKVALVLGGVLKNEKSD
C1/pz40	>fid|79432529|locus|HPHPA16_1286| PZ15b [Helicobacter pylori Hp A-16]
C1/pz40	atgagtgattgtaaaatgagtagggttagtagggaattgtttaataatattaagtcatttttacaccataagcttaaaacaatgatacgcattcaaagcgtgaatgatttacaattggtcttaaaatggcaggatagagttttagagtgccaaagtcttatcgcattgaaagagctcaatcgcaagctttataatcaaggcattaggcatacgattatgatgcaaggcttgtttttgttctttgaatattttgataataggattaagctcaaatccttgcacaatctagcagaagaacaggttatagaattcttatttggattagccaaaaacaggaagccaagctctatggctaaatatgtgatggttttgagacaattctttgattatttagacaga…
C1/pz40	>fid|79432529|locus|HPHPA16_1286| PZ15b [Helicobacter pylori Hp A-16]
C1/pz40	MSDCKMSRVSRELFNNIKSFLHHKLKTmiriqsVNDLQLVLKWQDRVLECQSLIALKELNRKLYNQGIRHTIMMQGLFLFFEYFDNRIKLKSLHNLAEEQVIEFLFGLAKNRKPSSMAKYVMVLRQFFDYLDRKRNYSFDFELKNLSFAKKETHLPKHLNKNDFKAFIQALLKYHPKTSFEKRNQCILLLIALGGLRKFEALDLELKNIALENNHYRLLIKGKNNKERYAYIEKEFLQIPLNAWLSDTKRLKSFKGRFVFKKAkknnttqqKTCSLKGFIAKIFKLSNIDVKSYGLGLHLFRHSFATFIYDETQDLVLTSRALGHSSLLSTKIYIHTTQEHNKKVALVLGGLLRNEKSE
C1/pz40	>fid|79528755|locus|HPHPP62_1151| PZ15b [Helicobacter pylori Hp P-62]
C1/pz40	atgagtagggttagtagggaattgtttgataatattaagtcatttttgcactataagtttaaaacaatgatacgcatccaaagcgtgaatgatttggaattgatcttaaaatggcaagatagagttttagagtgccaaagttttatcgcattgaaagagctcaatcacaaactttataatcaaggcgttaggcatacgattatgatgcaaggcttgtttttgttctttgaatattttgataataggattaagctcaaatccttgcgcaatctagcagaagaacaggttatagacttcttatttggattagccaaaaacaggaagccaagctctatggctaaatatgtgatgtatttaaggcaattctttgattatttagacaagaaaagaaactatagc…
C1/pz40	>fid|79528755|locus|HPHPP62_1151| PZ15b [Helicobacter pylori Hp P-62]
C1/pz40	MSRVSRELFDNIKSFLHYKFKTmiriqsVNDLELILKWQDRVLECQSFIALKELNHKLYNQGVRHTIMMQGLFLFFEYFDNRIKLKSLRNLAEEQVIDFLFGLAKNRKPSSMAKYVMYLRQFFDYLDKKRNYSFDFELKNLSFAKKETHLPKHLNKNDFKAFIQALLKYHPKTSFEKRNQCILLLIALGGLRKFEALDLELKNIALENNHYRLLIKSKNNQERYAYIEKEFLQVPLNAWLSDAKRLKSFKGRFVFKKAkknnttqqKTCSLKSFINKIFKISNIDVKSYGLGLHLFGHSFATFIYDETQDLVLTSRALGHSSLLSTKIYIHTTQEHNKKTALVLKGWLKNEKSD
C1/pz40	>fid|79466882|locus|HPHPH19_1374| PZ15b [Helicobacter pylori Hp H-19]
C1/pz40	atgagtgattgtaaaatgagtagggttagtagggaattgtttgataatattaagtcatttttgcactataagcttaaaacaatgatacgcatccaaagcgtgaatgatttggaattgatcttaaaatggcaagatagagttttagagtgccaaagtcttatcgcattgaaagagctcaatcacaaactttataatcaaggcgttaggcatacgattatgatgcaaggcttgtttttgttctttgaatattttgataataggattaagctcaaatccttgtgcaatctagcagaagaacaggttatagacttcttatttggattagccaaaaacaggaaaccaagctctatggctaaatatgtgatggttttaagacaattctttgattatttagacaga…
C1/pz40	>fid|79466882|locus|HPHPH19_1374| PZ15b [Helicobacter pylori Hp H-19]
C1/pz40	MSDCKMSRVSRELFDNIKSFLHYKLKTmiriqsVNDLELILKWQDRVLECQSLIALKELNHKLYNQGVRHTIMMQGLFLFFEYFDNRIKLKSLCNLAEEQVIDFLFGLAKNRKPSSMAKYVMVLRQFFDYLDRKRNYSFDFELKNLSFAKKETHLPKHLNKNDFKAFIQALLKYHPKTSFEKRNQCILLLIALGGLRKFEALDLELKNIALENNHYRLLIKGKNNKERYAYIEKEFLQVPLNAWLSDAKRLKSFKGRFVFKKAkknnttqqKTCSLKSFIAKIFKISNIDVKSYGLGLHLFGHSFATFIYDETQDLVLTSRALGHSSLLSAKIYIHTTQEHNKKVALVLGGLLRNEKSE
C1/pz40	>fid|118846976|locus|HMPREF1420_00638| site-specific recombinase, phage integrase family [Helicobacter pylori GAM264Ai]
C1/pz40	atgagtgattgtaaaatgaatagggttagtagggaattgtttgataatattaagtcatttttgcactataagcttaaaacaatgatacgcattcaaagcgtgaatgatttggaattgatcttaaaatggcaagatagagttttagagtgccaaagtcttatcgcattgaaagaactcaatcacaaactttataatcaaggcgttaggtatacgattatgatgcaaggcttgtttttgttctttgaatattttgataataggattaagctcaaatccttgcgcaatctagcagaagaacaggttatagacttcttatttggattagccaaaaacaggaaaccaagctctatggctaaatatgtgatggttttaagacaattctttgattatttagacaga…
C1/pz40	>fid|118846976|locus|HMPREF1420_00638| site-specific recombinase, phage integrase family [Helicobacter pylori GAM264Ai]
C1/pz40	MSDCKMNRVSRELFDNIKSFLHYKLKTmiriqsVNDLELILKWQDRVLECQSLIALKELNHKLYNQGVRYTIMMQGLFLFFEYFDNRIKLKSLRNLAEEQVIDFLFGLAKNRKPSSMAKYVMVLRQFFDYLDRKRNYSFDFELKNLSFAKKETHLPKHLNKNDFKAFIQALLKYHPKTSFEKRNQCILLLIALGGLRKFEALDLELKNIALENNHYRLLIKGKNNQERYAYIEKEFLQVPLNAWLSDTKRLKSFKGRFVFKKAkknnttqqKTCSLKGFIAKIFKLSNIDENSYGLGLHLFRHSFATFIYDETQDLVLTSRALGHSSLLSTKIYIHTTQEHNKKVALVLKGL
C1/pz40	>fid|79363944|locus|HPHPA4_1233| PZ15b [Helicobacter pylori Hp A-4]
C1/pz40	atgaatagggttagtagggaattgtttgataatattaagtcatttttgcactataagcttaaaacaatgatacgcattcaaagcgtgaatgatttggaattgatcttaaaatggcaagatagagttttagagtgccaaagtcttatcgcattgaaagaactcaatcacaaactttataatcaaggcgttaggcatacgattatgatgcaaggcttgtttttgttctttgaatattttgataataggattaagctcaaatccttgcacaatctagcagaagaacaggttatagacttcttatttggattagccaaaaacaggaaaccaagctctatggctaaatatgtgatggttttaagacaattctttgattatttagacagaaaaagaaactatagt…
C1/pz40	>fid|79363944|locus|HPHPA4_1233| PZ15b [Helicobacter pylori Hp A-4]
C1/pz40	MNRVSRELFDNIKSFLHYKLKTmiriqsVNDLELILKWQDRVLECQSLIALKELNHKLYNQGVRHTIMMQGLFLFFEYFDNRIKLKSLHNLAEEQVIDFLFGLAKNRKPSSMAKYVMVLRQFFDYLDRKRNYSFDFELKNLSFAKKETHLPKHLNKNDFKAFIQALLKYRPKTSFEKRNQCILLLIALGGLRKFEALDLELKNIALENNHYRLLIKGKNNQERYAYIEKEFLQVPLNAWLSDIKRLKSFKGRFVFKKAkknnttqqKTCSLKSFIAKIFKISNIDVKSYGLGLHLFGHSFATFIYDETQDLVLTSRALGHSSLLSTKIYIHTTQEHNKKTALVLKGLLKNEKSD
C1/pz40	>fid|166752972|locus|L935_05185| integrase [Helicobacter pylori PZ5086]
C1/pz40	atgagtgattgtaaaatgaatagggttagtagggaattgtttaataatattaagtcatttttgcactataagcttaaaacaatgatacgcattcaaagcgtgaatgatttacaattggtcttaaaatggcaggatagagttttagagtgccaaagtcttatcgcattgaaagaactcaatcgcaagctttataatcaaggtattaggcatacgattatgatgcaaggcttgtttttgttctttgaatattttgataataggattaagctcaaatccttgcacaatctagcagaagaacaagttatagacttcttatttggattagccaaaaacaggaagccaagctctatggctaaatatgtgatggttttaagacaattctttgattatttagacaga…
C1/pz40	>fid|166752972|locus|L935_05185| integrase [Helicobacter pylori PZ5086]
C1/pz40	MSDCKMNRVSRELFNNIKSFLHYKLKTmiriqsVNDLQLVLKWQDRVLECQSLIALKELNRKLYNQGIRHTIMMQGLFLFFEYFDNRIKLKSLHNLAEEQVIDFLFGLAKNRKPSSMAKYVMVLRQFFDYLDRKRNYSFDFELKNLSFAKKETHLPKHLNKNDFKAFIQALLKYHPKTSFEKRNQCILLLIALGGLRKFEALDLELKNIALENNHYRLLIKGKNNKERYAYIEKEFLQVPLNAWLSDTKRLKSFKGRFVFKKARknnttqQKTCSLKGFIAKIFKLSNIDVKSYGLGLHLFRHSFATFIYDETQDLVLTSRALGHSSLLSTKIYIHTTQEHNKKVALVLKGWLKDEKSD
C1/pz40	>fid|79482650|locus|HPHPP2_1106| phage integrase family protein [Helicobacter pylori Hp P-2]
C1/pz40	atgagtgattgtaaaatgagtagggttagtagggaattgtttgataatattaagtcatttttgcactataagtttaaaacaatgatacgcatccaaagcgtgaatgatttggaattgatcttaaaatggcaagatagagttttagagtgccaaagttttatcgcattgaaagagctcaatcacaaactttataatcaaggcgttaggcatacgattatgatgcaaggcttgtttttgttctttgaatattttgataataggattaagctcaaatccttgcacaatctagcagaagaacaggttatagactccctatttggattagccaaaaacaggaaaccaagctctatggctaaatatgtgatggttttaagacaattctttgattatttagacaga…
C1/pz40	>fid|79482650|locus|HPHPP2_1106| phage integrase family protein [Helicobacter pylori Hp P-2]
C1/pz40	MSDCKMSRVSRELFDNIKSFLHYKFKTmiriqsVNDLELILKWQDRVLECQSFIALKELNHKLYNQGVRHTIMMQGLFLFFEYFDNRIKLKSLHNLAEEQVIDSLFGLAKNRKPSSMAKYVMVLRQFFDYLDRKRNYSFDFELKNLSFAKKETHLPKHLNKNDFKAFIQAILKYHPKTSFEKRNQCILLLIALGGLRKFEALDLELKNIALENNHYRLLIKGKNNQERYAYIEKEFLQVPLNAWLSDTKRLKSFKGRFVFKKAkknnttqqKTCSLKGFIAKIFKLSNIDVKSYGLGLHLFRHSFATFIYDETQDLVLTSRALGHSSLLSAKIYIHTTQEHNKKVALVLGGVLKNEKSD
C1/pz40	>fid|79544939|locus|HPHPP2B_1108| phage integrase family protein [Helicobacter pylori Hp P-2b]
C1/pz40	atgagtgattgtaaaatgagtagggttagtagggaattgtttgataatattaagtcatttttgcactataagtttaaaacaatgatacgcatccaaagcgtgaatgatttggaattgatcttaaaatggcaagatagagttttagagtgccaaagttttatcgcattgaaagagctcaatcacaaactttataatcaaggcgttaggcatacgattatgatgcaaggcttgtttttgttctttgaatattttgataataggattaagctcaaatccttgcacaatctagcagaagaacaggttatagactccctatttggattagccaaaaacaggaaaccaagctctatggctaaatatgtgatggttttaagacaattctttgattatttagacaga…
C1/pz40	>fid|79544939|locus|HPHPP2B_1108| phage integrase family protein [Helicobacter pylori Hp P-2b]
C1/pz40	MSDCKMSRVSRELFDNIKSFLHYKFKTmiriqsVNDLELILKWQDRVLECQSFIALKELNHKLYNQGVRHTIMMQGLFLFFEYFDNRIKLKSLHNLAEEQVIDSLFGLAKNRKPSSMAKYVMVLRQFFDYLDRKRNYSFDFELKNLSFAKKETHLPKHLNKNDFKAFIQAILKYHPKTSFEKRNQCILLLIALGGLRKFEALDLELKNIALENNHYRLLIKGKNNQERYAYIEKEFLQVPLNAWLSDTKRLKSFKGRFVFKKAkknnttqqKTCSLKGFIAKIFKLSNIDVKSYGLGLHLFRHSFATFIYDETQDLVLTSRALGHSSLLSAKIYIHTTQEHNKKVALVLGGVLKNEKSD
C1/pz40	>fid|79456319|locus|HPHPH10_1250| integrase/recombinase [Helicobacter pylori Hp H-10]
C1/pz40	atgagtgattgtaaaatgaatagggttagtagggaattgtttgataatattaagtcatttttgcactataagcttaaaacaatgatacgcattcaaagcgtgaatgatttggaattgatcttaaaatggcaagatagagttttagagtgccaaagtcttatcgcattgaaagaactcaatcacaaactttataatcaaggcgttaggcatacgattatgatgcaaggcttgtttttgttctttgaatattttgataataagattaagctcaaatccttgcgcaatctagcagaagaacaggttatagacttcttatttggattagtcaaaaacaggaaaccaagctctatggctaaatatgtgatggttttaagacaattctttgattatttagacaga…
C1/pz40	>fid|79456319|locus|HPHPH10_1250| integrase/recombinase [Helicobacter pylori Hp H-10]
C1/pz40	MSDCKMNRVSRELFDNIKSFLHYKLKTmiriqsVNDLELILKWQDRVLECQSLIALKELNHKLYNQGVRHTIMMQGLFLFFEYFDNKIKLKSLRNLAEEQVIDFLFGLVKNRKPSSMAKYVMVLRQFFDYLDRKRNYSFDFELKNLSFAKKEMYLPKHLNKNDFKAFIQALLKYHPKTSFEKRNQCILLLIALGGLRKFEALDLELKNIALENNHYRLLIKGKNNKERYAYIEKEFLQVPLNAWLSDTKRLKSFKGRFVFKKAkknnttqqKTCSLKGFIAKIFKLSNIDVKSYGLGLHLFRHSFATFIYDETQDLVLTSRALGHSSLLSAKIYIHTTQEHNKKVALVLGGC
C1/pz40	>fid|118758528|locus|HMPREF1394_00427| site-specific recombinase, phage integrase family [Helicobacter pylori GAM105Ai]
C1/pz40	atgagtgattgtaaaatgaatagggttagtagggaattgtttgataatattaagtcatttttgcactataagcttaaaacaatgatacgcattcaaagcgtgaatgatttggaattgatcttaaaatggcaagatagagttttagagtgccaaagtcttatcgcattgaaagagctcaatcacaaactttataatcaaggcgttaggtatacgattatgatgcaaggcttgtttttgttctttgaatattttgataataggattaagctcaaatccttgtgcaatctagcagaagaacaggttatagacttcttatttggattagccaaaaacaggaaaccaagctctatggctaaatatgtgatggttttaagacaattctttgattatttagacaga…
C1/pz40	>fid|118758528|locus|HMPREF1394_00427| site-specific recombinase, phage integrase family [Helicobacter pylori GAM105Ai]
C1/pz40	MSDCKMNRVSRELFDNIKSFLHYKLKTmiriqsVNDLELILKWQDRVLECQSLIALKELNHKLYNQGVRYTIMMQGLFLFFEYFDNRIKLKSLCNLAEEQVIDFLFGLAKNRKPSSMAKYVMVLRQFFDYLDRKRNYSFDFELKNLSFAKKETHLPKHLNKNDFKAFIQALLKYHPKTSFEKRNQCILLLIALGGVRKFEALDLELKNIALENNHYRLLIKGKNNQERYAYIEKEFLQVPLNAWLSDTKRLKSFKGRFVFKKAkknnttqqKTCSLKGFIAKIFKLSNIDVKSYGLGLHLFRHSFATFIYDETQDLVLTSRALGHSSLLSTKIYIHTTQEHNKKTALVLKGLLKNEKSD
C1/pz40	>fid|195307123|locus|H500_04375| integrase [Helicobacter pylori CG-IMSS-2012]
C1/pz40	atgagtgattgtaaaatgagtagggttagtagggaattgtttaataatattaagtcatttttacaccataagcttaaaacaatgatacgcattcaaagcgtgaatgatttacaattggtcttaaaatggcaagatagagttttagagtgccaaagtcttatcgcattgaaagaactcaatcgcaagctttataatcaaggtattaggcatacgattatgatgcaaggcttgtttttgttctttgaatattttgataataagattaagctcaaatccttgcacaatctagcagaagaacaggttatagacttcttatttggattagccaaaaacaggaaatcaagctctatggctaaatatgtgatggttttaagacaattctttgattatttggacaga…
C1/pz40	>fid|195307123|locus|H500_04375| integrase [Helicobacter pylori CG-IMSS-2012]
C1/pz40	MSDCKMSRVSRELFNNIKSFLHHKLKTmiriqsVNDLQLVLKWQDRVLECQSLIALKELNRKLYNQGIRHTIMMQGLFLFFEYFDNKIKLKSLHNLAEEQVIDFLFGLAKNRKSSSMAKYVMVLRQFFDYLDRKRNYSFEFELKNLSFAKKETHLPKHLNKNDFKAFIQALLKYHPKTSFEKRNQCILLLIALGGLRKFEALDLELKNIALENNHYRLLIKGKNNKERYAYIEKEFLQVPLNAWLSDTKRLKSFKGRFVFKKAkknnttqqKTCSLKGFIAKIFKLSNIDVKSYELGLHLFRHSFATFIYDETQDLVLTSRALGHSSLLSTKIYIHTTQEHNKKVALVLGGLLRNEKSE
C1/pz40	>fid|79356076|locus|HPNQ4161_0806| PZ15b [Helicobacter pylori NQ4161]
C1/pz40	atgagtgattgcaaaatgagtagggttagtaggaaattgtttaataatattaagtcatttttacaccataagcttaaaacaatgatacgcattcaaagcgtgaatgatttacaattggtcttaaaatggcaggatagagttttagagtgccaaagtcttatcgcattgaaagaactcaatcgcaagctttataatcaaggtattaggcatacgattatgatgcaaggcttgtttttgttctttgaatattttgataataggattaagctcaaatccttgcacaatctggcagaagaacaggttatagacttcttatttggattagccaaaaacaggaagccaagctctatggctaaatatgtgatggttttaagacaattctttgattatttagacaag…
C1/pz40	>fid|79356076|locus|HPNQ4161_0806| PZ15b [Helicobacter pylori NQ4161]
C1/pz40	MSDCKMSRVSRKLFNNIKSFLHHKLKTmiriqsVNDLQLVLKWQDRVLECQSLIALKELNRKLYNQGIRHTIMMQGLFLFFEYFDNRIKLKSLHNLAEEQVIDFLFGLAKNRKPSSMAKYVMVLRQFFDYLDKKRNYSFDFELKNLSFAKKETHLPKHLNKNDFKAFIQALLKYHPKTSFEKRNQCILLLIVLGGLRKFEALDLELKNIALENNHYRLLIKGKNNKERYAYIEKEFLQVPLNAWLSDTKRLKSFKGRFVFKKAkknnttqqKTCSLKGFIAKIFKLSNIDVKSYGLGLHLFRHSFATFIYDETQDLVLTSRALGHSSLLSTKIYIHTTQEHNKKVALVLKGLLKNEKSE
C1/pz40	>fid|79560622|locus|HPHPH5B_1543| phage integrase, N-terminal SAM-like domain protein [Helicobacter pylori Hp H-5b]
C1/pz40	atgagtggttgtaaaatgagtagggttagtagggaattgtttgataatattaagtcatttttgcactataagcttaaaacaatgatacgcattcaaagcgtgaatgatttggaattgatcttaaaatggcaagatagagttttagagtgccaaagtcttatcgcattgaaagagctcaatcacaaactttataatcaaggcgttaggcatacgattatgatgcaaggcttgtttttgttctttgaatattttgataataagattaagctcaaatccttgcgcaatctagcagaagaacaggttatagacttcttatttggattagtcaaaaacaggaaaccaagctctatggctaaatatgtgatggttttaagacaattctttgattatttagacaga…
C1/pz40	>fid|79560622|locus|HPHPH5B_1543| phage integrase, N-terminal SAM-like domain protein [Helicobacter pylori Hp H-5b]
C1/pz40	MSGCKMSRVSRELFDNIKSFLHYKLKTmiriqsVNDLELILKWQDRVLECQSLIALKELNHKLYNQGVRHTIMMQGLFLFFEYFDNKIKLKSLRNLAEEQVIDFLFGLVKNRKPSSMAKYVMVLRQFFDYLDRKRNYSFDFELKNLSFAKKEMYLPKHLNKNDFKAFIQALLKYHPKTSFEKRNQCILLLIALGGLRKFEALDLELKNIALENNHYRLLIKGKNNQERYAYIEKEFLQVPLNAWISDTKRLKSFKGRFVFKKAkknnttqqKTCSLKGFIAKIFKLSNIDVKSYGLGLHLFRHSFATFIYDETQDLVLTSRALGHSSLLSTKIYIHTTQEHNKKTALVLKDC
C1/pz40	>fid|79414737|locus|HPHPH44_0904| PZ15b [Helicobacter pylori Hp H-44]
C1/pz40	atgagtggttgtaaaatgagtagggttagtagggaattgtttgataatattaagtcatttttgcactataagcttaaaacaatgatacgcattcaaagcgtgaatgatttggaattgatcttaaaatggcaagatagagttttagagtgccaaagttttatcgcattgaaagagctcaatcacaaactttataatcaaggcgttaggcatacgattatgatgcaaggcttgtttttgttctttgaatattttgataataggattaagctcaaatccttgtgcaatctagcagaagaacaggttatagatttcttatttggattagccaaaaacaggaaaccaagctctatggctaaatatgtgatggttttaagacaattctttgattatttagacaga…
C1/pz40	>fid|79414737|locus|HPHPH44_0904| PZ15b [Helicobacter pylori Hp H-44]
C1/pz40	MSGCKMSRVSRELFDNIKSFLHYKLKTmiriqsVNDLELILKWQDRVLECQSFIALKELNHKLYNQGVRHTIMMQGLFLFFEYFDNRIKLKSLCNLAEEQVIDFLFGLAKNRKPSSMAKYVMVLRQFFDYLDRKRNYSFDFELKNLSFAKKETHLPKHLNKNDFKAFIQALLKYHPKTSFEKRNQCILLLIALGGLRKFEALDLELKNIALENNHYRLLIKGKNNQERYAYIEKEFLQVPLNAWLSDIKRLKSFKGRFVFKKAKTNTTQKTCSLKGFIAKIFKLSNIDVKSYGLGLHLFRHSFATFIYDETQDLVLTSRALGHSSLLSAKIYIHTTQEHNKKVALVLKGWLKNEKSE
C1/pz40	>fid|44573948|locus|HPSA_07710| integrase/recombinase XercD family protein [Helicobacter pylori SouthAfrica7]
C1/pz40	atgatacgcatccaaagcgtgaatgatttacaattggtcttaaaatggcaagatagagttttagagtgccaaagtcttatcgcattaaaagaactcaaccacaagctttataatcaaggcattagacatacaattatgatgcaaggcttgtttttgttctttgaatattttgataataggattaagctcaaatccttgcgcaatctagcagaagaacaggttatagacttcttatttggattagctaaaaataggaagtcaagctctatggctaaatatgtgatgtatttaagacaattctttgactatttagacagaaaaagaaattataactttgattttgaacttaaaaatctatcgtttgccaagaaagaaacgcatttgcctaaacatttgaat…
C1/pz40	>fid|44573948|locus|HPSA_07710| integrase/recombinase XercD family protein [Helicobacter pylori SouthAfrica7]
C1/pz40	miriqsVNDLQLVLKWQDRVLECQSLIALKELNHKLYNQGIRHTIMMQGLFLFFEYFDNRIKLKSLRNLAEEQVIDFLFGLAKNRKSSSMAKYVMYLRQFFDYLDRKRNYNFDFELKNLSFAKKETHLPKHLNKNDFKAFIYALLKYHPKTSFEKRNQCILLLIVLGGLRKFEALDLELKNIALENNHYRLLIKGKNNKERYAYIEKEFLQVPLNAWLSDTKRLKSFKGRFVFKKAkknnttqqKTCSLKGFIAKIFKLSNIDVKSYGLGLHLFRHSFATFIYDETQDLVLTSRALGHSSLLSTKIYIHTTQEHNKKVALVLGGLLRNEKNE
C1/pz40	>fid|79394847|locus|HPHPH29_1185| PZ15b [Helicobacter pylori Hp H-29]
C1/pz40	atgagtagggttagtagagaattgtttgataatattaagtcatttttgcactataagcttaaaacaatgatacgcattcaaagcgtgaatgatttggaattgatcttaaaatggcaagatagagttttagagtgccaaagtcttatcgcattgaaagaactcaatcacaagctttataatcaaggcgttaggcatacgattatgatgcaaggcttgtttttgttctttgaatattttgataataggattaagctcaaatccttgcgcaatctagcagaagaacaggttatagacttcttatttggattagccaaaaacaggaaaccaagctctatggctaaatatgtgatggttttaagacaattctttgattatttagacagaaaaagaaactatagt…
C1/pz40	>fid|79394847|locus|HPHPH29_1185| PZ15b [Helicobacter pylori Hp H-29]
C1/pz40	MSRVSRELFDNIKSFLHYKLKTmiriqsVNDLELILKWQDRVLECQSLIALKELNHKLYNQGVRHTIMMQGLFLFFEYFDNRIKLKSLRNLAEEQVIDFLFGLAKNRKPSSMAKYVMVLRQFFDYLDRKRNYSFDFELKNLSFAKKETHLPKHLNKNDFKAFIQALLKYHPKTSFEKRNQCILLLIALGGLRKFEALDLELKNIALENNHYRLLIKSKNNQERYAYIEKEFLQVPLNAWLSDAKRLKSFKGRFVFKKAkknnttqqKTCSLKSFINKIFKISNIDVKSYGLGLHLFGHSFATFIYDETQDLVLTSRALGHSSLLSTKIYIHTTQEHNKKTALVLKDC
C1/pz40	>fid|118689570|locus|HPHPH1_0510| phage integrase family protein [Helicobacter pylori Hp H-1]
C1/pz40	atgagtgattgtaaaatgagtagggttagtagagaattgtttgataatattaagtcatttttgcactataagcttaaaacaatgatacgcattcaaagcgtgaatgatttggaattgatcttaaaatggcaagatagagttttagagtgccaaagtcttatcgcattgaaagaactcaatcacaagctttataatcaaggcgttaggcatacgattatgatgcaaggcttgtttttgttctttgaatattttgataataggattaagctcaaatccttgcgcaatctagcagaagaacaggttatagacttcttatttggattagccaaaaacaggaaaccaagctctatggctaaatatgtgatggttttaagacaattctttgattatttagacaga…
C1/pz40	>fid|118689570|locus|HPHPH1_0510| phage integrase family protein [Helicobacter pylori Hp H-1]
C1/pz40	MSDCKMSRVSRELFDNIKSFLHYKLKTmiriqsVNDLELILKWQDRVLECQSLIALKELNHKLYNQGVRHTIMMQGLFLFFEYFDNRIKLKSLRNLAEEQVIDFLFGLAKNRKPSSMAKYVMVLRQFFDYLDRKRNYSFDFELKNLSFAKKETHLPKHLNKNDFKAFIQALLKYHPKTSFEKRNQCILLLIALGGLRKFEALDLELKNIALENNHYRLLIKSKNNQERYAYIEKEFLQVPLNAWLSDAKRLKSFKGRFVFKKAkknnttqqKTCSLKSFINKIFKISNIDVKSYGLGLHLFGHSFATFIYDETQDLVLTSRALGHSSLLSTKIYIHTTQEHNKKTALVLKDC
C1/pz40	>fid|79377888|locus|HPHPA20_1290| integrase/recombinase [Helicobacter pylori Hp A-20]
C1/pz40	atgagtgattgtaaaatgaatagggttagtagggaattgtttgataatattaagtcatttttgcactataagcttaaaacaatgatacgcattcaaagcgtgaatgatttggaattgatcttaaaatggcaagatagagttttagagtgccaaagtcttatcgcattgaaagaactcaatcacaaactttataatcaaggcgttaggcatacgattatgatgcaaggcttgtttttgttctttgaatattttgataataagattaagctcaaatccttgcgcaatctagcagaagaacaggttatagacttcttatttggattagtcaaaaacaggaaaccaagctctatggctaaatatgtgatggttttaagacaattctttgattatttagacaga…
C1/pz40	>fid|79377888|locus|HPHPA20_1290| integrase/recombinase [Helicobacter pylori Hp A-20]
C1/pz40	MSDCKMNRVSRELFDNIKSFLHYKLKTmiriqsVNDLELILKWQDRVLECQSLIALKELNHKLYNQGVRHTIMMQGLFLFFEYFDNKIKLKSLRNLAEEQVIDFLFGLVKNRKPSSMAKYVMVLRQFFDYLDRKRNYSFDFELKNLSFAKKEMYLPKHLNKNDFKAFIQALLKYHPKTSFEKRNQCILLLIALGGLRKFEALDLELKNIALENNHYRLLIKGKNNQERYAYIEKEFLQVPLNAWLSDTKRLKSFKGRFVFKKAkknnttqqKTCSLKGFIAKIFKLSNIDVKSYGLGLHLFRHSFATFIYDETQDLVLTSRALGHSSLLSAKIYIHTTQEHNKKTALVLKGWLKNEKSD
C1/pz40	>fid|118809317|locus|HMPREF1409_00922| site-specific recombinase, phage integrase family [Helicobacter pylori GAM246Ai]
C1/pz40	atgagtgattgtaaaatgagtagggttagtagggaattgtttgataatattaagttatttttgcactataagcttaaaacaatgatacgcatccaaagcgtgaatgatttggaattgatcttaaaatggcaagatagagttttagagtgccaaagtcttatcgcattgaaagagctcaatcacaagctttataatcaaggcgttaggcatacgattatgatgcaaggcttgtttttgttctttgaatattttgataataagattaagctcaaatccttgcgcaatctagcagaagaacaggttatagacttcttatttggattagtcaaaaacaggaaaccaagctctatggctaaatatgtgatggttttaagacaattctttgattatttagacaga…
C1/pz40	>fid|118809317|locus|HMPREF1409_00922| site-specific recombinase, phage integrase family [Helicobacter pylori GAM246Ai]
C1/pz40	MSDCKMSRVSRELFDNIKLFLHYKLKTmiriqsVNDLELILKWQDRVLECQSLIALKELNHKLYNQGVRHTIMMQGLFLFFEYFDNKIKLKSLRNLAEEQVIDFLFGLVKNRKPSSMAKYVMVLRQFFDYLDRKRNYSFDFELKNLSFAKKETHLPKHLNKNDFKAFIQALLKYHPKTSFEKRNQCILLLIALGGLRKFEALDLELKNIALENNHYRLLIKDKNNQERYAYIEKEFLQVPLNAWLSDTKRLKSFKGRFVFKKAkknnttqqKTCSLKGFIAKIFKLSNVDVKSYGLGLHLFRHSFATFIYDETQDLVLTSRALGHSSLLSTKIYIHTTQEHNKKRLLC
C1/pz40	>fid|79408526|locus|HPHPH42_1229| PZ15b [Helicobacter pylori Hp H-42]
C1/pz40	atgagtagggttagtagggaattgtttgataatattaagtcatttttgcactataagcttaaaacaatgatacgcattcaaagcgtgaatgatttggaattgatcttaaaatggcaagatagagttttagagtgccaaagttttatcgcattgaaagagctcaatcacaaactttataatcaaggcgttaggcatacgattatgatgcaaggcttgtttttgttctttgaatattttgataataggattaagctcaaatccttgcacaatctagcagaagaacaagttatagaattcttatttggattagtcaaaaacaggaaaccaagctctatggctaaatatgtgatggttttaagacaattctttgattatttagacagaaaaagaaactatagt…
C1/pz40	>fid|79408526|locus|HPHPH42_1229| PZ15b [Helicobacter pylori Hp H-42]
C1/pz40	MSRVSRELFDNIKSFLHYKLKTmiriqsVNDLELILKWQDRVLECQSFIALKELNHKLYNQGVRHTIMMQGLFLFFEYFDNRIKLKSLHNLAEEQVIEFLFGLVKNRKPSSMAKYVMVLRQFFDYLDRKRNYSFDFELKNLSFAKKETHLPKHLNKNDFKAFIQALLKYHPKTSFEKRNQCILLLIVLGGLRKFEALDLELKNIALENNHYRLLIKGKNNQERYAYIEKEFLQVPLNAWLSDIKRLKSFKGRFVFKKAKNNTIQKTCSLKGFIAKIFKISNIDVKSYGLGLHLFRHSFATFIYDETQDLVLTSRALGHSSLLSTKIYIHTTQEHNKKTALVLKGWLKNEKSD
C1/pz40	>fid|97876988|locus|OUG_1314| phage integrase family protein [Helicobacter pylori R32b]
C1/pz40	atgggagctcaaaagcttaaaacaatgatacgcattcaaagcgtgaatgatttacaattggtcttaaaatgtcaggatagagttttagagtgccaaagtcttatcgcattgaaagaactcaatcgcaagctttataatcaaggcattaggcatacgattatgatgcaaggcttgtttttgttctttgaatattttgataataggattaagctcaaatccttgcacaatctagcagaagaacaggttatagacttcttatttgaattagccaaaaacaggaagccaagctctatggctaaatatgtgatgtatttaagacaattctttgattatttagacaagaaaagaaactatagttttgattttgaacttaaaaatctatcgtttgccaagaaagaa…
C1/pz40	>fid|97876988|locus|OUG_1314| phage integrase family protein [Helicobacter pylori R32b]
C1/pz40	MGAQKLKTmiriqsVNDLQLVLKCQDRVLECQSLIALKELNRKLYNQGIRHTIMMQGLFLFFEYFDNRIKLKSLHNLAEEQVIDFLFELAKNRKPSSMAKYVMYLRQFFDYLDKKRNYSFDFELKNLSFAKKETHLPKHLNKNDFKAFVQALLKYHPKTSFEKRNQCILLLIALGGLRKFEALDLELKNIALENNHYRLLIKGKNNKERYAYIEKEFLQVPLNAWLSDTKRLKSFKGRFVFKKAkknnttqqKTCSLKGFIAKIFKLSNIDVKSYGLGLHLFRHSFATFIYDETQDLVLTSRALGHSSLLSTKIYIHTTQVHNKKVALVLGGLLRNEKSE
C1/pz40	>fid|141565298|locus|K750_04240| integrase/recombinase (XERCD family) protein [Helicobacter pylori UM037]
C1/pz40	atgaaagcgttaaagacttttttaaaaaaatcctttattttgttactagtaattgctttaaaccacttaaacgctgtagctatgattgtggataatcctacgcagaacgcttggaatggtgctaaaagagcatgggatgaaagcaagtgggctaaacatttagccactatcactgaaaggatcaagctcgctcaagacacattagacagggctaatcagacgcttaattccatcaacaaagtgaatgatgttttgaacaaaaccaatcaatttctaacaggcagtgttttaagtatcctcaatcccatgcagtatgtagaaaaaatccaaagttttgccaagcaagttcaagccaatactgaaaggatcaaagaaaatgcacaaaactatgatatacgc…
C1/pz40	>fid|141565298|locus|K750_04240| integrase/recombinase (XERCD family) protein [Helicobacter pylori UM037]
C1/pz40	MKALKTFLKKSFILLLVIALNHLNAVAmivdnpTQNAWNGAKRAWDESKWAKHlatiterIKLAQDTLDRANQTLNSINKVNDVLNKTNQFLTGSVLSILNPMQYVEKIQSFAKQVQANTERIKENAQNYDIRNQIAAKRISEKCPELNWDVSQDASPTEKNLHQFFTSKGKESANTKALKDFANAIGNTQISTANDLGAGLRGRALLEYICIQKGNLEAAKKIQLLDSQMTLALLNNDYAAYEKLRAEKEELKRQIASNVYAKVKQLVVASQDRAFSQMDNELGVKTFGFNDENVKTmiriqsVNDLELILKWQDRVLECQSLIALKELNHKLYNQGVRHTIMMQGLFLFFEYFDNRIKLKSLCNLAEEQVIDFLFGLAKNRKPSSMAKYVMVLRQFF…
C1/pz40	>fid|79418987|locus|HPHPH45_1329| PZ15b [Helicobacter pylori Hp H-45]
C1/pz40	atgatacgcattcaaagcgtgaatgatttggaattgatcttaaaatggcaagatagagttttagagtgccaaagtcttatcgcattgaaagaactcaatcacaagctttataatcaaggcgttaggcatacgattatggtgcaaggcttgtttttgttctttgaatattttgataataggattaagctcaaatccttgcgcaatctagcagaagaacaggttatagacttcttatttggattagccaaaaacaggaaaccaagctctatggctaaatatgtgatggttttaagacaattctttgattatttagacagaaaaagaaactatagttttgattttgaacttaaaaatctatcatttgccaagaaagaaacgcatttgcctaaacatttgaat…
C1/pz40	>fid|79418987|locus|HPHPH45_1329| PZ15b [Helicobacter pylori Hp H-45]
C1/pz40	miriqsVNDLELILKWQDRVLECQSLIALKELNHKLYNQGVRHTIMVQGLFLFFEYFDNRIKLKSLRNLAEEQVIDFLFGLAKNRKPSSMAKYVMVLRQFFDYLDRKRNYSFDFELKNLSFAKKETHLPKHLNKNDFKTFIQALLKYRPKTSFEKRNQCILLLIALGGLRKFEALDLELKNIALENNHYRLLIKGKNNQERYAYIEKEFLQVPLNAWLSDTKRLKSFKGRFVFKKAkknnttqqKTCSLKGFIAKIFKLSNIDVKSYGLGLHLFRHSFATFIYDETQDLVLTSRALGHSSLLSTKIYIHTTQEHNKRVALVLGGLLRNEKSE
C1/pz40	>fid|79321931|locus|HPCPY6261_0323| integrase/recombinase XerD [Helicobacter pylori CPY6261]
C1/pz40	atgctaaataacaaactcaccaaatctcaaagagaactctttgataatcttaaagcctttttatacactaatgttaaaaacttcacgcctattcaagatgtgaatgatatggctttgatattaaacacacaagataaaatcttaaaatgccacaatatagagcaattaaaacaactctgtcatattctttacaatcaaggtatcaaacacaccgtaatgatgcaaggcttgtttttattctttgactattttaaggataatctcaaattaagaagttttagaatgcttagcgaagagcaagtcattaactttctttttgaactcgctcaaaatagaaagccaagctctatggctaaatatgtgatgtatttaagacaattctttgattacttggatagg…
C1/pz40	>fid|79321931|locus|HPCPY6261_0323| integrase/recombinase XerD [Helicobacter pylori CPY6261]
C1/pz40	MLNNKLTKSQRELFDNLKAFLYTNVKNftpiqdvNDMALILNTQDKILKCHNIEQLKQLCHILYNQGIKHTVMMQGLFLFFDYFKDNLKLRSFRMLSEEQVINFLFELAQNRKPSSMAKYVMYLRQFFDYLDRKKHYSFDFVLKNLAFAKTKESLPRHLNYKDLKAflktllEYSPATSFEKRNKCILLIVILGGLRKCEVLNIELKHIQVEEQNYSILIQGKGRKERKAYIKKSLLEPSLNAWLSDDYRLKYFNGVYLFKKDKQKAQNSLTLYNFIPLIFKLAQIKHYKQYGTGLHLFRHSFATLIYQETQDLVLTSRAL
C1/pz40	>fid|48680994|locus|HMPREF0462_0080| integrase/recombinase [Helicobacter pylori 83]
C1/pz40	atgctaaataacaaactcaccaaatctcaaagagaactctttgataatcttaaagcctttttatacactaatgttaaaaacttcacgcctattcaagatgtgaatgatatggctttgatattaaacacacaagataaaatcttaaaatgccacaatatagagcaattaaaacaactctgtcatattctttacaatcaaggtatcaaacacaccgtaatgatgcaaggcttgtttttattctttgactattttaaggataatctcaaattaagaagttttagaatgcttagcgaagagcaagtcattaactttctttttgaactcgctcaaaatagaaagccaagctctatggctaaatatgtgatgtatttaagacaattctttgattacttggatagg…
C1/pz40	>fid|48680994|locus|HMPREF0462_0080| integrase/recombinase [Helicobacter pylori 83]
C1/pz40	MLNNKLTKSQRELFDNLKAFLYTNVKNftpiqdvNDMALILNTQDKILKCHNIEQLKQLCHILYNQGIKHTVMMQGLFLFFDYFKDNLKLRSFRMLSEEQVINFLFELAQNRKPSSMAKYVMYLRQFFDYLDRKKHYSFDFVLKNLAFAKTKESLPRHLNYKDLKAflktllEYSPATSFEKRNKCILLIVILGGLRKCEVLNIELKHIQVEEQNYSILIQGKGRKERKAYIKKSLLEPSLNAWLSDDYRLKYFNGVYLFKKDKQKAQNSLTLYNFIPLIFKLAQIKHYKQYGTGLHLFRHSFATLIYQETQDLVLTSRAL
C1/pz40	>fid|79460800|locus|HPHPH18_1852| integrase/recombinase XerD [Helicobacter pylori Hp H-18]
C1/pz40	atgttgcaaggcttgtttttattctttaactattttaaagataatctcaaattaagaagttttagaatgcttagcgaagagcaagtgattaactttctctttgaactcgctcaaaatagaaaacccagctctatggctaagtatgtgatgtatttaagacaattctttgattatttggatagaaaaaggcgttatggctttgattttacacttaaaaacctagcctttgctaagaccaaagaaagcttacccagacatttaaacgataaagacttaaagagttttttaaaaacactcttaaactataagccagctacaagctttgaaagacgcaataagtgtactctacttattgtaatacttgggggacttagaaaatgcgaagtgttaaacatagag…
C1/pz40	>fid|79460800|locus|HPHPH18_1852| integrase/recombinase XerD [Helicobacter pylori Hp H-18]
C1/pz40	MLQGLFLFFNYFKDNLKLrsfrMLSEEQVINFLFELAQNRKPSSMAKYVMYLRQFFDYLDRKRRYGFDFTLKNLAFAKTKESLPRHLNDKDLKSflktllNYKPATSFERRNKCTLLIVILGGLRKCEVLNIELKHIQVEEQNYSILIQGKGRKERKAYIKKSLLEPSLNAWLSDDYRLKYFNGAYLFKKDKQKSQNSLTLYNFIPLIFKLAQIKHYKQYGTGLHLFRHSFATLIYQETQDLVLTSRALGHSSLLSTKIYIHTTQEHNKKVALVFDSLIENKK
C1/pz40	>fid|97879530|locus|OUI_0604| phage integrase family protein [Helicobacter pylori R036d]
C1/pz40	atgatgcaaggcttgtttttattctttaactattttaaagataatctcaaattaagaagttttagaatgcttagcgaagagcaagtgattaactttctctttgaactcgctcaaaatagaaaacccagctctatggctaagtatgtgatgtatttaagacaattctttgattatttggatagaaaaaggcgttatagctttgattttacgcttaaaaacctagcctttgctaagaccaaagaaagcttacccagacatttaaacgataaagacttaaagagttttttaaaaacactcttagactataagccagctacaagctttgaaaaacgcaataagtgtattctacttattgtaatacttgggggacttagaaaatgcgaagtgttaaacatagaa…
C1/pz40	>fid|97879530|locus|OUI_0604| phage integrase family protein [Helicobacter pylori R036d]
C1/pz40	MMQGLFLFFNYFKDNLKLRSFRMLSEEQVINFLFELAQNRKPSSMAKYVMYLRQFFDYLDRKRRYSFDFTLKNLAFAKTKESLPRHLNDKDLKSflktllDYKPATSFEKRNKCILLIVILGGLRKCEVLNIELKHIQVEEQNYSILIQGKGRKERKAYIKKSLLEPSLNAWLSDEYRLKYFNGAYLFKKDKQKAQNSLTLYNFIPLIFKLAQIKHYKQYGTGLHLFRHSFATLIYQETQDLVLTSRALGHSSLLSAKIYIHTTQEHNKKVALVFDSLIENKK
C1/pz40	>fid|39692078|locus|HPSJM_06865| integrase/recombinase XercD family protein [Helicobacter pylori SJM180]
C1/pz40	atgagtgattgtaaaatgaatagggttagtagagaattatttgataatattaagtcatttttgcactataagcttaaaacaatgatacgcattcaaagcgtgaatgatttggaattgatcttaaaatggcaagatagagttttagagtgccaaagtcttatcgcattgaaagaactcaatcacaagctttataatcaaggcgttaggcatacgattatgatgcaaggcttgtttttgttctttgaatattttgataataggattaagctcaaatccttgcacaatctagcagaagaacaggttatagacttcttatttggattagccaaaaacaggaaaccaagctctatggctaaatatgtgatggttttaagacaattctttgattatttagacaga…
C1/pz40	>fid|39692078|locus|HPSJM_06865| integrase/recombinase XercD family protein [Helicobacter pylori SJM180]
C1/pz40	MSDCKMNRVSRELFDNIKSFLHYKLKTmiriqsVNDLELILKWQDRVLECQSLIALKELNHKLYNQGVRHTIMMQGLFLFFEYFDNRIKLKSLHNLAEEQVIDFLFGLAKNRKPSSMAKYVMVLRQFFDYLDRKRNYSFDFELKNLSFAKKETHLPKHLNKNDFKAFIQALLKYHPKTSFEKRNQCILLLIALGGLRKFEALDLELKNIALENNHYRLLIKGKNNKERYAYIEKEFLQIPLNAWLSDTKRLKSFKGRFVFKKAkknnttqqKTCSLKGFIAKIFKLSNIDVKSYGLGLHLFRHSFATFIYDETQDLVLTSKSVGS
C1/pz40	>fid|97882584|locus|OUK_0683| phage integrase family protein [Helicobacter pylori R037c]
C1/pz40	atgatgcaaggcttgtttttattctttaactattttaaagataatctcaaattaagaagttttagaatgcttagcgaagagcaagtgattaactttctctttgaactcgctcaaaatagaaaacccagctctatggctaagtatgtgatgtatttaagacaattctttgattatttggatagaaaaaggcgttatggctttgattttacgcttaaaaacctagcctttgctaagaccaaagaaagcttacccagacatttaaacgataaagacttaaagagttttttaaaaacactcttagactataagccagctacaagctttgaaaaacgcaataagtgtattctacttattgtaatacttgggggacttagaaaatgcgaagtgttaaacatagaa…
C1/pz40	>fid|97882584|locus|OUK_0683| phage integrase family protein [Helicobacter pylori R037c]
C1/pz40	MMQGLFLFFNYFKDNLKLRSFRMLSEEQVINFLFELAQNRKPSSMAKYVMYLRQFFDYLDRKRRYGFDFTLKNLAFAKTKESLPRHLNDKDLKSflktllDYKPATSFEKRNKCILLIVILGGLRKCEVLNIELKHIQVEEQNYSILIQGKGRKERKAYIKKSLLEPSLNAWLSDEYRLKYFNGAYLFKKDKQKAQNSLTLYNFIPLIFKLAQIKHYKQYGTGLHLFRHSFTTLIYQETQDLVLTSRALRHSSLLSTKIYIHTTQEHNKKVALVFDSLIENKK
C1/pz40	>fid|79505753|locus|HPHPP15_1686| integrase/recombinase XerD [Helicobacter pylori Hp P-15]
C1/pz40	atgccacataacaaactcactaaatctcagagagaactcttttgtaatctcaaagcctttttatacactaaggctaaaaacttcacgcccattcaagatgtgaaggatatggctttaatcctagacacacaagataaaatcttaaaatgtcataatatagagcaattaaaacaactctgtcatattctctataatcaaggcattaaacacactataatgatgcaaggcttgtttttattctttaactattttaaagataatctcaaattaagaagttttagaatgcttagcgaagagcaagtgattaactttctctttgaactcgctcaaaatagaaaacccagctctatggctaagtatgtgatgtatttaagacaattctttgattatttggataga…
C1/pz40	>fid|79505753|locus|HPHPP15_1686| integrase/recombinase XerD [Helicobacter pylori Hp P-15]
C1/pz40	MPHNKLTKSQRELFCNLKAFLYTKAKNftpiqdvKDMALILDTQDKILKCHNIEQLKQLCHILYNQGIKHTIMMQGLFLFFNYFKDNLKLRSFRMLSEEQVINFLFELAQNRKPSSMAKYVMYLRQFFDYLDRKRRYGFDFTLKNLAFAKTKESLPRHLNDKDLKSflktllDYKPATSFEKRNKCILLIVILGGLRKCEVLNIELKHIQVEEQNYSILIQGKGRKERKAYIKKSLLEPSLNAWLSDEYRLKYFNGAYLFKKDKQKAQNSLTLYNFIPLIFKLAQIKHYKQYGTGLHLFRHSFATLIY
C1/pz40	>fid|79574765|locus|HPHPP15B_1689| phage integrase, N-terminal SAM-like domain protein [Helicobacter pylori Hp P-15b]
C1/pz40	atgccacataacaaactcactaaatctcagagagaactcttttgtaatctcaaagcctttttatacactaaggctaaaaacttcacgcccattcaagatgtgaaggatatggctttaatcctagacacacaagataaaatcttaaaatgtcataatatagagcaattaaaacaactctgtcatattctctataatcaaggcattaaacacactataatgatgcaaggcttgtttttattctttaactattttaaagataatctcaaattaagaagttttagaatgcttagcgaagagcaagtgattaactttctctttgaactcgctcaaaatagaaaacccagctctatggctaagtatgtgatgtatttaagacaattctttgattatttggataga…
C1/pz40	>fid|79574765|locus|HPHPP15B_1689| phage integrase, N-terminal SAM-like domain protein [Helicobacter pylori Hp P-15b]
C1/pz40	MPHNKLTKSQRELFCNLKAFLYTKAKNftpiqdvKDMALILDTQDKILKCHNIEQLKQLCHILYNQGIKHTIMMQGLFLFFNYFKDNLKLRSFRMLSEEQVINFLFELAQNRKPSSMAKYVMYLRQFFDYLDRKRRYGFDFTLKNLAFAKTKESLPRHLNDKDLKSflktllDYKPATSFEKRNKCILLIVILGGLRKCEVLNIELKHIQVEEQNYSILIQGKGRKERKAYIKKSLLEPSLNAWLSDEYRLKYFNGAYLFKKDKQKAQNSLTLYNFIPLIFKLAQIKHYKQYGTGLHLFRHSFATLIY
C1/pz40	>fid|56993951|locus|HPF30_1167| integrase/recombinase [Helicobacter pylori F30]
C1/pz40	atgatgcaaggcttgtttttgttctttgaatattttgataataggattaagctcaaatccttgcacaatctagcagaagaacagattatagacttcttatttggattagccaaaaacaggaagccaagctctatggctaaatatgtgatgtatttaagacaattctttgattgtttagacagaaaaagaaactatagctttgattttgaacttaaaaatctatcgtttgccaagaaagaaacgcatttgcctaaacatttgaataaaaatgattttaaggcttttgttcaagctcttctaaaataccatcccaaaaccagttttgaaaaacgcaatcagtgtattttgctgcttattgcattaggggggttaaggaagtttgaagccttatatttggag…
C1/pz40	>fid|56993951|locus|HPF30_1167| integrase/recombinase [Helicobacter pylori F30]
C1/pz40	MMQGLFLFFEYFDNRIKLKSLHNLAEEQIIDFLFGLAKNRKPSSMAKYVMYLRQFFDCLDRKRNYSFDFELKNLSFAKKETHLPKHLNKNDFKAFVQALLKYHPKTSFEKRNQCILLLIALGGLRKFEALYLELKNIALENNHYRLLIKDKNNKERYAYIEKEFLQVPLNAWLSDTKRLKSFKGRFVFKKAkknnttqqKTCSLKGFIAKIFKLSNIDVKSYGLGLHLFRHSFATFIYDETQDLVLTSRALGHSSLLSTKIYIHTTQEHNKKVALVLGGVLRNEKSE
C1/pz40	>fid|57000217|locus|HPF57_0147| integrase/recombinase [Helicobacter pylori F57]
C1/pz40	atgatgcaaggcttgtttttgttctttgaatattttgataataggattaagctcaaatccttgcacaatctagcagaagaacaggttatagacttcttatttggattagccaaaaacaggaagccaagctctatggctaaatatgtgatgtgtttaagacaattctttgattatttagacagaaaaagaaactatagctttgaatttgaacttaaaaatctatcgttcaccaagaaagaaacgcatttgcctaaacacttgaataaaaatgattttaaggcttttatccaagctcttctaaaataccatcccaaaaccagttttgaaaaatgcaatcagtgtattttactgcttattgcattaggggggttaaggaagtttgaagccttagatttggag…
C1/pz40	>fid|57000217|locus|HPF57_0147| integrase/recombinase [Helicobacter pylori F57]
C1/pz40	MMQGLFLFFEYFDNRIKLKSLHNLAEEQVIDFLFGLAKNRKPSSMAKYVMCLRQFFDYLDRKRNYSFEFELKNLSFTKKETHLPKHLNKNDFKAFIQALLKYHPKTSFEKCNQCILLLIALGGLRKFEALDLELKNIALENNHYRLLIKGKNNKERYAYIEKEFLQVPLNAWLSDTKRLKSFKGRFVFKKAkknnttqqKTCSLKGFIVKIFKLSNIDVKSYGLGLHLFRHSFATFIYDEAQDLVLTSRALGHSSLLSTKIYIHTTQEHNKKVALVLGGGLLRNEKSE
C1/pz40	>fid|79317746|locus|HPCPY6081_0099| integrase/recombinase [Helicobacter pylori CPY6081]
C1/pz40	atgcaaggcttgtttttgttctttgaatattttgataataggattaagctcaaatccttgcacaatctagcagaagaacaggttatagacttcttatttggattagccaaaaacaggaagccaagctctatggctaaatatgtgatgcatttaagacaattctttgattatttagacagaaaaagaaactatagctttgaatttgaacttaaaaatctatcgtttaccaagaaagaaatgcatttgcctaaacacttgaataaaaatgattttaaggcttttatccaagctcttctaaaataccatcccaaaaccagttttgaaaaacgcaatcagtgtattttactgcttattgcattaggggggttaaggaagtttgaagccttagatttggagcta…
C1/pz40	>fid|79317746|locus|HPCPY6081_0099| integrase/recombinase [Helicobacter pylori CPY6081]
C1/pz40	MQGLFLFFEYFDNRIKLKSLHNLAEEQVIDFLFGLAKNRKPSSMAKYVMHLRQFFDYLDRKRNYSFEFELKNLSFTKKEMHLPKHLNKNDFKAFIQALLKYHPKTSFEKRNQCILLLIALGGLRKFEALDLELKNIALENNHYRLLIKGKNNKERYAYIEKEFLQVPLNELSDTKRLKSFKGRFVFKKAkknnttqqKTCSLKGFIAKIFKLSNIDVKSYGLGLHLFRHSFATFIYDETQDLVLTSRALGHSSLLSTKIYIHTTQEYNKKVALVLGGLLRNEKSE
C1/pz40	>fid|118888533|locus|HMPREF1432_00292| site-specific recombinase, phage integrase family [Helicobacter pylori GAMchJs114i]
C1/pz40	atgcttagcgaagagcaagtgattaactttctctttgaactcgctcaaaatagaaaacccagctctatggctaagtatgtgatgtatttaagacaattctttgattatttggatagaaaaaggcgttatggctttgattttacgcttaaaaacctagcctttgctaagaccaaagaaagcttacccagacatttaaacgataaagacttaaagagttttttaaaaacactcttagactataagccagctacaagctttgaaaaacgcaataagtgtattctacttattgtaatacttgggggacttagaaaatgcgaagtgttaaacatagaattaaaacacattcaagtagaagagcaaaactactctattttaattcaaggtaaaggtagaaaagag…
C1/pz40	>fid|118888533|locus|HMPREF1432_00292| site-specific recombinase, phage integrase family [Helicobacter pylori GAMchJs114i]
C1/pz40	MLSEEQVINFLFELAQNRKPSSMAKYVMYLRQFFDYLDRKRRYGFDFTLKNLAFAKTKESLPRHLNDKDLKSflktllDYKPATSFEKRNKCILLIVILGGLRKCEVLNIELKHIQVEEQNYSILIQGKGRKERKAYIKKSLLEPSLNAWLSDEYRLKYFNGAYLFKKDKQKAQNSLTLYNFIPLIFKLAQIKHYKQYGTGLHLFRHSFATLIYQETQDLVLTSRALGHSSLLSTKIYIHTTQEHNKKVALVFDSLIENKK
C1/pz40	>fid|118750826|locus|HMPREF1392_00038| site-specific recombinase, phage integrase family [Helicobacter pylori GAM101Biv]
C1/pz40	atgcttagcgaagagcaagtgattaactttctctttgaactcgctcaaaatagaaaacccagctctatggctaagtatgtgatgtatttaagacaattctttgattatttggatagaaaaaggcgttatggctttgattttacgcttaaaaacctagcctttgctaagaccaaagaaagcttacccagacatttaaacgataaagacttaaagagttttttaaaaacactcttagactataagccagctacaagctttgaaaaacgcaataagtgtattctacttattgtaatacttgggggacttagaaaatgcgaagtgttaaacatagaattaaaacacattcaagtagaagagcaaaactactctattttaattcaaggtaaaggtagaaaagag…
C1/pz40	>fid|118750826|locus|HMPREF1392_00038| site-specific recombinase, phage integrase family [Helicobacter pylori GAM101Biv]
C1/pz40	MLSEEQVINFLFELAQNRKPSSMAKYVMYLRQFFDYLDRKRRYGFDFTLKNLAFAKTKESLPRHLNDKDLKSflktllDYKPATSFEKRNKCILLIVILGGLRKCEVLNIELKHIQVEEQNYSILIQGKGRKERKAYIKKSLLEPSLNAWLSDEYRLKYFNGAYLFKKDKQKAQNSLTLYNFIPLIFKLAQIKHYKQYGTGLHLFRHSFATLIYQETQDLVLTSRALGHSSLLSTKIYIHTTQEHNKKVALVFDSLIENKK
C1/pz40	>fid|79569325|locus|HPHPP13B_0726| phage integrase family protein [Helicobacter pylori Hp P-13b]
C1/pz40	ttgctcttaattattttgggcggtttgagaaaatctgaggtttttaatttagaattgagaaatattgttttagaaaaagagcattatatcttgcttataaaaggcaaaaacaataaagagcgaaaggcgttcattaaacgagaaatgctagaaaaatctttagatgagtggttgggtgatagcaaacgattgagtagttttaatgggcgttttgtgtttaagaagtctttgtctaactatactcaaaagcattgttcaatcagtaattttgtgttaaagatttttatgttgagtggtattgaaaattttaaacaatatggcacaggattgcacctatttaggcatagttttgccactttagtctatgctaagagtagggatattgttttgacttcaaga…
C1/pz40	>fid|79569325|locus|HPHPP13B_0726| phage integrase family protein [Helicobacter pylori Hp P-13b]
C1/pz40	MLLIILGGLRKSEVFNLELRNIVLEKEHYILLIKGKNNKERKAFIKREMLEKSLDEWLGDSKRLSSFNGRFVFKKslsnytqKHCSISNFVLKIFMLSGIENFKQYGTGLHLFRHSFATLVYAKSRDIVLTSRALGHQSLSSTKIYIHTAQEYNKQVASIFDNLLSG
C1/pz40	>fid|79435423|locus|HPHPA26_1184| integrase/recombinase [Helicobacter pylori Hp A-26]
C1/pz40	ttgctcttaatcattttgggtggtttgagaaaatctgaggtttttaatttagaattgagaaatattgttttagaaaaagagcattatatcttgcttataaaaggcaaaaacaataaagagcgaaaaacattcattaaacgagaaatgctagaaaaatctttagatgagtggttgggtgatagcaaacgattgagtagttttaatgggcgttttgtatttaagaagtctttgtctaactatactcaaaagcattgttcaatcagtaattttgtgttaaagatttttatgttgagtggtattgaaaactttaaacaatatggcacaggattgcacctatttaggcatagttttgccactttagtctatgctgagagtagggatattgttttgacttcaaga…
C1/pz40	>fid|79435423|locus|HPHPA26_1184| integrase/recombinase [Helicobacter pylori Hp A-26]
C1/pz40	MLLIILGGLRKSEVFNLELRNIVLEKEHYILLIKGKNNKERKTFIKREMLEKSLDEWLGDSKRLSSFNGRFVFKKslsnytqKHCSISNFVLKIFMLSGIENFKQYGTGLHLFRHSFATLVYAESRDIVLTSRALGHQSLSSTKIYIHTAQEYNKQVASIFDNLLSE
C1/pz40	>fid|40683|locus|jhp0941| integrase/recombinase (XERCD family) [Helicobacter pylori J99]
C1/pz40	atgcatgagcaatgttctataagctttgtaggcggacaaggagctaaaagattattatacatactctacaagctcgcatttaatgctaagtctaataagattgccctagatagacattacgccaaaatgtttttgcaagttgtagcaagaactctaataaagaatgtcaatatattagaagagcaaggttttattgaagtcattaaaggaaaacaaagatacttgtatgtgtatcttaaagattacagagaattagaatgcttagtgaagagcaagatggctaagtatgtgatgtatttaagacaattctttgattatttggatagaaaaaggcgttatggctttgattttacgcttaaaaacctagcctttgctaagaccaaagaaagcttacccaga…
C1/pz40	>fid|40683|locus|jhp0941| integrase/recombinase (XERCD family) [Helicobacter pylori J99]
C1/pz40	MHEQCSISFVGGQGAKRLLYILYKLAFNAKSNKIALDRHYAKMFLQVVARTLIKNVNILEEQGFIEVIKGkqrylyVYLKDYRELECLVKSKMAKYVMYLRQFFDYLDRKRRYGFDFTLKNLAFAKTKESLPRHLNDKDLKSflktllDYKPATSFEKRNKCILLIVILGGLRKCEVLNIELKHIQVEEQNYSILIQGKGRKERKAYIKKSLLEPSLNAWISDDYRLKYFNGAYLFKKDKQKSQNSLTLYNFIPLIFKLAQIKHYKQYGTGLHLFRHSFATLIYQETQDLVLTSRALGHSSLLSTKIYIHTTQEHNKKVALVFDSLIENKK
C1/pz40	>fid|118791100|locus|HMPREF1404_00619| site-specific recombinase, phage integrase family [Helicobacter pylori GAM210Bi]
C1/pz40	atggctaaatatgtgatggttttaagacaattctttgattatttagacagaaaaagaaactatagctttgattttgaacttaaaaatctatcgtttgccaagaaagaaacgcatttgcctaaacatttgaataaaaatgattttaaggcttttattcaagctcttctaaaataccatcccaaaaccagttttgaaaaacgcaatcagtgtattttactgcttattgcattaggggggttaaggaagtttgaagccttagatttggagctaaaaaacattgctttagaaaataaccactaccgccttttaatcaaaggcaaaaacaacaaagagagatacgcttatattgaaaaagaatttttgcaagttcctttgaatgcgtggctaagcgatactaaa…
C1/pz40	>fid|118791100|locus|HMPREF1404_00619| site-specific recombinase, phage integrase family [Helicobacter pylori GAM210Bi]
C1/pz40	MAKYVMVLRQFFDYLDRKRNYSFDFELKNLSFAKKETHLPKHLNKNDFKAFIQALLKYHPKTSFEKRNQCILLLIALGGLRKFEALDLELKNIALENNHYRLLIKGKNNKERYAYIEKEFLQVPLNAWLSDTKRLKSFKGRFVFKKAkknnttqqKTCSLKSFIAKIFKLSNIDVKSYGLGLHLFRHSFATFIYDETQDLVLTSRALGHSSLLSTKIYIHTTQEHNKKTALVLKGWLKNEKSE
C1/pz40	>fid|104821576|locus|HMPREF1391_00624| site-specific recombinase, phage integrase family [Helicobacter pylori GAM100Ai]
C1/pz40	atggctaaatatgtgatggttttaagacaattctttgattatttagacagaaaaagaaactatagttttgattttgaacttaaaaatctatcgtttgccaagaaagaaacgcatttgcctaaacatttgaataaaaatgattttaaggcttttatccaagctcttctaaaataccatcccaaaaccagttttgaaaaacgcaatcagtgtattttactgcttattgcattaggggggttaaggaagtttgaagccttagatttggaactaaaaaacattgctttagaaaataaccactaccgccttttaatcaaaggcaaaaacaaccaagagagatacgcttatgttgaaaaagaatttttgcaagttcctttgaatgcgtggctaagcgatattaaa…
C1/pz40	>fid|104821576|locus|HMPREF1391_00624| site-specific recombinase, phage integrase family [Helicobacter pylori GAM100Ai]
C1/pz40	MAKYVMVLRQFFDYLDRKRNYSFDFELKNLSFAKKETHLPKHLNKNDFKAFIQALLKYHPKTSFEKRNQCILLLIALGGLRKFEALDLELKNIALENNHYRLLIKGKNNQERYAYVEKEFLQVPLNAWLSDIKRLKSFKGRFVFKKAkknnttqqKTCSLKSFIAKIFKLSNIDVKSYGLGLHLFRHSFATFIYDETQDLVLTSRALGHSSLLSTKIYIHTTQEHNKKTALVLKGLL
C1/pz40	>fid|173993282|locus|K748_03495| hypothetical protein [Helicobacter pylori UM298]
C1/pz40	atgagtgattgtaaaatgagtagggttagtagggaattgtttaataacattaagtcatttttacaccataagcttaaaacaatgatacgcattcaaagcgtgaatgatttacaattggttttaaaatggcaggatagagttttagagtgccaaagtcttatcgcattaaaagaactcaatcataagctttataatcaaggcattaggcatacgattatgatgcaaggcttgtttttgttctttgaatattttgacaataggattaagctcaagtccttgcacaatctagcagaagaacaggttatagacttcttatttggattagccaaaaacaggaagccaagctctatggctaaatatgtgatgtatttaagacaattctttgattatttagacaga…
C1/pz40	>fid|173993282|locus|K748_03495| hypothetical protein [Helicobacter pylori UM298]
C1/pz40	MSDCKMSRVSRELFNNIKSFLHHKLKTmiriqsVNDLQLVLKWQDRVLECQSLIALKELNHKLYNQGIRHTIMMQGLFLFFEYFDNRIKLKSLHNLAEEQVIDFLFGLAKNRKPSSMAKYVMYLRQFFDYLDRKRNYNFEFELKNLSFTKKETHLPKHLNKNDFKAFIQALLKYHPKTSFEKRNQCILLLIALGGLKKFEALDLELKNIALENNHYRLLIKGKNNKERYAYIEKEFLQVPLNAWLSDTKRLKSFKGRFVFKKAkknnttqqKTCSLKGFIAKI
C1/pz40	>fid|79325689|locus|HPCPY6271_0813| PZ15b [Helicobacter pylori CPY6271]
C1/pz40	atgggtagggttagtagggaattgtttaataatattaagtcatttttacactataagcttaaaacaatgatacgcattcaaagcgtgaatgatttacaattggttttaaaatggcaggatagagttttagagtgccaaagtcttatcgcattaaaagaactcaatcacaagctttataatcaaggcattaggcatacgattatgatgcaaggcttgtttttgttctttgaatattttgataataggattaagctcaaatccttgcacaatctagcagaagaacagattatagacttcttatttggattagccaaaaacaggaagccaagctctatggctaaatatgtgatgcatttaagacaattctttgattacttagacagaaaaagaaactatagc…
C1/pz40	>fid|79325689|locus|HPCPY6271_0813| PZ15b [Helicobacter pylori CPY6271]
C1/pz40	MGRVSRELFNNIKSFLHYKLKTmiriqsVNDLQLVLKWQDRVLECQSLIALKELNHKLYNQGIRHTIMMQGLFLFFEYFDNRIKLKSLHNLAEEQIIDFLFGLAKNRKPSSMAKYVMHLRQFFDYLDRKRNYSFDFELKDLSFAKKETHLPKHLNKNDFKAFIQALLKYHPKTSFEKRNQCILLLIALGGLRKFEALDLELKNIALENNHYRLLIKGKNNKERYAYIEKEFLQVPLNAWLSDTKRLKSFKGRFVFKKAkknnttqqKTCSLKGFIAKI
C1/pz40	>fid|79608265|locus|HPHPM9_1172| PZ15b [Helicobacter pylori Hp M9]
C1/pz40	atggctaaatatgtgatggttttaagacaattctttgattatttagacagaaaaagaaactatagctttgattttgaacttaaaaatctatcgtttgccaagaaagaaacgcatttgcctaaacatttgaataaaaatgattttaaggcttttattcaagctcttctaaaataccatcccaaaaccagttttgaaaaacgcaatcagtgtattttactgcttattgtattaggggggttaaggaagtttgaagccttagatttggaactaaaaaacattgctttagaaaataaccactaccgccttttaatcaaaggcaaaaacaaccaagagagatacgcttatattgaaaaagagtttttgcaagttcctttgaatgcgtggctaagcgatattaaa…
C1/pz40	>fid|79608265|locus|HPHPM9_1172| PZ15b [Helicobacter pylori Hp M9]
C1/pz40	MAKYVMVLRQFFDYLDRKRNYSFDFELKNLSFAKKETHLPKHLNKNDFKAFIQALLKYHPKTSFEKRNQCILLLIVLGGLRKFEALDLELKNIALENNHYRLLIKGKNNQERYAYIEKEFLQVPLNAWLSDIKRLKSFKGRFVFKKAkknnttqqKTCSLKSFIAKIFKLSNIDVKSYGLGLHLFRHSFATFIYDETQDLVLTSRALGHSSLLSTKIYIHTTQEHNKKVALVLKGWLKNEKSE
C1/pz40	>fid|79601333|locus|HPHPM5_1382| PZ15b [Helicobacter pylori Hp M5]
C1/pz40	atggctaaatatgtgatggttttaagacaattctttgattatttagacagaaaaagaaactatagctttgattttgaacttaaaaatctatcgtttgccaagaaagaaacgcatttgcctaaacatttgaataaaaatgattttaaggcttttattcaagctcttctaaaataccatcccaaaaccagttttgaaaaacgcaatcagtgtattttactgcttattgtattaggggggttaaggaagtttgaagccttagatttggaactaaaaaacattgctttagaaaataaccactaccgccttttaatcaaaggcaaaaacaaccaagagagatacgcttatattgaaaaagagtttttgcaagttcctttgaatgcgtggctaagcgatattaaa…
C1/pz40	>fid|79601333|locus|HPHPM5_1382| PZ15b [Helicobacter pylori Hp M5]
C1/pz40	MAKYVMVLRQFFDYLDRKRNYSFDFELKNLSFAKKETHLPKHLNKNDFKAFIQALLKYHPKTSFEKRNQCILLLIVLGGLRKFEALDLELKNIALENNHYRLLIKGKNNQERYAYIEKEFLQVPLNAWLSDIKRLKSFKGRFVFKKAkknnttqqKTCSLKSFIAKIFKLSNIDVKSYGLGLHLFRHSFATFIYDETQDLVLTSRALGHSSLLSTKIYIHTTQEHNKKVALVLKGWLKNEKSE
C1/pz40	>fid|79598062|locus|HPHPM4_1352| PZ15b [Helicobacter pylori Hp M4]
C1/pz40	atggctaaatatgtgatggttttaagacaattctttgattatttagacagaaaaagaaactatagctttgattttgaacttaaaaatctatcgtttgccaagaaagaaacgcatttgcctaaacatttgaataaaaatgattttaaggcttttattcaagctcttctaaaataccatcccaaaaccagttttgaaaaacgcaatcagtgtattttactgcttattgtattaggggggttaaggaagtttgaagccttagatttggaactaaaaaacattgctttagaaaataaccactaccgccttttaatcaaaggcaaaaacaaccaagagagatacgcttatattgaaaaagagtttttgcaagttcctttgaatgcgtggctaagcgatattaaa…
C1/pz40	>fid|79598062|locus|HPHPM4_1352| PZ15b [Helicobacter pylori Hp M4]
C1/pz40	MAKYVMVLRQFFDYLDRKRNYSFDFELKNLSFAKKETHLPKHLNKNDFKAFIQALLKYHPKTSFEKRNQCILLLIVLGGLRKFEALDLELKNIALENNHYRLLIKGKNNQERYAYIEKEFLQVPLNAWLSDIKRLKSFKGRFVFKKAkknnttqqKTCSLKSFIAKIFKLSNIDVKSYGLGLHLFRHSFATFIYDETQDLVLTSRALGHSSLLSTKIYIHTTQEHNKKVALVLKGWLKNEKSE
C1/pz40	>fid|79594592|locus|HPHPM3_1344| PZ15b [Helicobacter pylori Hp M3]
C1/pz40	atggctaaatatgtgatggttttaagacaattctttgattatttagacagaaaaagaaactatagctttgattttgaacttaaaaatctatcgtttgccaagaaagaaacgcatttgcctaaacatttgaataaaaatgattttaaggcttttattcaagctcttctaaaataccatcccaaaaccagttttgaaaaacgcaatcagtgtattttactgcttattgtattaggggggttaaggaagtttgaagccttagatttggaactaaaaaacattgctttagaaaataaccactaccgccttttaatcaaaggcaaaaacaaccaagagagatacgcttatattgaaaaagagtttttgcaagttcctttgaatgcgtggctaagcgatattaaa…
C1/pz40	>fid|79594592|locus|HPHPM3_1344| PZ15b [Helicobacter pylori Hp M3]
C1/pz40	MAKYVMVLRQFFDYLDRKRNYSFDFELKNLSFAKKETHLPKHLNKNDFKAFIQALLKYHPKTSFEKRNQCILLLIVLGGLRKFEALDLELKNIALENNHYRLLIKGKNNQERYAYIEKEFLQVPLNAWLSDIKRLKSFKGRFVFKKAkknnttqqKTCSLKSFIAKIFKLSNIDVKSYGLGLHLFRHSFATFIYDETQDLVLTSRALGHSSLLSTKIYIHTTQEHNKKVALVLKGWLKNEKSE
C1/pz40	>fid|79590851|locus|HPHPM2_1219| PZ15b [Helicobacter pylori Hp M2]
C1/pz40	atggctaaatatgtgatggttttaagacaattctttgattatttagacagaaaaagaaactatagctttgattttgaacttaaaaatctatcgtttgccaagaaagaaacgcatttgcctaaacatttgaataaaaatgattttaaggcttttattcaagctcttctaaaataccatcccaaaaccagttttgaaaaacgcaatcagtgtattttactgcttattgtattaggggggttaaggaagtttgaagccttagatttggaactaaaaaacattgctttagaaaataaccactaccgccttttaatcaaaggcaaaaacaaccaagagagatacgcttatattgaaaaagagtttttgcaagttcctttgaatgcgtggctaagcgatattaaa…
C1/pz40	>fid|79590851|locus|HPHPM2_1219| PZ15b [Helicobacter pylori Hp M2]
C1/pz40	MAKYVMVLRQFFDYLDRKRNYSFDFELKNLSFAKKETHLPKHLNKNDFKAFIQALLKYHPKTSFEKRNQCILLLIVLGGLRKFEALDLELKNIALENNHYRLLIKGKNNQERYAYIEKEFLQVPLNAWLSDIKRLKSFKGRFVFKKAkknnttqqKTCSLKSFIAKIFKLSNIDVKSYGLGLHLFRHSFATFIYDETQDLVLTSRALGHSSLLSTKIYIHTTQEHNKKVALVLKGWLKNEKSE
C1/pz40	>fid|79587397|locus|HPHPM1_1338| PZ15b [Helicobacter pylori Hp M1]
C1/pz40	atggctaaatatgtgatggttttaagacaattctttgattatttagacagaaaaagaaactatagctttgattttgaacttaaaaatctatcgtttgccaagaaagaaacgcatttgcctaaacatttgaataaaaatgattttaaggcttttattcaagctcttctaaaataccatcccaaaaccagttttgaaaaacgcaatcagtgtattttactgcttattgtattaggggggttaaggaagtttgaagccttagatttggaactaaaaaacattgctttagaaaataaccactaccgccttttaatcaaaggcaaaaacaaccaagagagatacgcttatattgaaaaagagtttttgcaagttcctttgaatgcgtggctaagcgatattaaa…
C1/pz40	>fid|79587397|locus|HPHPM1_1338| PZ15b [Helicobacter pylori Hp M1]
C1/pz40	MAKYVMVLRQFFDYLDRKRNYSFDFELKNLSFAKKETHLPKHLNKNDFKAFIQALLKYHPKTSFEKRNQCILLLIVLGGLRKFEALDLELKNIALENNHYRLLIKGKNNQERYAYIEKEFLQVPLNAWLSDIKRLKSFKGRFVFKKAkknnttqqKTCSLKSFIAKIFKLSNIDVKSYGLGLHLFRHSFATFIYDETQDLVLTSRALGHSSLLSTKIYIHTTQEHNKKVALVLKGWLKNEKSE
C1/pz40	>fid|79384950|locus|HPHPH24_1342| PZ15b [Helicobacter pylori Hp H-24]
C1/pz40	atggctaaatatgtgatggttttaagacaattctttgattatttagacagaaaaagaaactatagctttgattttgaacttaaaaatctatcgtttgccaagaaagaaacgcatttgcctaaacatttgaataaaaatgattttaaggcttttattcaagctcttctaaaataccatcccaaaaccagttttgaaaaacgcaatcagtgtattttactgcttattgtattaggggggttaaggaagtttgaagccttagatttggaactaaaaaacattgctttagaaaataaccactaccgccttttaatcaaaggcaaaaacaaccaagagagatacgcttatattgaaaaagagtttttgcaagttcctttgaatgcgtggctaagcgatattaaa…
C1/pz40	>fid|79384950|locus|HPHPH24_1342| PZ15b [Helicobacter pylori Hp H-24]
C1/pz40	MAKYVMVLRQFFDYLDRKRNYSFDFELKNLSFAKKETHLPKHLNKNDFKAFIQALLKYHPKTSFEKRNQCILLLIVLGGLRKFEALDLELKNIALENNHYRLLIKGKNNQERYAYIEKEFLQVPLNAWLSDIKRLKSFKGRFVFKKAkknnttqqKTCSLKSFIAKIFKLSNIDVKSYGLGLHLFRHSFATFIYDETQDLVLTSRALGHSSLLSTKIYIHTTQEHNKKVALVLKGWLKNEKSE
C1/pz40	>fid|79539013|locus|HPHPH24C_1124| phage integrase family protein [Helicobacter pylori Hp H-24c]
C1/pz40	atggctaaatatgtgatggttttaagacaattctttgattatttagacagaaaaagaaactatagctttgattttgaacttaaaaatctatcgtttgccaagaaagaaacgcatttgcctaaacatttgaataaaaatgattttaaggcttttattcaagctcttctaaaataccatcccaaaaccagttttgaaaaacgcaatcagtgtattttactgcttattgtattaggggggttaaggaagtttgaagccttagatttggaactaaaaaacattgctttagaaaataaccactaccgccttttaatcaaaggcaaaaacaaccaagagagatacgcttatattgaaaaagagtttttgcaagttcctttgaatgcgtggctaagcgatattaaa…
C1/pz40	>fid|79539013|locus|HPHPH24C_1124| phage integrase family protein [Helicobacter pylori Hp H-24c]
C1/pz40	MAKYVMVLRQFFDYLDRKRNYSFDFELKNLSFAKKETHLPKHLNKNDFKAFIQALLKYHPKTSFEKRNQCILLLIVLGGLRKFEALDLELKNIALENNHYRLLIKGKNNQERYAYIEKEFLQVPLNAWLSDIKRLKSFKGRFVFKKAkknnttqqKTCSLKSFIAKIFKLSNIDVKSYGLGLHLFRHSFATFIYDETQDLVLTSRALGHSSLLSTKIYIHTTQEHNKKVALVLKGWLKNEKSE
C1/pz40	>fid|79535790|locus|HPHPH24B_1255| phage integrase family protein [Helicobacter pylori Hp H-24b]
C1/pz40	atggctaaatatgtgatggttttaagacaattctttgattatttagacagaaaaagaaactatagctttgattttgaacttaaaaatctatcgtttgccaagaaagaaacgcatttgcctaaacatttgaataaaaatgattttaaggcttttattcaagctcttctaaaataccatcccaaaaccagttttgaaaaacgcaatcagtgtattttactgcttattgtattaggggggttaaggaagtttgaagccttagatttggaactaaaaaacattgctttagaaaataaccactaccgccttttaatcaaaggcaaaaacaaccaagagagatacgcttatattgaaaaagagtttttgcaagttcctttgaatgcgtggctaagcgatattaaa…
C1/pz40	>fid|79535790|locus|HPHPH24B_1255| phage integrase family protein [Helicobacter pylori Hp H-24b]
C1/pz40	MAKYVMVLRQFFDYLDRKRNYSFDFELKNLSFAKKETHLPKHLNKNDFKAFIQALLKYHPKTSFEKRNQCILLLIVLGGLRKFEALDLELKNIALENNHYRLLIKGKNNQERYAYIEKEFLQVPLNAWLSDIKRLKSFKGRFVFKKAkknnttqqKTCSLKSFIAKIFKLSNIDVKSYGLGLHLFRHSFATFIYDETQDLVLTSRALGHSSLLSTKIYIHTTQEHNKKVALVLKGWLKNEKSE
C1/pz40	>fid|79402320|locus|HPHPH36_1577| integrase/recombinase [Helicobacter pylori Hp H-36]
C1/pz40	atgtatttgagacaattctttgattatttagacagaaaaagaaactatagctttgaatttgagcttaaaaatctatcgtttgccaagaaagaaacgcatttgcctaaacatttgaataaaaatgattttaaggcttttatccaagctcttctaaaataccatcccaaaaccagttttgaaaaacgcaatcagtgtattttactgcttattgcattaggtgggttaaggaagtttgaagccttagatttggagctaaaaaacattgctttagaaaataaccactaccgccttttaatcaaaggcaaaaataacaaagagagatacgcttatattgaaaaagagtttttgcaaattcctttgaatgcgtggctaagcgatactaaacgattaaagagtttt…
C1/pz40	>fid|79402320|locus|HPHPH36_1577| integrase/recombinase [Helicobacter pylori Hp H-36]
C1/pz40	MYLRQFFDYLDRKRNYSFEFELKNLSFAKKETHLPKHLNKNDFKAFIQALLKYHPKTSFEKRNQCILLLIALGGLRKFEALDLELKNIALENNHYRLLIKGKNNKERYAYIEKEFLQIPLNAWLSDTKRLKSFKGRFVFKKAkknnttqqKTCSLKGFIAKIFKLSNIDVKSYGLGLHLFRHSFATFIYDETQDLVLTSRALGHSSLLSTKIYIHTTQEHNKKVALVLGGLLRNEKSE
C1/pz40	>fid|118684407|locus|A608_1256| phage integrase family protein [Helicobacter pylori CCHI 33]
C1/pz40	atggctaaatatgtgatggttttaagacaattctttgattatttagacagaaaaagaaactatagctttgattttgaacttaaaaatctatcgtttgccaagaaagaaacgcatttgcctaaacatttgaataaaaatgattttaaggtttttatccaagctcttctaaaataccatcccaaaaccagttttgaaaaacgcaatcagtgtattttactgcttattgcattaggggggttaaggaagtttgaagccttagatttggaactaaaaaacattgctttagaaaataaccactaccgccttttaatcaaaggcaaaaacaaccaagagagatacgcttatattgaaaaagagtttttgcaagttcctttgaatgcgtggctaagcgatactaaa…
C1/pz40	>fid|118684407|locus|A608_1256| phage integrase family protein [Helicobacter pylori CCHI 33]
C1/pz40	MAKYVMVLRQFFDYLDRKRNYSFDFELKNLSFAKKETHLPKHLNKNDFKVFIQALLKYHPKTSFEKRNQCILLLIALGGLRKFEALDLELKNIALENNHYRLLIKGKNNQERYAYIEKEFLQVPLNAWLSDTKRLKSFKGRFVFKKAkknnttqqKTCSLKGFIAKIFKLSNIDVKSYGLGLHLFRHSFATFIYDETQDLVLTSRALGHSSLLSTKIYIHTTQEHNKKVTLVLKGWLKNEKSE
C1/pz40	>fid|79494213|locus|HPHPP8_1230| PZ15b [Helicobacter pylori Hp P-8]
C1/pz40	atggctaaatatgtgatggttttaagacaattctttgattatttagacagaaaaagaaactatagttttgattttgaacttaaaaatctatcatttgccaagaaagaaacgcatttgcctaaacatttgaataaaaatgattttaaggcttttatccaagctcttctaaaataccatcccaaaaccagttttgaaaaacgcaatcagtgtattttactgcttattgcattaggggggttaaggaagtttgaagccttagatttggaactaaaaaacattgctttagaaaataaccactaccgccttttaatcaaaggcaaaaacaaccaagagagatacgcttatattgaaaaagagtttttgcaagttcctttgaatgcgtggctaagcgatattaaa…
C1/pz40	>fid|79494213|locus|HPHPP8_1230| PZ15b [Helicobacter pylori Hp P-8]
C1/pz40	MAKYVMVLRQFFDYLDRKRNYSFDFELKNLSFAKKETHLPKHLNKNDFKAFIQALLKYHPKTSFEKRNQCILLLIALGGLRKFEALDLELKNIALENNHYRLLIKGKNNQERYAYIEKEFLQVPLNAWLSDIKRLKSFKGRFVFKKAkknnttqqKTCSLKSFIAKIFKLSNIDVKSYGLGLHLFKHSFATFIYDETQDLVLTSRALGHSSLLSTKIYIHTTQEHNKKTALVLKGWLKNEKSE
C1/pz40	>fid|79562830|locus|HPHPP8B_1122| phage integrase family protein [Helicobacter pylori Hp P-8b]
C1/pz40	atggctaaatatgtgatggttttaagacaattctttgattatttagacagaaaaagaaactatagttttgattttgaacttaaaaatctatcatttgccaagaaagaaacgcatttgcctaaacatttgaataaaaatgattttaaggcttttatccaagctcttctaaaataccatcccaaaaccagttttgaaaaacgcaatcagtgtattttactgcttattgcattaggggggttaaggaagtttgaagccttagatttggaactaaaaaacattgctttagaaaataaccactaccgccttttaatcaaaggcaaaaacaaccaagagagatacgcttatattgaaaaagagtttttgcaagttcctttgaatgcgtggctaagcgatattaaa…
C1/pz40	>fid|79562830|locus|HPHPP8B_1122| phage integrase family protein [Helicobacter pylori Hp P-8b]
C1/pz40	MAKYVMVLRQFFDYLDRKRNYSFDFELKNLSFAKKETHLPKHLNKNDFKAFIQALLKYHPKTSFEKRNQCILLLIALGGLRKFEALDLELKNIALENNHYRLLIKGKNNQERYAYIEKEFLQVPLNAWLSDIKRLKSFKGRFVFKKAkknnttqqKTCSLKSFIAKIFKLSNIDVKSYGLGLHLFKHSFATFIYDETQDLVLTSRALGHSSLLSTKIYIHTTQEHNKKTALVLKGWLKNEKSE
C1/pz40	>fid|79463402|locus|HPHPH18_1291| xerCD [Helicobacter pylori Hp H-18]
C1/pz40	atgtatttaagacaattctttgattatttggatagaaaaaggcgttatggctttgattttacacttaaaaacctagcctttgctaagaccaaagaaagcttacccagacatttaaacgataaagacttaaagagttttttaaaaacactcttaaactataagccagctacaagctttgaaaaacgcaataagtgtattctacttattgtaatacttgggggacttagaaaatgcgaagtgttaaacatagagttaaaacacattcaagtagaagaacaaaactactctattttaattcaaggtaaaggtaggaaagaaagaaaagcttatatcaaaaagagtttgttagaaccaagcttgaatgcttggcttagtgatgattacagactaaaatatttc…
C1/pz40	>fid|79463402|locus|HPHPH18_1291| xerCD [Helicobacter pylori Hp H-18]
C1/pz40	MYLRQFFDYLDRKRRYGFDFTLKNLAFAKTKESLPRHLNDKDLKSflktllNYKPATSFEKRNKCILLIVILGGLRKCEVLNIELKHIQVEEQNYSILIQGKGRKERKAYIKKSLLEPSLNAWLSDDYRLKYFNGAYLFKKDKQKSQNSLTLYNFIPLIFKLAQIKHYKQYGTGLHLFRHSFATLIYQETQDLVLTSRALGHSSLLSTKIYIHTTQEHNKKVALVFDSLIENKK
C1/pz40	>fid|118899340|locus|HMPREF1436_00483| site-specific recombinase, phage integrase family [Helicobacter pylori GAMchJs136i]
C1/pz40	gtgatgtatttaagacaattctttgattatttggatagaaaaaggcgttatagctttgattttacgcttaaaaacctagcctttgctaagaccaaagaaagcttacccagacatttaaacgataaagacttaaagagttttttaaaaacactcttagactataagccagctacaagctttgaaaaacgcaataagtgtattctacttattgtaatacttgggggacttagaaaatgcgaagtgttaaacatagaattaaaacacattcaagtagaagagcaaaactactctattttaattcaaggtaaaggtagaaaagagagaaaagcttatattaaaaagagtttgttagaaccaagcttgaatgcttggcttagtgatgaatatagactaaaatat…
C1/pz40	>fid|118899340|locus|HMPREF1436_00483| site-specific recombinase, phage integrase family [Helicobacter pylori GAMchJs136i]
C1/pz40	MMYLRQFFDYLDRKRRYSFDFTLKNLAFAKTKESLPRHLNDKDLKSflktllDYKPATSFEKRNKCILLIVILGGLRKCEVLNIELKHIQVEEQNYSILIQGKGRKERKAYIKKSLLEPSLNAWLSDEYRLKYFNGAYLFKKDKQKAQNSLTLYNFIPLIFKLAQIKHYKQYGTGLHLFRHSFATLIYQETQDLVLTSRALGHSSLLSTKIYIHTTQEHNKKVALVFDSLIENKKG
C1/pz40	>fid|118794644|locus|HMPREF1405_00611| site-specific recombinase, phage integrase family [Helicobacter pylori GAM231Ai]
C1/pz40	gtgatgtatttaagacaattctttgattatttggatagaaaaaggcgttatagctttgattttacgcttaaaaacctagcctttgctaagaccaaagaaagcttacccagacatttaaacgataaagacttaaagagttttttaaaaacactcttagactataagccagctacaagctttgaaaaacgcaataagtgtattctacttattgtaatacttgggggacttagaaaatgcgaagtgttaaacatagaattaaaacacattcaagtagaagagcaaaactactctattttaattcaaggtaaaggtagaaaagagagaaaagcttatattaaaaagagtttgttagaaccaagcttgaatgcttggcttagtgatgaatatagactaaaatat…
C1/pz40	>fid|118794644|locus|HMPREF1405_00611| site-specific recombinase, phage integrase family [Helicobacter pylori GAM231Ai]
C1/pz40	MMYLRQFFDYLDRKRRYSFDFTLKNLAFAKTKESLPRHLNDKDLKSflktllDYKPATSFEKRNKCILLIVILGGLRKCEVLNIELKHIQVEEQNYSILIQGKGRKERKAYIKKSLLEPSLNAWLSDEYRLKYFNGAYLFKKDKQKAQNSLTLYNFIPLIFKLAQIKHYKQYGTGLHLFRHSFATLIYQETQDLVLTSRALGHSSLLSTKIYIHTTQEHNKKVALVFDSLIENKKG
C1/pz40	>fid|118895451|locus|HMPREF1434_00307| site-specific recombinase, phage integrase family [Helicobacter pylori GAMchJs124i]
C1/pz40	gtgatgtatttaagacaattctttgattatttggatagaaaaaggcgttatagctttgattttacgcttaaaaacctagcctttgctaagaccaaagaaagcttacccagacatttaaacgataaagacttaaagagttttttaaaaacactcttagactataagccagctacaagctttgaaaaacgcaataagtgtattctacttattgtaatacttgggggacttagaaaatgcgaagtgttaaacatagaattaaaacacattcaagtagaagagcaaaactactctattttaattcaaggtaaaggtagaaaagagagaaaagcttatattaaaaagagtttgttagaaccaagcttgaatgcttggcttagtgatgaatatagactaaaatat…
C1/pz40	>fid|118895451|locus|HMPREF1434_00307| site-specific recombinase, phage integrase family [Helicobacter pylori GAMchJs124i]
C1/pz40	MMYLRQFFDYLDRKRRYSFDFTLKNLAFAKTKESLPRHLNDKDLKSflktllDYKPATSFEKRNKCILLIVILGGLRKCEVLNIELKHIQVEEQNYSILIQGKGRKERKAYIKKSLLEPSLNAWLSDEYRLKYFNGAYLFKKDKQKAQNSLTLYNFIPLIFKLAQIKHYKQYGTGLHLFRHSFATLIYQETQDLVLASRALGHSSLLSTKIYIHTTQEHNKKVALVFDSLIENKK
C1/pz40	>fid|200402287|locus|U064_1328| integrase/recombinase [Helicobacter pylori BM012S]
C1/pz40	atgagtgattgcaaaatgagtagggttagtagggaattgtttaataatattaagtcatttttacaccataagcttaaaacaatgatacgcattcaaagcgtaaatgatttacaattggtcttaaaatggcaggatagagttttagagtgccaaagtcttatcgcattgaaagaactcaatcgcaagctttataatcaaggtattaggcatacgattatgatgcaaggcttgtttttgttctttgaatattttgataataggattaagctcaagtccttgcacgatctagcagaagaacaggttatagacttcttatttggattagccaaaaacaggaagccaagctctatggctaaatatgtaatgtatttaagacaattctttgattatttagacaag…
C1/pz40	>fid|200402287|locus|U064_1328| integrase/recombinase [Helicobacter pylori BM012S]
C1/pz40	MSDCKMSRVSRELFNNIKSFLHHKLKTmiriqsVNDLQLVLKWQDRVLECQSLIALKELNRKLYNQGIRHTIMMQGLFLFFEYFDNRIKLKSLHDLAEEQVIDFLFGLAKNRKPSSMAKYVMYLRQFFDYLDKKRNYSFDFELKNLSFAKKETHLPKHLNKNDFKAFVQALLKYHPKTSFEKRNQCILLLIALGGLRKFEALDLELKNIALENNHYRLLIKGKNNKERYAYIEKEFLQIPLNAWLSDTKRLKSFKGRFVFKKAkknnttqqKTCSLKGYKQKLKYYNNL
C1/pz40	>fid|200347939|locus|U063_1323| integrase/recombinase [Helicobacter pylori BM012A]
C1/pz40	atgagtgattgcaaaatgagtagggttagtagggaattgtttaataatattaagtcatttttacaccataagcttaaaacaatgatacgcattcaaagcgtaaatgatttacaattggtcttaaaatggcaggatagagttttagagtgccaaagtcttatcgcattgaaagaactcaatcgcaagctttataatcaaggtattaggcatacgattatgatgcaaggcttgtttttgttctttgaatattttgataataggattaagctcaagtccttgcacgatctagcagaagaacaggttatagacttcttatttggattagccaaaaacaggaagccaagctctatggctaaatatgtaatgtatttaagacaattctttgattatttagacaag…
C1/pz40	>fid|200347939|locus|U063_1323| integrase/recombinase [Helicobacter pylori BM012A]
C1/pz40	MSDCKMSRVSRELFNNIKSFLHHKLKTmiriqsVNDLQLVLKWQDRVLECQSLIALKELNRKLYNQGIRHTIMMQGLFLFFEYFDNRIKLKSLHDLAEEQVIDFLFGLAKNRKPSSMAKYVMYLRQFFDYLDKKRNYSFDFELKNLSFAKKETHLPKHLNKNDFKAFVQALLKYHPKTSFEKRNQCILLLIALGGLRKFEALDLELKNIALENNHYRLLIKGKNNKERYAYIEKEFLQIPLNAWLSDTKRLKSFKGRFVFKKAkknnttqqKTCSLKGYKQKLKYYNNL
C1/pz40	>fid|79462452|locus|HPHPH18_0822| PZ15b [Helicobacter pylori Hp H-18]
C1/pz40	atgagtgattgtaaaatgagtagggttagtagagaattgtttgataatattaagtcatttttgcactataagcttaaaacaatgatacgcattcaaagcgtgaatgatttggaattgatcttaaaatggcaagatagagttttagagtgccagagtcttatcgcattgaaagaactcaatcacaagctttataatcaaggcgttaggcatacgattatgatgcaaggcttgtttttgttctttgaatattttgataataggattaagctcaaatccttgcgcaatctagcagaagaacaggttatagacttcttatttggattagccaaaaacaggaaaccaagctctatggctaaatatgtgatggttttaagacaattctttgattatttagacaga…
C1/pz40	>fid|79462452|locus|HPHPH18_0822| PZ15b [Helicobacter pylori Hp H-18]
C1/pz40	MSDCKMSRVSRELFDNIKSFLHYKLKTmiriqsVNDLELILKWQDRVLECQSLIALKELNHKLYNQGVRHTIMMQGLFLFFEYFDNRIKLKSLRNLAEEQVIDFLFGLAKNRKPSSMAKYVMVLRQFFDYLDRKRNYSFDFELKNLSFAKKETHLPKHLNKNDFKAFIQALLKYHPKTSFEKRNQCILLLIALGGLRKFEALDLELKNIALENNHYRLLIKGKNNQERYAYIEKEFLQVPLNAWLGDIKRLKSFKGRFVFKKAkknnttqqKLAL
C1/pz40	>fid|79604562|locus|HPHPM6_1378| PZ15b [Helicobacter pylori Hp M6]
C1/pz40	atggttttaagacaattctttgattatttagacagaaaaagaaactatagctttgattttgaacttaaaaatctatcgtttgccaagaaagaaacgcatttgcctaaacatttgaataaaaatgattttaaggcttttattcaagctcttctaaaataccatcccaaaaccagttttgaaaaacgcaatcagtgtattttactgcttattgtattaggggggttaaggaagtttgaagccttagatttggaactaaaaaacattgctttagaaaataaccactaccgccttttaatcaaaggcaaaaacaaccaagagagatacgcttatattgaaaaagagtttttgcaagttcctttgaatgcgtggctaagcgatattaaacgattaaagagtttt…
C1/pz40	>fid|79604562|locus|HPHPM6_1378| PZ15b [Helicobacter pylori Hp M6]
C1/pz40	MVLRQFFDYLDRKRNYSFDFELKNLSFAKKETHLPKHLNKNDFKAFIQALLKYHPKTSFEKRNQCILLLIVLGGLRKFEALDLELKNIALENNHYRLLIKGKNNQERYAYIEKEFLQVPLNAWLSDIKRLKSFKGRFVFKKAkknnttqqKTCSLKSFIAKIFKLSNIDVKSYGLGLHLFRHSFATFIYDETQDLVLTSRALGHSSLLSTKIYIHTTQEHNKKVALVLKGWLKNEKSE
C1/pz40	>fid|32230|locus|HP1009| site-specific recombinase [Helicobacter pylori 26695]
C1/pz40	gtgtattgtttttattctttgactatttctgcaagccatttgaaagttaagcgattgagactactcaatgaagaaatgcttgtgaattttttatttgagttagctaaacaaagaaaaattaattcaatggcaaaatatgtgatgtatattaggcaattttttgattacttggataggactaaacattatgaattttattttagtcttaaaaatatagcctttgctaaacacaaggataatttgcctaagcatctaaattcaaaagatttaaaatcttttatatatactcttataaactatagaactagaagcagttatgaaaagagaaataagtgtattttgctcttgattattttgggtggtttgagaaaatctgaggtttttaatttagaattgaga…
C1/pz40	>fid|32230|locus|HP1009| site-specific recombinase [Helicobacter pylori 26695]
C1/pz40	MYCFYSLTISASHLKVKRLRLLNEEMLVNFLFELAKQRKINSMAKYVMYIRQFFDYLDRTKHYEFYFSLKNIAFAKHKDNLPKHLNSKDLKSFIYTLINYRTRSSYEKRNKCILLLIILGGLRKSEVFNLELRNIVLEKEHYILLIKGKNNKERKAFIKIAQTDIDTLAPLIRILLESIAKNLLSH
C1/pz40	>fid|118843906|locus|HMPREF1419_00874| hypothetical protein [Helicobacter pylori GAM263BFi]
C1/pz40	atgagtgattgtaaaatgaatagggttagtagggaattgtttgataatattaagtcatttttgcactataagcttaaaacaatgatacgcattcaaagcgtgaatgatttggaattgatcttaaaatggcaagatagagttttagagtgccaaagtcttatcgcattgaaagaactcaatcacaaactttataatcaaggcgttaggcatacgattatgatgcaaggcttgtttttgttctttgaatattttgataataagattaagctcaaatccttgcgcgatctagcagaagaacaggttatagacttcctatttggattagccaaaaacaggaaaccaagctctatggctaaatatgtgatggttttaagacaattctttgattatttagacaga…
C1/pz40	>fid|118843906|locus|HMPREF1419_00874| hypothetical protein [Helicobacter pylori GAM263BFi]
C1/pz40	MSDCKMNRVSRELFDNIKSFLHYKLKTmiriqsVNDLELILKWQDRVLECQSLIALKELNHKLYNQGVRHTIMMQGLFLFFEYFDNKIKLKSLRDLAEEQVIDFLFGLAKNRKPSSMAKYVMVLRQFFDYLDRKRNYSFDFELKNLSFAKKETHLPKHLNKNDFKAFIQALLKYHPKTSFEKRNQCILLLIALGGLRKFEALDLELKNIALENNHYRLLIKGKNNQERYAYIEKEFLQVPLNAWLSDTKRLKSFKGRFVFKKAkknnttqqKNLLFKELYR
C1/pz40	>fid|79424140|locus|HPHPA8_0523| PZ15b [Helicobacter pylori Hp A-8]
C1/pz40	atgagtgattgtaaaatgagtagggttagtagggaattgtttgataatattaagtcatttttgcactataagcttaaaacaatgatacgcatccaaagcgtgaatgatttggaattgatcttaaaatggcaagatagagttttagagtgccaaagtcttatcgcattgaaagagctcaatcacaaactttataatcaaggcgttaggcatacgattatgatgcaaggcttgtttttgttctttgaatattttgataataggattaagctcaaatccttgtgcaatctagcagaagaacaggttatagacttcttatttggattagccaaaaacaggaaaccaagctctatggctaaatatgtgatggttttaagacaattctttgattatttagacaga…
C1/pz40	>fid|79424140|locus|HPHPA8_0523| PZ15b [Helicobacter pylori Hp A-8]
C1/pz40	MSDCKMSRVSRELFDNIKSFLHYKLKTmiriqsVNDLELILKWQDRVLECQSLIALKELNHKLYNQGVRHTIMMQGLFLFFEYFDNRIKLKSLCNLAEEQVIDFLFGLAKNRKPSSMAKYVMVLRQFFDYLDRKRNYSFDFELKNLSFAKKETHLPKHLNKNDFKAFIQALLKYHPKTSFEKHNQCILLLIALGGLRKFESLDLELKNIALENNHYRLLIKGKNNQERYAYIEKEFLQVPLNAWLSDTKRLKSFKGRFVFKKAkknnttqqKLAL
C1/pz40	>fid|79410864|locus|HPHPH43_0518| integrase/recombinase XerD [Helicobacter pylori Hp H-43]
C1/pz40	atgccacataacaaactcactaaatctcagagagaactcttttgtaatctcaaagcctttttatacactaaggctaaaaacttcacgcccattcaagatgtgaaggatatggctttaatcctagacacacaagataaaatcttaaaatgtcataatatagagcaattaaaacaactctgtcatattctttataatcagggcattaaacacactataatgatgcaaggcttgtttttattctttaactattttaaagataatctcaaattaagaagttttagaatgcttagcgaagagcaagtgattaactttctctttgaactcgctcaaaatagaaaacccagctctatggctaagtatgtgatgtatttaagacaattctttgattatttggataga…
C1/pz40	>fid|79410864|locus|HPHPH43_0518| integrase/recombinase XerD [Helicobacter pylori Hp H-43]
C1/pz40	MPHNKLTKSQRELFCNLKAFLYTKAKNftpiqdvKDMALILDTQDKILKCHNIEQLKQLCHILYNQGIKHTIMMQGLFLFFNYFKDNLKLRSFRMLSEEQVINFLFELAQNRKPSSMAKYVMYLRQFFDYLDRKRRYSFDFTLKNPAFAKTKESLPRHLNDKDLKSflktllDYKPATSFEKRNKCILLIVILGGLRKCEVLNIELKHIQVEEQNYSILIQGKGRKERKAYIKKSLLEPSLNAWLSD
C1/pz40	>fid|13166345|locus|HP9810_886g11| hypothetical protein [Helicobacter pylori 98-10]
C1/pz40	atgatacgcattcaaagcgtgaatgatttacaattggttttaaaatggcaggatagagttttagagtgccaaagtcttatcgcattaaaagaactcaatcacaagctttataatcaaggcattaggcatacgattatgatgcaaggcttgtttttgttctttgaatattttgataataggattaagctcaaatccttgcacaatctagcagaagaacagattatagacttcttatttggattagccaaaaacaggaagccaagctctatggctaaatatgtgatgcatttaagacaattctttgattacttagacagaaaaagaaactatagctttgattttgaacttaaagatctatcgtttgccaaaaaagaaacgcatttgcctaaacacttgaat…
C1/pz40	>fid|13166345|locus|HP9810_886g11| hypothetical protein [Helicobacter pylori 98-10]
C1/pz40	miriqsVNDLQLVLKWQDRVLECQSLIALKELNHKLYNQGIRHTIMMQGLFLFFEYFDNRIKLKSLHNLAEEQIIDFLFGLAKNRKPSSMAKYVMHLRQFFDYLDRKRNYSFDFELKDLSFAKKETHLPKHLNKNDFKAFIQALLKYHPKTSFEKRNQCILLLIALGGLRKFEALDLELKNIALENNHYRLLIKGKNNKERYAYIEKEFLQVPLNAWLSDTKRLKSFKGRFVFKKAkknnttqqKTCSLKGFIAKI
C1/pz40	>fid|79347727|locus|HPNQ4053_1511| PZ15b [Helicobacter pylori NQ4053]
C1/pz40	atgagtgattgtaaaatgagtagggttagtagagaattgtttaataatattaagtcatttttacaccataagcttaaaacaatgatacgcattcaaagcgtgaatgatttacaattggtcttaaaatggcaggatagagttttagagtgccaaagtcttatcgcattgaaagaactcaatcgcaagctttataatcaaggtattaggcatacgattatgatgcaaggcttgtttttgttctttgaatattttgataataggattaagctcaaatccttgcacaatctagcagaagaacaagttatagacttcttatttggattagccaaaaacaggaagccaagctctatggctaaatatgtgatgtatttaagacaattctttgattatttagacaga…
C1/pz40	>fid|79347727|locus|HPNQ4053_1511| PZ15b [Helicobacter pylori NQ4053]
C1/pz40	MSDCKMSRVSRELFNNIKSFLHHKLKTmiriqsVNDLQLVLKWQDRVLECQSLIALKELNRKLYNQGIRHTIMMQGLFLFFEYFDNRIKLKSLHNLAEEQVIDFLFGLAKNRKPSSMAKYVMYLRQFFDYLDRKRNYSFDFELKNLSFAKKEMHLPKHLNKNDFKAFIQALLKYRPKTSFEKRNQCILLLIALGGLRKFEALDLELKNIALENNHYRLLIKGKNNKERYAYIEKEFLQVPLNAWLSDTKRLKSFKGRFVFKKAKTTPRKKLAL
C1/pz40	>fid|79428433|locus|HPHPA14_1020| integrase/recombinase [Helicobacter pylori Hp A-14]
C1/pz40	atgaatagggttagtagggaattgtttgataatatcaagtcatttttacactataagcttaaaacaatggtacgcattcaaagcgtgaatgatttggaattgatcttaaaatggcaagatagagttttagagtgccaaagtcttatcgcattgaaagaactcaatcgcaagctttataatcaaggcattaggcatacgattatgatgcaaggcttgtttttgttctttgaatattttgataataggattaagctcaaatccttgcacaatctagcagaagaacaggttatagacttcttatttggattagccaaaaacaggaagccaagctctatggctaaatatgtgatgtatttaagacaattctttgattatttagacaagaaaagaaactatagc…
C1/pz40	>fid|79428433|locus|HPHPA14_1020| integrase/recombinase [Helicobacter pylori Hp A-14]
C1/pz40	MNRVSRELFDNIKSFLHYKLKTMVRIQSVNDLELILKWQDRVLECQSLIALKELNRKLYNQGIRHTIMMQGLFLFFEYFDNRIKLKSLHNLAEEQVIDFLFGLAKNRKPSSMAKYVMYLRQFFDYLDKKRNYSFDFELKNLSFAKKETHLPKHLNKNDFKAFIQALLKYHPKTSFEKRNQCILLLIALGGLRKFEALDLELKNIALENNHYRLLIKGKNNKERYAYIEKEFLQVPLNAWLSDTKRLKSFKGRFVFKKAKKITPHKKLAL
C1/pz40	>fid|118850182|locus|HMPREF1421_00528| hypothetical protein [Helicobacter pylori GAM265BSii]
C1/pz40	atgagtgatcgtaaaatgaatagggttagtagggaattgtttgataatattaagtcatttttgcactataagcttaaaacaatgatacgcattcaaagcgtgaatgatttggaattgatcttaaaatggcaagatagagttttagaatgccaaagtcttatcgcattgaaagagctcaatcacaaactttataatcaaggcgttaggtatacgattatgatgcaaggcttgtttttgttctttgaatattttgataataggattaagctcaaatccttgtgcaatctagcagaagaacaggttatagacttcttatttggattagccaaaaacaggaaaccaagctctatggctaaatatgtgatggttttaagacaattctttgattatttagataga…
C1/pz40	>fid|118850182|locus|HMPREF1421_00528| hypothetical protein [Helicobacter pylori GAM265BSii]
C1/pz40	MSDRKMNRVSRELFDNIKSFLHYKLKTmiriqsVNDLELILKWQDRVLECQSLIALKELNHKLYNQGVRYTIMMQGLFLFFEYFDNRIKLKSLCNLAEEQVIDFLFGLAKNRKPSSMAKYVMVLRQFFDYLDRKRNYSFDFELKNLSFAKKETHLPKHLNKNDFKAFIQALLKCHPKTSFEKRNQCILLLIVLGGLRKFEALDLELKNIALENNHYRLLIKGKNNKERYAYIEKEFLQVPLNAWLSDIKRLKSFKGRFVFKKAKknnttqKNLLFKELYR
C1/pz40	>fid|79452664|locus|HPHPH9_1102| integrase/recombinase XerD [Helicobacter pylori Hp H-9]
C1/pz40	atgccacataacaaactcactaaatctcagagagaactcttttgtaatctcaaagcctttttatacactaaggctaaaaacttcacgcccattcaagatgtgaagaatatggctttaatcctagacacacaagataaaatcttaaaatgtcataatatagagcaattaaaacaactctgtcatattctttataatcaaggcattaaacacactataatgatgcaaggcttgtttttattctttaactattttaaagataatctcaaattaagaagttttagaatgcttagcgaagagcaagtgattaactttctctttgaactcgctcaaaatagaaaacccagctctatggctaagtatgtgatgtatttaagacaattctttgattatttggataga…
C1/pz40	>fid|79452664|locus|HPHPH9_1102| integrase/recombinase XerD [Helicobacter pylori Hp H-9]
C1/pz40	MPHNKLTKSQRELFCNLKAFLYTKAKNftpiqdvKNMALILDTQDKILKCHNIEQLKQLCHILYNQGIKHTIMMQGLFLFFNYFKDNLKLRSFRMLSEEQVINFLFELAQNRKPSSMAKYVMYLRQFFDYLDRKRRYSFDFTLKNLAFAKTKESLPRHLNDKDLKSflktllDYKPATSFEKRNKCILLIVILGGLRKCEVLNIELKHIQVEEQNYSILIQGKGRKERKAYIKKSLLEPSLNA
C1/pz40	>fid|79500129|locus|HPHPP13_0714| integrase/recombinase [Helicobacter pylori Hp P-13]
C1/pz40	atgaaaaaatcaaatgacaataacgcactcgccagaagtcaaagggagttgtttgtagggattagggattttattgtttttaaatttaagcgtatggttgtttttaatggagtaagggattttacaaaaatgaaatttttgtctatagaattaggaaaatgcgaaaatattaaagatttggaaaaattatgtcatacaatttataatcaaggcacaaagcatattctgatgatgcgtgtagtgtttttattttttgattatttttgcaagcatttgaaagttaagcgattgagactactcaatgaagaaatgctagtgaattttttatttgagttagctaaacaaagaaagattaattcaatggcaaaaatggcaaaatatgtgatgtatattaggcaa…
C1/pz40	>fid|79500129|locus|HPHPP13_0714| integrase/recombinase [Helicobacter pylori Hp P-13]
C1/pz40	MKKSNDNNALARSQRELFVGIRDFIVFKFKRmvvfngVRDFTKMKFLSIELGKCENIKDLEKLCHTIYNQGTKHILMMRVVFLFFDYFCKHLKVKRLRLLNEEMLVNFLFELAKQRKINSMAKMAKYVMYIRQIF
C1/pz40	>fid|79569332|locus|HPHPP13B_0727| integrase/recombinase [Helicobacter pylori Hp P-13b]
C1/pz40	atgaaaaaatcaaatgacaataacgcactcgccagaagtcaaagggagttgtttgtagggattagggattttattgtttttaaatttaagcgtatggttgtttttaatggagtaagggattttacaaaaatgaaatttttgtctatagaattaggaaaatgcgaaaatattaaagatttggaaaaattatgtcatacaatttataatcaaggcacaaagcatattctgatgatgcgtgtagtgtttttattttttgattatttttgcaagcatttgaaagttaagcgattgagactactcaatgaagaaatgctagtgaattttttatttgagttagctaaacaaagaaagattaattcaatggcaaaaatggcaaaatatgtgatgtatattaggcaa…
C1/pz40	>fid|79569332|locus|HPHPP13B_0727| integrase/recombinase [Helicobacter pylori Hp P-13b]
C1/pz40	MKKSNDNNALARSQRELFVGIRDFIVFKFKRmvvfngVRDFTKMKFLSIELGKCENIKDLEKLCHTIYNQGTKHILMMRVVFLFFDYFCKHLKVKRLRLLNEEMLVNFLFELAKQRKINSMAKMAKYVMYIRQIF
C1/pz40	>fid|79309238|locus|HPCPY1313_0732| integrase/recombinase XerD [Helicobacter pylori CPY1313]
C1/pz40	atgctaaataacaaactcaccaaatctcaaagagaattctttgacaatcttaaagcctttttatacactaaggttaaaaacttcacgcctattcaagatgtgaatgatatggctttgatattaaacacacaagataaaatcttaaaatgccacaatatagatcaattaaaacaattctgtcatattctttacaatcaaggtatcaaacacaccataatgatgcaaggtttgtttttattctttgactattttaaggataatctcaaattaagaagttttagaatgcttagtgaagagcaagtcattaactttctttttgaactcgctcaaaatagaaagcctagctctatggctaaatatgtgatgtatttaagacaattctttgattacttggatagg…
C1/pz40	>fid|79309238|locus|HPCPY1313_0732| integrase/recombinase XerD [Helicobacter pylori CPY1313]
C1/pz40	MLNNKLTKSQREFFDNLKAFLYTKVKNftpiqdvNDMALILNTQDKILKCHNIDQLKQFCHILYNQGIKHTIMMQGLFLFFDYFKDNLKLRSFRMLSEEQVINFLFELAQNRKPSSMAKYVMYLRQFFDYLDRKKHYNFDFTLKNLAFAKTKESLPRHLNYKDLKAflktllGYSPATSFEKRNKCILLIVILGGLRKCEVLNIELKHIQVEEQNYSILIQGKGRKERLISKRVC
C1/pz40	>fid|79421948|locus|HPHPA6_1125| PZ15b [Helicobacter pylori Hp A-6]
C1/pz40	atgagtgattgtaaaatgagtagggttagtagggaattgtttgataatattaagtcatttttgcactataagcttaaaacaatgatacgcattcaaagcgtgaatgatttggaattgatcttaaaatggcaagatagagttttagagtgccaaagtcttatcgcattgaaagaactcaatcacaagctttataatcaaggcgttaggcatacgattatgatgcaaggcttgtttttgttctttgaatattttgataataggattaagctcaaatccttgcgcaatctagcagaagaacaggttatagacttcttatttggattagccaaaaacaggaaaccaagctctatggctaaatatgtgatggttttaagacaattctttgattatttagacaga…
C1/pz40	>fid|79421948|locus|HPHPA6_1125| PZ15b [Helicobacter pylori Hp A-6]
C1/pz40	MSDCKMSRVSRELFDNIKSFLHYKLKTmiriqsVNDLELILKWQDRVLECQSLIALKELNHKLYNQGVRHTIMMQGLFLFFEYFDNRIKLKSLRNLAEEQVIDFLFGLAKNRKPSSMAKYVMVLRQFFDYLDRKRNYSFDFELKNLSFAKKETHLPKHLNKNDFKAFIQALLKYHPKTSFEKRNQCILLLIALGGLRKFEALDLELKNIALENNHYRLLIKSKNNQERYAYIEKEFLQVPLNAWLSDAK
C1/pz40	>fid|57168313|locus|HBZC1_17280| integrase/recombinase XerD [Helicobacter bizzozeronii CIII-1]
C1/pz40	atggcaaaaataacatccaatctagctttacgcttgagcaggacacaaagagaactctttgagaatatcaaggcatttttgcactacaagatcaaaagcttcacacccgtgcaagctttagaggatatgactaaggtgatctgctaccaagaggagattttaaaatgccaacatatcagcgcattagaaagtctgtgccacaagctttacaatcaagggattagacacattttgatggtgcgcatcttattcttgttcttcacacactttaaagcccacatcaaactaaagagcctgagaagcctcacagaagagcaagtgattagctttctttttgatctagctcaaatcagaaaatctagttctatggctaagtatgtgatgtatctacggcaattc…
C1/pz40	>fid|57168313|locus|HBZC1_17280| integrase/recombinase XerD [Helicobacter bizzozeronii CIII-1]
C1/pz40	MAKITSNLALRLSRTQRELFENIKAFLHYKIKSFTPVQALEDMTKVICYQEEILKCQHISALESLCHKLYNQGIRHILMVRILFLFFTHFKAHIKLKSLRSLTEEQVISFLFDLAQIRKSSSMAKYVMYLRQFFDYLDRKRGYNFDFPLKNLAFAQTTQTLPKHLNAQDLRNFIQTLLDYQPHSSYEKRNKCILLLVILGGLRKNEVFNLELKNIKSEEQNYQPRRKAPSFSYGDIRLAQACLC
C1/pz40	>fid|79512189|locus|HPHPP23_1566| integrase/recombinase [Helicobacter pylori Hp P-23]
C1/pz40	ttgcctaaacatttgaataaaaatgattttaaggcttttatccaagctcttctaaaataccatcccaaaaccagttttgaaaaacgcaatcagtgtattttactgcttattgcattaggtgggttaaggaagtttgaagccttagatttggagctaaaaaacattgctttagaaaataaccactaccgccttttaatcaaaggcaaaaataacaaagagagatacgcttatattgaaaaagaatttttgcaagttcctttgaatgcgtggctaagcgatactaaacgattaaagagttttaaggggcgttttgtgtttaaaaaagcaaaaaacaacaccacacaaaaaacttgctctttaaagggctttatcgctaaaatttttaagctctctaatatt…
C1/pz40	>fid|79512189|locus|HPHPP23_1566| integrase/recombinase [Helicobacter pylori Hp P-23]
C1/pz40	MPKHLNKNDFKAFIQALLKYHPKTSFEKRNQCILLLIALGGLRKFEALDLELKNIALENNHYRLLIKGKNNKERYAYIEKEFLQVPLNAWLSDTKRLKSFKGRFVFKKAkknnttqqKTCSLKGFIAKIFKLSNIDVKSYGLGLHLFRHSFATFIYDETQDLVLTSRALGHSSLLSTKIYIHTTQEHNKKVALVLKGLLKDEKSD
C1/pz40	>fid|57450089|locus|HPSNT_00325| integrase-recombinase protein [Helicobacter pylori SNT49]
C1/pz40	gtgctagaaaaatctttagatgagtggttgggtgatagcaaacgattgagtagttttaatgggcgttttgtatttaagaagtctttgtctaactatactcaaaagcattgttcaatcagtaattttgtgttaaagatttttatgttgagtggtattgaaaattttaaacaatatggcacaggattgcacctatttaggcatagttttgccactttagtctatgctaagagtagggatattgttttgacttcaagagcattagggcatcagtccttaagctccacaaaaatctacattcacaccgcacaagaatataataaacaagtagcaagcatttttgataatttgttgagtgagtga
C1/pz40	>fid|57450089|locus|HPSNT_00325| integrase-recombinase protein [Helicobacter pylori SNT49]
C1/pz40	MLEKSLDEWLGDSKRLSSFNGRFVFKKslsnytqKHCSISNFVLKIFMLSGIENFKQYGTGLHLFRHSFATLVYAKSRDIVLTSRALGHQSLSSTKIYIHTAQEYNKQVASIFDNLLSE
C1/pz40	>fid|79449153|locus|HPHPH6_0902| xerCD [Helicobacter pylori Hp H-6]
C1/pz40	atgctagaaaaatctttagatgagtggttgagcgatagcaaacgattgagtagttttaatgggcgttttgtatttaagaagtctttgtctaactatactcaaaagcattgttcaatcagtaattttgtgttaaagatttttatgttgagtggtattgaaaattttaaacaatatggcacaggattgcacctatttaggcatagttttgccactttagtctatgctaagagtagggatattgttttgacttcaagagcgttagggcatcagtccctaagctccacaaaaatctacattcacaccgcacaagaatataataaacaagtagcaagcatttttgataatttgttgagtgggtga
C1/pz40	>fid|79449153|locus|HPHPH6_0902| xerCD [Helicobacter pylori Hp H-6]
C1/pz40	MLEKSLDEWLSDSKRLSSFNGRFVFKKslsnytqKHCSISNFVLKIFMLSGIENFKQYGTGLHLFRHSFATLVYAKSRDIVLTSRALGHQSLSSTKIYIHTAQEYNKQVASIFDNLLSG
C1/pz40	>fid|12850339|locus|HpylHP_010100011551| integrase/recombinase (xerD) [Helicobacter pylori HPKX_438_AG0C1]
C1/pz40	atagctttgattttacgcttaaaaacctagcctttgctaagaccaaagaaagcttacccagacatttaaacgataaagacttaaagagttttttaaaaacactcttagactataagccagctacaagctttgaaaaacgcaataagtgtattctacttattgtaatacttgggggacttagaaaatgcgaagtgttaaacatagaattaaaacacattcaagtagaagagcaaaactactctattttaattcaaggtaaaggtagaaaagagagaaaagcttatattaaaaagagtttgttagaaccaagcttgaatgcttggcttagtgatgaatatagactaaaatattttaatggggcatatctttttaaaaaagacaaacaaaaagcacaaaatt…
C1/pz40	>fid|12850339|locus|HpylHP_010100011551| integrase/recombinase (xerD) [Helicobacter pylori HPKX_438_AG0C1]
C1/pz40	SFDFTLKNLAFAKTKESLPRHLNDKDLKSflktllDYKPATSFEKRNKCILLIVILGGLRKCEVLNIELKHIQVEEQNYSILIQGKGRKERKAYIKKSLLEPSLNAWLSDEYRLKYFNGAYLFKKDKQKAQNSLTLYNFIPLIFKLAQIKHYKQYGTGLHLFRHSFATLIYQETQDLVLTSRALGHSSLLSTKIYIHTTQEH
C1/pz40	>fid|79309017|locus|HPCPY1313_0734| integrase/recombinase [Helicobacter pylori CPY1313]
C1/pz40	atgcaaggcttatttttgttctttgaatattttgataataggattaagctcaaatccttgcacaatctatcagaagaacaggttatagacttcttatttggattagccaaaaacagggagccaagctctatggctaaatatgtgatgcatttaagacaattctttgattatttagacagaaaaagaaactatagctttgaatttgaacttaaaaaactatcgtttaccaagaaagaaatgcatttgcctaaacacttgaataaaaatgattttaaggcttttatccaagctcttctaaaataccatcccaaaaccagttttgaaaaacgcaatcagtgtattttactgcttattgcattaggggggttaaggaagtttgaagccttagatttggagcta…
C1/pz40	>fid|79309017|locus|HPCPY1313_0734| integrase/recombinase [Helicobacter pylori CPY1313]
C1/pz40	MQGLFLFFEYFDNRIKLKSLHNLSEEQVIDFLFGLAKNREPSSMAKYVMHLRQFFDYLDRKRNYSFEFELKKLSFTKKEMHLPKHLNKNDFKAFIQALLKYHPKTSFEKRNQCILLLIALGGLRKFEALDLELKNIASENNHYRLLIKGKNNKERYAYIEKEFLQVPLNAWLSDTKRLKSFKGRFVFKKAkknnttqqKTCSLKGFIAKI
C1/pz40	>fid|79514668|locus|HPHPP25_1438| phage integrase family protein [Helicobacter pylori Hp P-25]
C1/pz40	ttgcctaaacatttgaataaaaatgattttaaggcttttatccaagctcttctaaaataccgtcccaaaaccagttttgaaaaacgcaatcagtgtattttactgcttattgcattaggggggttaaggaagtttgaagccttagatttggagctaaaaaacattgctttagaaaataatcactaccgccttttaatcaaaggcaaaaacaacaaagagagatacgcttatattgaaaaagaatttttgcaagttcctttgaatgcgtggctaagcgatactaaacgattaaagagttttaaggggcgttttgtgtttaaaaaagcaaaaaacaacaccatacaaaaaacttgctctttaaagggttttatcgctaaaatttttaagctctctaatatt…
C1/pz40	>fid|79514668|locus|HPHPP25_1438| phage integrase family protein [Helicobacter pylori Hp P-25]
C1/pz40	MPKHLNKNDFKAFIQALLKYRPKTSFEKRNQCILLLIALGGLRKFEALDLELKNIALENNHYRLLIKGKNNKERYAYIEKEFLQVPLNAWLSDTKRLKSFKGRFVFKKAKNNTIQKTCSLKGFIAKIFKLSNIDVKSYGLGLHLFRHSFATFIYDETQDLVLTSRALGHSSLLSTKIYIHTTQEHNKKVTLVLKGWLKNEKSE
C1/pz40	>fid|79580883|locus|HPHPP25D_1464| phage integrase family protein [Helicobacter pylori Hp P-25d]
C1/pz40	ttgcctaaacatttgaataaaaatgattttaaggcttttatccaagctcttctaaaataccgtcccaaaaccagttttgaaaaacgcaatcagtgtattttactgcttattgcattaggggggttaaggaagtttgaagccttagatttggagctaaaaaacattgctttagaaaataatcactaccgccttttaatcaaaggcaaaaacaacaaagagagatacgcttatattgaaaaagaatttttgcaagttcctttgaatgcgtggctaagcgatactaaacgattaaagagttttaaggggcgttttgtgtttaaaaaagcaaaaaacaacaccatacaaaaaacttgctctttaaagggttttatcgctaaaatttttaagctctctaatatt…
C1/pz40	>fid|79580883|locus|HPHPP25D_1464| phage integrase family protein [Helicobacter pylori Hp P-25d]
C1/pz40	MPKHLNKNDFKAFIQALLKYRPKTSFEKRNQCILLLIALGGLRKFEALDLELKNIALENNHYRLLIKGKNNKERYAYIEKEFLQVPLNAWLSDTKRLKSFKGRFVFKKAKNNTIQKTCSLKGFIAKIFKLSNIDVKSYGLGLHLFRHSFATFIYDETQDLVLTSRALGHSSLLSTKIYIHTTQEHNKKVTLVLKGWLKNEKSE
C1/pz40	>fid|79576972|locus|HPHPP25C_1276| phage integrase family protein [Helicobacter pylori Hp P-25c]
C1/pz40	ttgcctaaacatttgaataaaaatgattttaaggcttttatccaagctcttctaaaataccgtcccaaaaccagttttgaaaaacgcaatcagtgtattttactgcttattgcattaggggggttaaggaagtttgaagccttagatttggagctaaaaaacattgctttagaaaataatcactaccgccttttaatcaaaggcaaaaacaacaaagagagatacgcttatattgaaaaagaatttttgcaagttcctttgaatgcgtggctaagcgatactaaacgattaaagagttttaaggggcgttttgtgtttaaaaaagcaaaaaacaacaccatacaaaaaacttgctctttaaagggttttatcgctaaaatttttaagctctctaatatt…
C1/pz40	>fid|79576972|locus|HPHPP25C_1276| phage integrase family protein [Helicobacter pylori Hp P-25c]
C1/pz40	MPKHLNKNDFKAFIQALLKYRPKTSFEKRNQCILLLIALGGLRKFEALDLELKNIALENNHYRLLIKGKNNKERYAYIEKEFLQVPLNAWLSDTKRLKSFKGRFVFKKAKNNTIQKTCSLKGFIAKIFKLSNIDVKSYGLGLHLFRHSFATFIYDETQDLVLTSRALGHSSLLSTKIYIHTTQEHNKKVTLVLKGWLKNEKSE
C1/pz40	>fid|118878097|locus|HMPREF1429_00357| hypothetical protein [Helicobacter pylori GAM93Bi]
C1/pz40	atgagtgattgtaaaatgagtagggttagtagggaattgtttgataatattaagtcatttttgcactataagcttaaaacaatgatacgcattcaaagcgtgaatgatttggaattgatcttaaaatggcaagatagagttttagagtgccaaagtcttatcgcattgaaagaactcaatcacaaactttataatcaaggcgttaggcatacgattatgatgcaaggcttgtttttgttctctgaatattttgataataggattaagctcaaatccttgcacaatctagcagaagaacaggttatagacttcttatttggattagccaaaaacaggaaaccaagctctatagctaaatatgtgatggttttaagacaattctttgattatttagacaga…
C1/pz40	>fid|118878097|locus|HMPREF1429_00357| hypothetical protein [Helicobacter pylori GAM93Bi]
C1/pz40	MSDCKMSRVSRELFDNIKSFLHYKLKTmiriqsVNDLELILKWQDRVLECQSLIALKELNHKLYNQGVRHTIMMQGLFLFSEYFDNRIKLKSLHNLAEEQVIDFLFGLAKNRKPSSIAKYVMVLRQFFDYLDRKRNYSFDFELKNLSFAKKETHLPKHLNKNDFKAFIQALLKYHPKTSFEKRNQCILLLIALGGLRKFEALDLELKNIALENNHYRLLIKGKNNQERYAYIEKRVFASSFECMAKRY
C1/pz40	>fid|79338992|locus|HPNQ4228_0630| PZ15b [Helicobacter pylori NQ4228]
C1/pz40	atgatacgcattcaaagcgtgaatgatttacaattggtcttaaaatggcaggatagagttttagagtgccaaagtcttatcgcattgaaagaactcaatcgcaagctttataatcaaggtattaggcatacgattatgatgcaaggcttgtttttgttctttgaatattttgataataggattaagctcaaatccttgcacaatctggcagaagaacaggttatagacttcttatttggattagccaaaaacaggaagccaagctctatggctaaatatgtgatggttttaagacaattctttgattatttagacaagaaaagaaactatagctttgattttgaacttaaaaatctatcgtttgccaagaaagagacgcatttgcctaaacatttgaat…
C1/pz40	>fid|79338992|locus|HPNQ4228_0630| PZ15b [Helicobacter pylori NQ4228]
C1/pz40	miriqsVNDLQLVLKWQDRVLECQSLIALKELNRKLYNQGIRHTIMMQGLFLFFEYFDNRIKLKSLHNLAEEQVIDFLFGLAKNRKPSSMAKYVMVLRQFFDYLDKKRNYSFDFELKNLSFAKKETHLPKHLNKNDFKAFIQALLKYHPKTSFEKRNQCILLLIVLGGLRKFEALDLELKNIALENNHYRLLIKGKNNQERYAYIEKEFLQVPLNAWLTILND
C1/pz40	>fid|79336436|locus|HPNQ4200_1092| integrase/recombinase [Helicobacter pylori NQ4200]
C1/pz40	atgctaaataacaaactcaccaaatctcaaagagaactctttgataatcttaaagcctttttatacactaaggttaaaaatttcactcctattcaagatgtgaatgatatggctttgatattagatacgcaaaacaaaatcttaaaatgccataatgttgagcaattaagacaactctgtcatattctttataatcaaggtatcaaacacaccataatgatgcaaggcttgtttttattctttgaatactttagagacaatctgaaactaagaagttttagaatgcttagtgaagagcaagtcattaactttctttttgaactcgctcaaaatagaaaaccaagctctatggctaagtatgtgatgtatttaagacaattctttgattatttggataga…
C1/pz40	>fid|79336436|locus|HPNQ4200_1092| integrase/recombinase [Helicobacter pylori NQ4200]
C1/pz40	MLNNKLTKSQRELFDNLKAFLYTKVKNftpiqdvNDMALILDTQNKILKCHNVEQLRQLCHILYNQGIKHTIMMQGLFLFFEYFRDNLKLRSFRMLSEEQVINFLFELAQNRKPSSMAKYVMYLRQFFDYLDRKRRYGFDFTLKNLAFAKTKESLPRHLNDKDLKSflktllDYKPATSFEKRNKCILLIVILG
C1/pz40	>fid|79490957|locus|HPHPP4_1419| phage integrase, N-terminal SAM-like domain protein [Helicobacter pylori Hp P-4]
C1/pz40	atgagtgattgtaaaatgaatagggttagtagggaattgtttgataatattaagtcatttttgcactataagcttaaaacaatgatacgcattcaaagcgtgaatgatttggaattgatcttaaaatggcaagatagagttttagagtgccaaagtcttatcgcattgaaagagctcaatcacaaactttataatcaaggcgttaggcatacgattatgatgcaaggcttgtttttgttctttgaatattttgataataggattaagctcaaatccttgcgcaatctagcagaagaacaggttatagacttcttatttggattagccaaaaacaggaaaccaagctctatggctaaatatgtgatggttttaagacaattctttgattatttagacaga…
C1/pz40	>fid|79490957|locus|HPHPP4_1419| phage integrase, N-terminal SAM-like domain protein [Helicobacter pylori Hp P-4]
C1/pz40	MSDCKMNRVSRELFDNIKSFLHYKLKTmiriqsVNDLELILKWQDRVLECQSLIALKELNHKLYNQGVRHTIMMQGLFLFFEYFDNRIKLKSLRNLAEEQVIDFLFGLAKNRKPSSMAKYVMVLRQFFDYLDRKRNYSFDFKLKNLSFAKKETHLPKHLNKNDFKAFIQALLKYHSKTSFEKRNQCILLLIALGGLRKFEALDLELKNIALENNH
C1/pz40	>fid|79557275|locus|HPHPP4D_1630| phage integrase, N-terminal SAM-like domain protein [Helicobacter pylori Hp P-4d]
C1/pz40	atgagtgattgtaaaatgaatagggttagtagggaattgtttgataatattaagtcatttttgcactataagcttaaaacaatgatacgcattcaaagcgtgaatgatttggaattgatcttaaaatggcaagatagagttttagagtgccaaagtcttatcgcattgaaagagctcaatcacaaactttataatcaaggcgttaggcatacgattatgatgcaaggcttgtttttgttctttgaatattttgataataggattaagctcaaatccttgcgcaatctagcagaagaacaggttatagacttcttatttggattagccaaaaacaggaaaccaagctctatggctaaatatgtgatggttttaagacaattctttgattatttagacaga…
C1/pz40	>fid|79557275|locus|HPHPP4D_1630| phage integrase, N-terminal SAM-like domain protein [Helicobacter pylori Hp P-4d]
C1/pz40	MSDCKMNRVSRELFDNIKSFLHYKLKTmiriqsVNDLELILKWQDRVLECQSLIALKELNHKLYNQGVRHTIMMQGLFLFFEYFDNRIKLKSLRNLAEEQVIDFLFGLAKNRKPSSMAKYVMVLRQFFDYLDRKRNYSFDFKLKNLSFAKKETHLPKHLNKNDFKAFIQALLKYHSKTSFEKRNQCILLLIALGGLRKFEALDLELKNIALENNH
C1/pz40	>fid|79553221|locus|HPHPP4C_1440| phage integrase, N-terminal SAM-like domain protein [Helicobacter pylori Hp P-4c]
C1/pz40	atgagtgattgtaaaatgaatagggttagtagggaattgtttgataatattaagtcatttttgcactataagcttaaaacaatgatacgcattcaaagcgtgaatgatttggaattgatcttaaaatggcaagatagagttttagagtgccaaagtcttatcgcattgaaagagctcaatcacaaactttataatcaaggcgttaggcatacgattatgatgcaaggcttgtttttgttctttgaatattttgataataggattaagctcaaatccttgcgcaatctagcagaagaacaggttatagacttcttatttggattagccaaaaacaggaaaccaagctctatggctaaatatgtgatggttttaagacaattctttgattatttagacaga…
C1/pz40	>fid|79553221|locus|HPHPP4C_1440| phage integrase, N-terminal SAM-like domain protein [Helicobacter pylori Hp P-4c]
C1/pz40	MSDCKMNRVSRELFDNIKSFLHYKLKTmiriqsVNDLELILKWQDRVLECQSLIALKELNHKLYNQGVRHTIMMQGLFLFFEYFDNRIKLKSLRNLAEEQVIDFLFGLAKNRKPSSMAKYVMVLRQFFDYLDRKRNYSFDFKLKNLSFAKKETHLPKHLNKNDFKAFIQALLKYHSKTSFEKRNQCILLLIALGGLRKFEALDLELKNIALENNH
C1/pz40	>fid|118811628|locus|HMPREF1410_00245| hypothetical protein [Helicobacter pylori GAM249T]
C1/pz40	atgagtgattgtaaaatgaatagggttagtagggaattgtttgataatattaagtcatttttgcactataagcttaaaacaatgatacgcattcaaagcgtgaatgatttggaattgatcttaaaatggcaagatagagttttagagtgccaaagtcttatcgcattgaaagagctcaatcacaaactttataatcaaggcgttaggcatacgattatgatgcaaggcttgtttttgttctttgaatattttgataataggattaagctcaaatccttgcgcaatctagcagaagaacaggttatagacttcttatttggattagccaaaaacaggaaaccaagctctatggctaaatatgtgatggttttaagacaattctttgattatttagacaga…
C1/pz40	>fid|118811628|locus|HMPREF1410_00245| hypothetical protein [Helicobacter pylori GAM249T]
C1/pz40	MSDCKMNRVSRELFDNIKSFLHYKLKTmiriqsVNDLELILKWQDRVLECQSLIALKELNHKLYNQGVRHTIMMQGLFLFFEYFDNRIKLKSLRNLAEEQVIDFLFGLAKNRKPSSMAKYVMVLRQFFDYLDRKRNYSFDFELKNLSFAKKETHLPKHLNKNDFKAFIQALLKYHSKTSFEKRNQCILLLIALGGLRKFEALDLELKNIALENNH
C1/pz40	>fid|118830035|locus|HMPREF1415_00955| hypothetical protein [Helicobacter pylori GAM254Ai]
C1/pz40	atgagtgatcgtaaaatgagtagggttagtagggaattgtttgataatattaagtcatttttgcactataagcttaaaacaatgatacgcattcaaagcgtgaatgatttggaattgatcttaaaatggcaagatagagttttagagtgccaaagttttatcgcattgaaagagctcaatcacaaactttataatcaaggcgttaggcatacgattatgatgcaaggcttgtttttgttctttgaatattttgataataggattaagctcaaatccttgcgcaatctagcagaagaacaggttatagacttcttatttggattagccaaaaacaggaaaccaagctctatggctaaatatgtgatggttttaagacaattctttgattatttagacaga…
C1/pz40	>fid|118830035|locus|HMPREF1415_00955| hypothetical protein [Helicobacter pylori GAM254Ai]
C1/pz40	MSDRKMSRVSRELFDNIKSFLHYKLKTmiriqsVNDLELILKWQDRVLECQSFIALKELNHKLYNQGVRHTIMMQGLFLFFEYFDNRIKLKSLRNLAEEQVIDFLFGLAKNRKPSSMAKYVMVLRQFFDYLDRKRNYSFDFELKNLSFAKKETHLPKHLNKNDFKAFIQALLKYHPKTSFEKRNQCILLLIALGGLRKFEALDLELKNIALENNH
C1/pz40	>fid|118754999|locus|HMPREF1393_00414| hypothetical protein [Helicobacter pylori GAM103Bi]
C1/pz40	atgagtgatcgtaaaatgagtagggttagtagggaattgtttgataatattaagtcatttttgcactataagcttaaaacaatgatacgcattcaaagcgtgaatgatttggaattgatcttaaaatggcaagatagagttttagagtgccaaagttttatcgcattgaaagagctcaatcacaagctttataatcaaggcgttaggcatacgattatgatgcaaggcttgtttttgttctttgaatattttgataataggattaagctcaaatccttgcgcaatctagcagaagaacaggttatagacttcttatttggattagccaaaaacaggaaaccaagctctatggctaaatatgtgatggttttaagacaattctttgattatttagacaga…
C1/pz40	>fid|118754999|locus|HMPREF1393_00414| hypothetical protein [Helicobacter pylori GAM103Bi]
C1/pz40	MSDRKMSRVSRELFDNIKSFLHYKLKTmiriqsVNDLELILKWQDRVLECQSFIALKELNHKLYNQGVRHTIMMQGLFLFFEYFDNRIKLKSLRNLAEEQVIDFLFGLAKNRKPSSMAKYVMVLRQFFDYLDRKRNYSFDFELKNLSFAKKETHLPKHLNKNDFKAFIQALLKYHPKTSFEKRNQCILLLIALGGLRKFEALDLELKNIALENNH
C1/pz40	>fid|173392701|locus|HMPREF1398_00084| hypothetical protein [Helicobacter pylori GAM117Ai]
C1/pz40	atgagtgattgtaaaatgaatagggttagtagggaattgtttgataatattaagtcatttttgcactataagcttaaaacaatgatacgcattcaaagcgtgaatgatttggaattgatcttaaaatggcaagatagagttttagagtgccaaagtcttatcgcattgaaagagctcaatcacaaactttataatcaaggcgttaggtatacgattatgatgcaaggcttgtttttgttctttgaatattttgataataggattaagctcaaatccttgcgcaatctagcagaagaacaggttatagacttcttatttggattagccaaaaacaggaaaccaagctctatggctaaatatgtgatggttttaagacaattctttgattatttagacaga…
C1/pz40	>fid|173392701|locus|HMPREF1398_00084| hypothetical protein [Helicobacter pylori GAM117Ai]
C1/pz40	MSDCKMNRVSRELFDNIKSFLHYKLKTmiriqsVNDLELILKWQDRVLECQSLIALKELNHKLYNQGVRYTIMMQGLFLFFEYFDNRIKLKSLRNLAEEQVIDFLFGLAKNRKPSSMAKYVMVLRQFFDYLDRKRNYSFDFELKNLSFAKKETHLPKHLNKNDFKAFIQALLKYHPKTSFEKRNQCILLLIALGGLRKFEALDLELKNIALENNH
C1/pz40	>fid|79480590|locus|HPHPP1_1294| phage integrase family protein [Helicobacter pylori Hp P-1]
C1/pz40	gtgtattttactgcttattgcattagggggttaaggaagtttgaagccttagatttggaactaaaaaacattgctttagaaaataaccactaccgccttttaatcaaaggcaaaaataacaaagagagatacgcttatattgaaaaagagtttttgcaaattcctttgaatgcgtggctaagcgatactaaacgattaaagagttttaaggggcgttttgtgtttaagaaagcaaaaaacaacaccacacaaaaaacttgctctttaaagggttttatcgctaaaatttttaagctctctaatattgatgtaaaatcttatggattaggtttgcatctttttaggcatagttttgccacttttatttatgatgaaacacaggatttggttttaacttca…
C1/pz40	>fid|79480590|locus|HPHPP1_1294| phage integrase family protein [Helicobacter pylori Hp P-1]
C1/pz40	MYFTAYCIRGLRKFEALDLELKNIALENNHYRLLIKGKNNKERYAYIEKEFLQIPLNAWLSDTKRLKSFKGRFVFKKAkknnttqqKTCSLKGFIAKIFKLSNIDVKSYGLGLHLFRHSFATFIYDETQDLVLTSRALGHSSLLSTKIYIHTTQEHNKKVALVLGGLLRNEKSE
C1/pz40	>fid|80897052|locus|HCW_04255| hypothetical protein [Helicobacter cetorum MIT 00-7128]
C1/pz40	atgattttattaaaagagttactacaagctattaaggagtatgcggactttaagtccaaatgtttttcaaaatataatgtaaaagacctgcaacaataccaaagtattcaagcaaaaattaaagaggcaaaaagcatagaggagttaaatgaaattagaaataaacttgttaatctaggttgtaaatctatgctcaatttaggtgttttaacccacttttttaattacatcaagaataaccgcaaagagataaaggtcaaagagctacgcttgctacaagaaagccatgtgataaactttctatacaccttgagcataacttacaaatcttcttctatgatgaacttcaaaatcaatatgggaactttttttaaatttttagacaaacacaagaaaatg…
C1/pz40	>fid|80897052|locus|HCW_04255| hypothetical protein [Helicobacter cetorum MIT 00-7128]
C1/pz40	MILLKELLQAIKEYADFKSKCFSKYNVKDLQQYQSIQAKIKEAKSIEELNEIRNKLVNLGCKSMLNLGVLTHFFNYIKNNRKEIKVKELRLLQESHVINFLYTLSITYKSSSMMNFKINMGTFFKFLDKHKKMNFDFTLKVALGKHKNLPKFLPKEQFFNYIDYLKSLPCKKDFEKRSRLIALIVAYSGLRTIEIKNLKLDNIQSDDCNYIFSIRGKGNKERITLIKKELIEPFLKEWLNSKTRNRKTTANEPFKGATIRHFLNKTLKEIGLLSHFKGVGLHMLRHSFGSYIYGETKDLILTQNALGHSNLETTKIYIHTNSDYGRVVANLF
C1/pz40	>fid|80894497|locus|HCD_08360| hypothetical protein [Helicobacter cetorum MIT 99-5656]
C1/pz40	atgattttattaaaagagttgctacaagctattaaggaatatgcggattttaagtccaaatgcttttcaaaatacaatgtaaaagacctgcaacgataccaaagtgtccaatcaagatttatggaggcaaaaaatatagaagagttaaatgcgattaggaacaatctgattaagttaggttgcaaatccatgcataatttaaatgttttaatccatttttttaattacattaagaataattacaaggagataaaggtcaaagaactacaactattgcaagaaagccatgtgataaactttctatatactttgagtattacttacaagtcttcttctatgatgaatttcaaaatcaatatagggactttctttaagtttttagataaatacaaaaagatg…
C1/pz40	>fid|80894497|locus|HCD_08360| hypothetical protein [Helicobacter cetorum MIT 99-5656]
C1/pz40	MILLKELLQAIKEYADFKSKCFSKYNVKDLQRYQSVQSRFMEAKNIEELNAIRNNLIKLGCKSMHNLNVLIHFFNYIKNNYKEIKVKELQLLQESHVINFLYTLSITYKSSSMMNFKINIGTFFKFLDKYKKMNFDFTLKIALGKHKNLPKFLPKEQFFNYIDYLKGLPCKKDFEKRSRLIALIVAYSGLRTIEVKNLKLDNIQSDDYNYIFSIRGKGNKERIALIKKELIEPYLKEWLNSKTRNRKTTANEPFKGATIRYFLNKTLKELGLLNYFKGVGLHMLRHSFGSYIYGETKDLILTQNALGHSNLETTKIYIHTNSDYGRVVANLF
C1/pz40	>fid|40599237|locus|hp908_1014| hypothetical protein [Helicobacter pylori 908]
C1/pz40	gtgtattttactgcttattgcattagggggttaaggaagtttgaagccttagatttggagctaaaaaacattgctttagaaaataaccactaccgccttttaatcaaaggcaaaaacaacaaagagagatacgcttatattgaaaaagagtttttgcaagttcctttgaatgcgtggctaagcgatactaaacgattaaagagttttaaggggcgttttgtgtttaaaaaagcaaaaaacaacaccacgcaaaaaacttgctctttaaagggctttatcgctaaaatttttaagctctctaatattgatgtaaaatcttatggattaggtttgcatctttttaggcatagttttgccacttttatttatgatgaaacacaggatttggttttaacttca…
C1/pz40	>fid|40599237|locus|hp908_1014| hypothetical protein [Helicobacter pylori 908]
C1/pz40	MYFTAYCIRGLRKFEALDLELKNIALENNHYRLLIKGKNNKERYAYIEKEFLQVPLNAWLSDTKRLKSFKGRFVFKKAkknnttqqKTCSLKGFIAKIFKLSNIDVKSYGLGLHLFRHSFATFIYDETQDLVLTSRALGHSSLLSTKIYIHTTQEHNKKTALVLNDFLQIAKQERERHDA
C1/pz40	>fid|46301432|locus|hp2018_09811| integrase/recombinase [Helicobacter pylori 2018]
C1/pz40	gtgtattttactgcttattgcattagggggttaaggaagtttgaagccttagatttggagctaaaaaacattgctttagaaaataaccactaccgccttttaatcaaaggcaaaaacaacaaagagagatacgcttatattgaaaaagagtttttgcaagttcctttgaatgcgtggctaagcgatactaaacgattaaagagttttaaggggcgttttgtgtttaaaaaagcaaaaaacaacaccacgcaaaaaacttgctctttaaagggctttatcgctaaaatttttaagctctctaatattgatgtaaaatcttatggattaggtttgcatctttttaggcatagttttgccacttttatttatgatgaaacacaggatttggttttaacttca…
C1/pz40	>fid|46301432|locus|hp2018_09811| integrase/recombinase [Helicobacter pylori 2018]
C1/pz40	MYFTAYCIRGLRKFEALDLELKNIALENNHYRLLIKGKNNKERYAYIEKEFLQVPLNAWLSDTKRLKSFKGRFVFKKAkknnttqqKTCSLKGFIAKIFKLSNIDVKSYGLGLHLFRHSFATFIYDETQDLVLTSRALGHSSLLSTKIYIHTTQEHNKKTALVLNDFLQIAKQERERHDA
C1/pz40	>fid|46297873|locus|hp2017_09771| XERCD family protein/integrase/ recombinase [Helicobacter pylori 2017]
C1/pz40	gtgtattttactgcttattgcattagggggttaaggaagtttgaagccttagatttggagctaaaaaacattgctttagaaaataaccactaccgccttttaatcaaaggcaaaaacaacaaagagagatacgcttatattgaaaaagagtttttgcaagttcctttgaatgcgtggctaagcgatactaaacgattaaagagttttaaggggcgttttgtgtttaaaaaagcaaaaaacaacaccacgcaaaaaacttgctctttaaagggctttatcgctaaaatttttaagctctctaatattgatgtaaaatcttatggattaggtttgcatctttttaggcatagttttgccacttttatttatgatgaaacacaggatttggttttaacttca…
C1/pz40	>fid|46297873|locus|hp2017_09771| XERCD family protein/integrase/ recombinase [Helicobacter pylori 2017]
C1/pz40	MYFTAYCIRGLRKFEALDLELKNIALENNHYRLLIKGKNNKERYAYIEKEFLQVPLNAWLSDTKRLKSFKGRFVFKKAkknnttqqKTCSLKGFIAKIFKLSNIDVKSYGLGLHLFRHSFATFIYDETQDLVLTSRALGHSSLLSTKIYIHTTQEHNKKTALVLNDFLQIAKQERERHDA
C1/pz40	>fid|97889678|locus|OUO_0774| phage integrase family protein [Helicobacter pylori R046Wa]
C1/pz40	atgagtgattgtaaaatgagtagggttagtagggaattgtttgataatattaagtcatttttacactataagcttaaaacaatgatacgcatccaaagcgtgaatgatttacaattggtcttaaaatggcaagatagagttttagagtgccaaagtcttatcgcattgaaagaacttaatcacaagctttatagtcaaggcgttaggcatacgattatgatgcaaggcttgtttttgttctttgaatattttgataataggattaagctcaaatccttgtgcaatctagcagaagaacaggttatagacttcttgtttggattagccaaaaacaggaaaccaagctctatggctaaatatgtgatggttttaagacaattctttgattatttagacaaa…
C1/pz40	>fid|97889678|locus|OUO_0774| phage integrase family protein [Helicobacter pylori R046Wa]
C1/pz40	MSDCKMSRVSRELFDNIKSFLHYKLKTmiriqsVNDLQLVLKWQDRVLECQSLIALKELNHKLYSQGVRHTIMMQGLFLFFEYFDNRIKLKSLCNLAEEQVIDFLFGLAKNRKPSSMAKYVMVLRQFFDYLDKKRNYSFDFELKNLSFAKKETHLPKHLNKNDFKAFIQALLKYHPKTSFEKRNQCILLLIVLGGLRKFEALNLELKNIALENPLPPFNQRQKQQREIRLY
C1/pz40	>fid|79497915|locus|HPHPP11_1363| integrase/recombinase [Helicobacter pylori Hp P-11]
C1/pz40	gtgtattttactgcttattgcattagggggttaaggaagtttgaagccttagatttggagctaaaaaacattgctttagaaaataaccactacagccttttaatcaaaggcaaaaacaaccaagagagatacgcttatattgaaaaagagtttttgcaagttcctttgaatgcgtggctaagcgatactaaacgattaaagagttttaaggggcgttttgtgtttaaaaaagcaaaaaacaacaccacgcaaaaaacttgctctttaaagagctttatcgctaaaatttttaagctctctaatattgatgtaaaatcttatggattaggtttgcatctttttaggcatagttttgctacttttatttatgatgaaacacaggatttggttttaacttca…
C1/pz40	>fid|79497915|locus|HPHPP11_1363| integrase/recombinase [Helicobacter pylori Hp P-11]
C1/pz40	MYFTAYCIRGLRKFEALDLELKNIALENNHYSLLIKGKNNQERYAYIEKEFLQVPLNAWLSDTKRLKSFKGRFVFKKAkknnttqqKTCSLKSFIAKIFKLSNIDVKSYGLGLHLFRHSFATFIYDETQDLVLTSRALGHSSLLSTKIYIHTTQEHNKKVTLVLKGWLKNEKSE
C1/pz40	>fid|79566891|locus|HPHPP11B_1223| phage integrase family protein [Helicobacter pylori Hp P-11b]
C1/pz40	gtgtattttactgcttattgcattagggggttaaggaagtttgaagccttagatttggagctaaaaaacattgctttagaaaataaccactacagccttttaatcaaaggcaaaaacaaccaagagagatacgcttatattgaaaaagagtttttgcaagttcctttgaatgcgtggctaagcgatactaaacgattaaagagttttaaggggcgttttgtgtttaaaaaagcaaaaaacaacaccacgcaaaaaacttgctctttaaagagctttatcgctaaaatttttaagctctctaatattgatgtaaaatcttatggattaggtttgcatctttttaggcatagttttgctacttttatttatgatgaaacacaggatttggttttaacttca…
C1/pz40	>fid|79566891|locus|HPHPP11B_1223| phage integrase family protein [Helicobacter pylori Hp P-11b]
C1/pz40	MYFTAYCIRGLRKFEALDLELKNIALENNHYSLLIKGKNNQERYAYIEKEFLQVPLNAWLSDTKRLKSFKGRFVFKKAkknnttqqKTCSLKSFIAKIFKLSNIDVKSYGLGLHLFRHSFATFIYDETQDLVLTSRALGHSSLLSTKIYIHTTQEHNKKVTLVLKGWLKNEKSE
C1/pz40	>fid|166776965|locus|L930_00835| hypothetical protein [Helicobacter pylori PZ5004]
C1/pz40	gtgtattttactgcttattgcattagggggttaaggaagtttgaagccttagatttggaactaaaaaacattgctttagaaaataaccactaccgccttttaatcaaaggcaaaaacaaccaagagagatacgcttatattgaaaaagaatttttgcaagttcctttgaatgcgtggctaagcgatactaaacgattaaagagttttaaggggcgttttgtgtttaaaaaagcaaaaaacaacaccacgcaaaaaacttgctctttaaagggctttatcgctaaaatttttaagctctctaatattgatgtaaaatcttatggattaggtttgcatctttttaggcatagttttgctacttttatttatgatgaaacacaggatttggttttaacttca…
C1/pz40	>fid|166776965|locus|L930_00835| hypothetical protein [Helicobacter pylori PZ5004]
C1/pz40	MYFTAYCIRGLRKFEALDLELKNIALENNHYRLLIKGKNNQERYAYIEKEFLQVPLNAWLSDTKRLKSFKGRFVFKKAkknnttqqKTCSLKGFIAKIFKLSNIDVKSYGLGLHLFRHSFATFIYDETQDLVLTSRALGHSSLLSTKIYIHTTQEHNKKVTLVLKGWLKNEKKRVGF
C1/pz40	>fid|79469943|locus|HPHPH21_1188| integrase/recombinase [Helicobacter pylori Hp H-21]
C1/pz40	gtgtattttactgcttattgcattagggggttaaggaagtttgaagccttagatttggagctaaaaaacattgctttagaaaataaccactacagccttttaatcaaaggcaaaaacaaccaagagagatacgcttatattgaaaaagagtttttgcaagttcctttgaatgcgtggctaagcgatactaaacgattaaagagttttaaggggcgttttgtgtttaaaaaagcaaaaaacaacaccacgcaaaaaacttgctctttaaagggctttatcgctaaaatttttaagctctctaatattgatgtaaaatcttatggattaggtttgcatctttttaggcatagttttgctacttttatttatgatgaaacacaggatttggttttaacttca…
C1/pz40	>fid|79469943|locus|HPHPH21_1188| integrase/recombinase [Helicobacter pylori Hp H-21]
C1/pz40	MYFTAYCIRGLRKFEALDLELKNIALENNHYSLLIKGKNNQERYAYIEKEFLQVPLNAWLSDTKRLKSFKGRFVFKKAkknnttqqKTCSLKGFIAKIFKLSNIDVKSYGLGLHLFRHSFATFIYDETQDLVLTSRALDHSSLLSTKIYIHTTQEHNKKVTLVLKGLLKNEKSE
C1/pz40	>fid|79518540|locus|HPHPP26_1176| integrase/recombinase [Helicobacter pylori Hp P-26]
C1/pz40	gtgtattttactgcttattgcattagggggttaaggaagtttgaagccttagatttggagctaaaaaacattgctttagaaaataaccactaccgccttttaatcaaaggcaaaaacaaccaagagagatacgcttatattgaaaaagagtttttgcaagttcctttgaatgcgtggctaagcgatactaaacgattaaagagttttaaggggcgttttgtgtttaaaaaagcaaaaaacaacaccacgcaaaaaacttgctctttaaagggctttatcgctaaaatttttaagctctctaatattgatgtaaaatcttatggattaggtttgcatctttttaggcatagttttgccacttttatttatgatgaaacacaggatttggttttaacttca…
C1/pz40	>fid|79518540|locus|HPHPP26_1176| integrase/recombinase [Helicobacter pylori Hp P-26]
C1/pz40	MYFTAYCIRGLRKFEALDLELKNIALENNHYRLLIKGKNNQERYAYIEKEFLQVPLNAWLSDTKRLKSFKGRFVFKKAkknnttqqKTCSLKGFIAKIFKLSNIDVKSYGLGLHLFRHSFATFIYDETQDLVLTSRALGHSSLLSAKIYIHTTQEHNKKVALVLGGC
C1/pz40	>fid|12850651|locus|HpylHP_010100012135| integrase/recombinase (xerD) [Helicobacter pylori HPKX_438_AG0C1]
C1/pz40	taatttgcctaaacatctaaattcaaaagatttaaaatcttttatatatactcttataaactatagaactagaagcagttatgaaaagagaaataagtgtattttgctcttaattattttgggcggtttgagaaaatctgaggtttttaatttagaattgagaaatattgttttagaaaaagagcattatatcttgcttataaaaggcaaaaacaataaagagcgaaaagcgttcattaaacgagaaatgctagaaaaatctttagatgagtggttgggtgatagcaaacgattgagtagttttaatgggcgttttatatttaa
C1/pz40	>fid|12850651|locus|HpylHP_010100012135| integrase/recombinase (xerD) [Helicobacter pylori HPKX_438_AG0C1]
C1/pz40	NLPKHLNSKDLKSFIYTLINYRTRSSYEKRNKCILLLIILGGLRKSEVFNLELRNIVLEKEHYILLIKGKNNKERKAFIKREMLEKSLDEWLGDSKRLSSFNGRFIF
C1/pz40	>fid|79314010|locus|HPCPY3281_0150| integrase/recombinase [Helicobacter pylori CPY3281]
C1/pz40	ttggagctaaaaaacattgctttagaaaataaccactaccgccttttaatcaaaggtaaaaacaacaaagagggatacgcttatattgaaagagagtttttgcaagctcctttgaatgcgtggctaagcgataccaaacgattaaagagttttaaggggcgttttgtgtttaagaaagcaaaaaacaacaccacacaaaaaacttgctctttaaagggctttatcgctaaaatttttaagctctctaatattgatgtaaaatcttatggattaggtttgcatctttttaggcatagttttgctacttttacttatgatgaaacacaggatttggttttaacttcaagagcgttagggcatagttctttgctttctactaaaatctatatccataccact…
C1/pz40	>fid|79314010|locus|HPCPY3281_0150| integrase/recombinase [Helicobacter pylori CPY3281]
C1/pz40	MELKNIALENNHYRLLIKGKNNKEGYAYIEREFLQAPLNAWLSDTKRLKSFKGRFVFKKAkknnttqqKTCSLKGFIAKIFKLSNIDVKSYGLGLHLFRHSFATFTYDETQDLVLTSRALGHSSLLSTKIYIHTTQEHNKKVALVLGGLLRNEKSE
C1/pz40	>fid|79304715|locus|HPCPY1124_0350| integrase/recombinase [Helicobacter pylori CPY1124]
C1/pz40	ttggagctaaaaaacattgctttagaaaataaccactaccgccttttaatcaaaggcaaaaacaacaaagagagatacgcttatattgaaaaagagtttttgcaagttcctttgaatgagctaagcgataccaaacgattaaagagttttaaggggcgttttgtgtttaagaaagcaaaaaacaacaccacacaaaaaacttgctctttaaagggctttatcgctaaaatttttaagctctctaatattgatgtaaaatcttatggattaggtttgcatctttttaggcatagttttgccacttttatttatgatgaaacacaggatttggttttaacttcaagagcgttagggcatagctctttgctttctactaaaatctatatccataccactcaa…
C1/pz40	>fid|79304715|locus|HPCPY1124_0350| integrase/recombinase [Helicobacter pylori CPY1124]
C1/pz40	MELKNIALENNHYRLLIKGKNNKERYAYIEKEFLQVPLNELSDTKRLKSFKGRFVFKKAkknnttqqKTCSLKGFIAKIFKLSNIDVKSYGLGLHLFRHSFATFIYDETQDLVLTSRALGHSSLLSTKIYIHTTQEYNKKVALVLGGLLRNEKSE
C1/pz40	>fid|12850281|locus|HpylHP_010100011416| integrase/recombinase (xerD) [Helicobacter pylori HPKX_438_AG0C1]
C1/pz40	gaagtctttgtctaactatgctcaaaagcattgttcaatcagtaattttgtgttaaagatttttatgttgagtggtattgaaaattttaaacaatatggcacaggattgcacctatttaggcatagttttgccactttagtctatgctaagagtagggatattgttttgacttcaagagcattagggcatcagtccttaagctccacaaaaatctacattcacaccgcacaagaatataataaacaagtagcaagcatttttgataatttgttgagtgggtga
C1/pz40	>fid|12850281|locus|HpylHP_010100011416| integrase/recombinase (xerD) [Helicobacter pylori HPKX_438_AG0C1]
C1/pz40	KSLSNYAQKHCSISNFVLKIFMLSGIENFKQYGTGLHLFRHSFATLVYAKSRDIVLTSRALghqsLSSTKIYIHTAQEYNKQVASIFDNLLSG
C1/pz40	>fid|166776963|locus|L930_00840| hypothetical protein [Helicobacter pylori PZ5004]
C1/pz40	atgagtggttgtaaaatgagtagggttagtagggaattgtttgataatattaagtcatttttgcactataagcttaaaacaatgatacgcattcaaagcgtgaatgatttacaattgatcttaaaatggcaagacagagttttagagtgccaaagtcttatcgcattgaaagagctcaatcacaagctttataatcaaggcgttaggcatacgattatgatgcaaggcttgtttttgttctttgaatattttgataataagattaagctcaaatccttgtgcaatctagcagaagaacaggttatagacttcttatttggattagccaaaaacaggaaaccaagctctatggctaaatatgtgatggttttaagacaattctttgattatttagacaga…
C1/pz40	>fid|166776963|locus|L930_00840| hypothetical protein [Helicobacter pylori PZ5004]
C1/pz40	MSGCKMSRVSRELFDNIKSFLHYKLKTmiriqsVNDLQLILKWQDRVLECQSLIALKELNHKLYNQGVRHTIMMQGLFLFFEYFDNKIKLKSLCNLAEEQVIDFLFGLAKNRKPSSMAKYVMVLRQFFDYLDRKRNYSFDFELKNLSFAKKETHLPKHLNKNDFKAFIQALLKYRPKTSFEKRNQCILLLIALGG
C1/pz40	>fid|40598750|locus|hp908_1015| integrase/recombinase [Helicobacter pylori 908]
C1/pz40	atgagtgatcgtaaaatgagtagggttagtagggaattgtttgataatattaagtcatttttgcactataagcttaaaacaatgatacgcattcaaagcgtgaatgatttggaattgatcttaaaatggcaagatagagttttagagtgccaaagttttatcgcattgaaagagctcaatcacaaactttataatcaaggcgttaggcatacgattatgatgcaaggcttgtttttgttctttgaatattttgataataagattaagctcaaatccttgcgcaatctagcagaagaacaggttatagacttcttatttggattagccaaaaacaggaaaccaacctctatggctaaatatgtgatggttttaagacaattctttgattatttagacaga…
C1/pz40	>fid|40598750|locus|hp908_1015| integrase/recombinase [Helicobacter pylori 908]
C1/pz40	MSDRKMSRVSRELFDNIKSFLHYKLKTmiriqsVNDLELILKWQDRVLECQSFIALKELNHKLYNQGVRHTIMMQGLFLFFEYFDNKIKLKSLRNLAEEQVIDFLFGLAKNRKPTSMAKYVMVLRQFFDYLDRKRNYSFDFELKNLSFAKKETHLPKHLNKNDFKAFIQALLKYHPKTSFEKRNQCILLLIALGG
C1/pz40	>fid|46301683|locus|hp2018_09812| integrase/recombinase [Helicobacter pylori 2018]
C1/pz40	atgagtgatcgtaaaatgagtagggttagtagggaattgtttgataatattaagtcatttttgcactataagcttaaaacaatgatacgcattcaaagcgtgaatgatttggaattgatcttaaaatggcaagatagagttttagagtgccaaagttttatcgcattgaaagagctcaatcacaaactttataatcaaggcgttaggcatacgattatgatgcaaggcttgtttttgttctttgaatattttgataataagattaagctcaaatccttgcgcaatctagcagaagaacaggttatagacttcttatttggattagccaaaaacaggaaaccaacctctatggctaaatatgtgatggttttaagacaattctttgattatttagacaga…
C1/pz40	>fid|46301683|locus|hp2018_09812| integrase/recombinase [Helicobacter pylori 2018]
C1/pz40	MSDRKMSRVSRELFDNIKSFLHYKLKTmiriqsVNDLELILKWQDRVLECQSFIALKELNHKLYNQGVRHTIMMQGLFLFFEYFDNKIKLKSLRNLAEEQVIDFLFGLAKNRKPTSMAKYVMVLRQFFDYLDRKRNYSFDFELKNLSFAKKETHLPKHLNKNDFKAFIQALLKYHPKTSFEKRNQCILLLIALGG
C1/pz40	>fid|46299028|locus|hp2017_09772| XERCD family protein/integrase/ recombinase [Helicobacter pylori 2017]
C1/pz40	atgagtgatcgtaaaatgagtagggttagtagggaattgtttgataatattaagtcatttttgcactataagcttaaaacaatgatacgcattcaaagcgtgaatgatttggaattgatcttaaaatggcaagatagagttttagagtgccaaagttttatcgcattgaaagagctcaatcacaaactttataatcaaggcgttaggcatacgattatgatgcaaggcttgtttttgttctttgaatattttgataataagattaagctcaaatccttgcgcaatctagcagaagaacaggttatagacttcttatttggattagccaaaaacaggaaaccaacctctatggctaaatatgtgatggttttaagacaattctttgattatttagacaga…
C1/pz40	>fid|46299028|locus|hp2017_09772| XERCD family protein/integrase/ recombinase [Helicobacter pylori 2017]
C1/pz40	MSDRKMSRVSRELFDNIKSFLHYKLKTmiriqsVNDLELILKWQDRVLECQSFIALKELNHKLYNQGVRHTIMMQGLFLFFEYFDNKIKLKSLRNLAEEQVIDFLFGLAKNRKPTSMAKYVMVLRQFFDYLDRKRNYSFDFELKNLSFAKKETHLPKHLNKNDFKAFIQALLKYHPKTSFEKRNQCILLLIALGG
C1/pz40	>fid|79336444|locus|HPNQ4200_1091| xerCD [Helicobacter pylori NQ4200]
C1/pz40	gtgttaaacatagaattaaaacacattcaagtagaagaacaaaactactctattttaattcaaggtaaaggtaggaaagaaagaaaagcttatatcaaaaagagtttgttagaaccaagcttgaatgcttggcttagcgatgattacaggctaaaatatttcaatggagcatatctctttaaaaaggataagcaaaaatcacaaaattctttaacgctttataattttatccccttaatctttaaattagcccaaatcaaacattacaaacaatatggcacaggcttacatctatttagacatagttttgctacgcttatctatcaagagacccaagacttagttttaacttcaagagctttagggcatagctcattactctctactaagatttatatc…
C1/pz40	>fid|79336444|locus|HPNQ4200_1091| xerCD [Helicobacter pylori NQ4200]
C1/pz40	MLNIELKHIQVEEQNYSILIQGKGRKERKAYIKKSLLEPSLNAWLSDDYRLkyfnGAYLFKKDKQKSQNSLTLYNFIPLIFKLAQIKHYKQYGTGLHLFRHSFATLIYQETQDLVLTSRALGHSSLLSTKIYIHTTQEHNKKVALVFDSLIENKK
C1/pz40	>fid|79421895|locus|HPHPA6_1091| xerCD [Helicobacter pylori Hp A-6]
C1/pz40	gtgttaaacatagaattaaaacacattcaagtagaagagcaaaactactctattttaattcaaggtaaaggtagaaaagagagaaaagcttatattaaaaagagtttgttagaaccaagcttgaatgcttggcttagtgatgaatatagactaaaatattttaatggggcatatctttttaaaaaagacaaacaaaaagcacaaaattctttaacgctttataactttatctccttaatctttaaactagctcaaatcaaacactataagcaatatggcacaggcttacatctatttaggcatagttttgcaacactcatttatcaagaaacccaagacttagttttaacttcaagggcgttagggcatagctccttactctctactaagatttatatt…
C1/pz40	>fid|79421895|locus|HPHPA6_1091| xerCD [Helicobacter pylori Hp A-6]
C1/pz40	MLNIELKHIQVEEQNYSILIQGKGRKERKAYIKKSLLEPSLNAWLSDEYRLKYFNGAYLFKKDKQKAQNSLTLYNFISLIFKLAQIKHYKQYGTGLHLFRHSFATLIYQETQDLVLTSRALGHSSLLSTKIYIHTTQEHNKKVALVFDSLIENKK
C1/pz40	>fid|80890359|locus|HPB14_06565| hypothetical protein [Helicobacter pylori HUP-B14]
C1/pz40	gtgttaaacatagaattaaaacacattcaagtagaagagcaaaactactctattttaattcaaggtaaaggtagaaaagagagaaaagcttatattaaaaagagtttgttagaaccaagcttgaatgcttggcttagtgatgaatatagactaaaatattttaatggggcatatctttttaaaaaagacaaacaaaaagcacaaaattctttaacgctttataactttatccccttaatctttaaactagctcaaatcaaacactataagcaatatggcacaggcttacatctatttaggcatagttttgcaacactcatttatcaagaaacccaagacttagttttaacttcaagggcgttagggcatagctccttactctctactaagatttatatt…
C1/pz40	>fid|80890359|locus|HPB14_06565| hypothetical protein [Helicobacter pylori HUP-B14]
C1/pz40	MLNIELKHIQVEEQNYSILIQGKGRKERKAYIKKSLLEPSLNAWLSDEYRLKYFNGAYLFKKDKQKAQNSLTLYNFIPLIFKLAQIKHYKQYGTGLHLFRHSFATLIYQETQDLVLTSRALGHSSLLSTKIYIHTTQEHNKKVALVFDSLIENKK
C1/pz40	>fid|79583659|locus|HPHPP28B_1097| phage integrase family protein [Helicobacter pylori Hp P-28b]
C1/pz40	gtgttaaacatagaattaaaacacattcaagtagaagagcaaaactactctattttaattcaaggtaaaggtagaaaagagagaaaagcttatattaaaaagagtttgttagaaccaagcttgaatgcttggcttagtgatgaatatagactaaaatattttaatggggcatatctttttaaaaaagacaaacaaaaagcacaaaattctttaacgctttataactttatccccttaatctttaaactagctcaaatcaaacactataagcaatatggcacaggcttacatctatttaggcatagttttgcaacactcatttatcaagaaacccaagacttagttttaacttcaagggcgttagggcatagctccttactctctactaagatttatatt…
C1/pz40	>fid|79583659|locus|HPHPP28B_1097| phage integrase family protein [Helicobacter pylori Hp P-28b]
C1/pz40	MLNIELKHIQVEEQNYSILIQGKGRKERKAYIKKSLLEPSLNAWLSDEYRLKYFNGAYLFKKDKQKAQNSLTLYNFIPLIFKLAQIKHYKQYGTGLHLFRHSFATLIYQETQDLVLTSRALGHSSLLSTKIYIHTTQEHNKKVALVFDSLIENKK
C1/pz40	>fid|79367996|locus|HPHPA5_1179| xerCD [Helicobacter pylori Hp A-5]
C1/pz40	gtgttaaacatagaattaaaacacattcaagtagaagagcaaaactactctattttaattcaaggtaaaggtagaaaagagagaaaagcttatattaaaaagagtttgttagaaccaagcttgaatgcttggcttagtgatgaatatagactaaaatattttaatggggcatatctttttaaaaaagacaaacaaaaagcacaaaattctttaacgctttataactttatccccttaatctttaaactagctcaaatcaaacactataagcaatatggcacaggcttacatctatttaggcatagttttgcaacactcatttatcaagaaacccaagacttagttttaacttcaagggcgttagggcatagctccttactctctactaagatttatatt…
C1/pz40	>fid|79367996|locus|HPHPA5_1179| xerCD [Helicobacter pylori Hp A-5]
C1/pz40	MLNIELKHIQVEEQNYSILIQGKGRKERKAYIKKSLLEPSLNAWLSDEYRLKYFNGAYLFKKDKQKAQNSLTLYNFIPLIFKLAQIKHYKQYGTGLHLFRHSFATLIYQETQDLVLTSRALGHSSLLSTKIYIHTTQEHNKKVALVFDSLIENKK
C1/pz40	>fid|132969307|locus|HPHPA11_0007| phage integrase family protein [Helicobacter pylori Hp A-11]
C1/pz40	gtgttaaacatagaattaaaacacattcaagtagaagagcaaaactactctattttaattcaaggtaaaggtagaaaagagagaaaagcttatattaaaaagagtttgttagaaccaagcttgaatgcttggcttagtgatgaatatagactaaaatattttaatgtggcatatctttttaaaaaagacaaacaaaaagcacaaaattctttaacgctttataactttatccccttaatctttaaactagatcaaatcaaacactataagcaatatggcacaggcttacatctatttaggcatagttttgcaacactcatttatcaagaaacccaagacttagttttaacttcaagggcgttagggcatagttccttactctctactaagatttatatt…
C1/pz40	>fid|132969307|locus|HPHPA11_0007| phage integrase family protein [Helicobacter pylori Hp A-11]
C1/pz40	MLNIELKHIQVEEQNYSILIQGKGRKERKAYIKKSLLEPSLNAWLSDEYRLKYFNVAYLFKKDKQKAQNSLTLYNFIPLIFKLDQIKHYKQYGTGLHLFRHSFATLIYQETQDLVLTSRALGHSSLLSTKIYIHTTQEHNKKVALVFDSLIENKK
C1/pz40	>fid|79424930|locus|HPHPA8_0945| integrase/recombinase XerD domain protein [Helicobacter pylori Hp A-8]
C1/pz40	atgaaaaaatcaaatgacaataatgtgctcgctagaagtcaaagggagttgtttgtagggattagggattttattatttttaaatttaagcgtatggttgtttttaatggagtaagggattttacaaaaatgaaatttttgtctatagaattagaaaaatgcgaaaatattaaagatttggaaaaattatgtcatacaatttataatcaaggcacaaagcatattttgatgatgcgtgtagtgttttattctttgactatttttgcaagcatttga
C1/pz40	>fid|79424930|locus|HPHPA8_0945| integrase/recombinase XerD domain protein [Helicobacter pylori Hp A-8]
C1/pz40	MKKSNDNNVLARSQRELFVGIRDFIIFKFKRmvvfngVRDFTKMKFLSIELEKCENIKDLEKLCHTIYNQGTKHILMMRVVFYSLTIFASI
C1/pz40	>fid|79371906|locus|HPHPA9_1624| integrase/recombinase XerD [Helicobacter pylori Hp A-9]
C1/pz40	ttgaactcgctcaaaatagaaaacccagctctatggctctttgattatttggatagaaaaaggcgttataactttgattttacgcttaaaaacctagcctttgctaagaccaaagaaagcttacccagacatttaaacgataaagacttaaagagttttttaaaaacactcttagactataagccagctacaagctttgaaaaacgcaataagtgtattctacttattgtaatacttgggggacttagaaaatgcgaagtgttaaacatagaattaaaacacattcaagtagaagagcaaaactactctattttaattcaaggtaaaggtagaaaagagagaaaagcttatattaaaaagagtttgttagaaccaagcttgaatgcttggcttagtgat…
C1/pz40	>fid|79371906|locus|HPHPA9_1624| integrase/recombinase XerD [Helicobacter pylori Hp A-9]
C1/pz40	MNSLKIENPALWLFDYLDRKRRYNFDFTLKNLAFAKTKESLPRHLNDKDLKSflktllDYKPATSFEKRNKCILLIVILGGLRKCEVLNIELKHIQVEEQNYSILIQGKGRKERKAYIKKSLLEPSLNAWLSDEYRLKYFNRAYLFKKDK
C1/pz40	>fid|79309138|locus|HPCPY1313_0704| integrase/recombinase [Helicobacter pylori CPY1313]
C1/pz40	atgctaaataacaaactcaccaaatctcaaagagaattctttgacaatcttaaagcctttttatacactaaggttaaaaacttcacgcctattcaagatgtgaatgatatggctttgatattaaacacacaagataaaatcttaaaatgccacaatatagatcaattaaaacaattctgtcatattctttacaatcaaggtatcaaacacaccataatgatgcaaggtttgtttttattctttgactattttaaggataatctcaaattaagaagttttagaatgcttagtgaagagcaagtcattaactttctttttgaactcgctcaaaatagaaagcctagctctatggctaaatatgtgatgtatttaagacaattctttgattacttggatagg…
C1/pz40	>fid|79309138|locus|HPCPY1313_0704| integrase/recombinase [Helicobacter pylori CPY1313]
C1/pz40	MLNNKLTKSQREFFDNLKAFLYTKVKNftpiqdvNDMALILNTQDKILKCHNIDQLKQFCHILYNQGIKHTIMMQGLFLFFDYFKDNLKLRSFRMLSEEQVINFLFELAQNRKPSSMAKYVMYLRQFFDYLDRKKHYNFDFTLKKPSLC
C1/pz40	>fid|79583718|locus|HPHPP28B_1096| phage integrase, N-terminal SAM-like domain protein [Helicobacter pylori Hp P-28b]
C1/pz40	atgccacataacaaactcactaaatctcagagagaactcttttgtaatctcaaagcctttttatacaccaaggttaaaaacttcacgcccattcaagatgtgaaggatatggctttaatcctagacacacaagataaaatcttaaaatgtcataatatagagcaattaaaacaactctgtcatattctttataatcaaggcattaaacacactataatgatgcaaggcttgtttttattctttaactattttaaagataatctcaaattaagaagttttagaatgcttagcgaagagcaagtgattaactttctctttgaactcgctcaaaatagaaaacccagctctatggctaagtatgtgatgtatttaagacaattctttgattatttggataga…
C1/pz40	>fid|79583718|locus|HPHPP28B_1096| phage integrase, N-terminal SAM-like domain protein [Helicobacter pylori Hp P-28b]
C1/pz40	MPHNKLTKSQRELFCNLKAFLYTKVKNftpiqdvKDMALILDTQDKILKCHNIEQLKQLCHILYNQGIKHTIMMQGLFLFFNYFKDNLKLRSFRMLSEEQVINFLFELAQNRKPSSMAKYVMYLRQFFDYLDRKRRYGFDFTLKN
C1/pz40	>fid|79421861|locus|HPHPA6_1090| integrase/recombinase [Helicobacter pylori Hp A-6]
C1/pz40	atgccacataacaaactcactaaatctcagagagaactcttttgtaatctcaaagcctttttatacaccaaggttaaaaacttcacgcccattcaagatgtgaaggatatggctttaatcctagacacacaagataaaatcttaaaatgtcataatatagagcaattaaaacaactctgtcatattctttataatcaaggcattaaacacactataatgatgcaaggcttgtttttattctttaactattttaaagataatctcaaattaagaagttttagaatgcttagcgaagagcaagtgattaactttctctttgaactcgctcaaaatagaaaacccagctctatggctaagtatgtgatgtatttaagacaattctttgattatttggataga…
C1/pz40	>fid|79421861|locus|HPHPA6_1090| integrase/recombinase [Helicobacter pylori Hp A-6]
C1/pz40	MPHNKLTKSQRELFCNLKAFLYTKVKNftpiqdvKDMALILDTQDKILKCHNIEQLKQLCHILYNQGIKHTIMMQGLFLFFNYFKDNLKLRSFRMLSEEQVINFLFELAQNRKPSSMAKYVMYLRQFFDYLDRKRRYGFDFTLKN
C1/pz40	>fid|79367829|locus|HPHPA5_1180| integrase/recombinase [Helicobacter pylori Hp A-5]
C1/pz40	atgccacataacaaactcactaaatctcagagagaactcttttgtaatctcaaagcctttttatacactaaggctaaaaacttcacgcccattcaagatgtgaaggatatggctttaatcctagacacacaagataaaatcttaaaatgtcataatatagagcaattaaaacaactctgtcatattctttataatcaaggcattaaacacactataatgatgcaaggcttgtttttattctttaactattttaaagataatctcaaattaagaagttttagaatgcttagcgaagagcaagtgattaactttctctttgaactcgctcaaaatagaaaacccagctctatggctaagtatgtgatgtatttaagacaattctttgattatttggataga…
C1/pz40	>fid|79367829|locus|HPHPA5_1180| integrase/recombinase [Helicobacter pylori Hp A-5]
C1/pz40	MPHNKLTKSQRELFCNLKAFLYTKAKNftpiqdvKDMALILDTQDKILKCHNIEQLKQLCHILYNQGIKHTIMMQGLFLFFNYFKDNLKLRSFRMLSEEQVINFLFELAQNRKPSSMAKYVMYLRQFFDYLDRKRRYGFDFTLKT
C1/pz40	>fid|79327892|locus|HPCPY6311_0156| integrase/recombinase [Helicobacter pylori CPY6311]
C1/pz40	atgcatttgcctaaacacttgaataaaaatgattttaaggcttttatccaagctcttctaaaataccatcccaaaactagttttgaaaaacgcaatcagtgtattttactgcttattgcattaggggggttaaggaagtttgaagccttagatttggagctaaaaaacattgctttagaaaataaccactaccgccttttaatcaaaggcaaaaacaacaaagagagatacgcttatattgaaagagagtttttgcaagttcctttgaatgcgtggctaagcgataccaaacgattaaagagttttaaggggcgttttgtgtttaagaaagcaaaaaacaacaccacacaaaaaacttgctctttaaagggctttatcgctaaaatttaa
C1/pz40	>fid|79327892|locus|HPCPY6311_0156| integrase/recombinase [Helicobacter pylori CPY6311]
C1/pz40	MHLPKHLNKNDFKAFIQALLKYHPKTSFEKRNQCILLLIALGGLRKFEALDLELKNIALENNHYRLLIKGKNNKERYAYIEREFLQVPLNAWLSDTKRLKSFKGRFVFKKAkknnttqqKTCSLKGFIAKI
C1/pz40	>fid|57167841|locus|HBZC1_17270| XerCD family integrase/recombinase [Helicobacter bizzozeronii CIII-1]
C1/pz40	ttggagcaagctttgcacgcttggatgcatgatagcaaaagactacagcacttcaatggggtgttccttttcaaaaaagccacacaatcccaaaggacttgccaactcaaaaacttcattgttaagattttcaaacgctctcagatcaagcattatcagacatacggcacgggcttacacctctttaggcatagctttgccacgctcatctaccaagaaacacaggatttagtcctcactagcagagctctagggcataactctttactctccactaaaatctacatccacaccactcaagagcataacaaaaaggtcgcttgcgtgtttgacacgctcttaaaatcttga
C1/pz40	>fid|57167841|locus|HBZC1_17270| XerCD family integrase/recombinase [Helicobacter bizzozeronii CIII-1]
C1/pz40	MEQALHAWMHDSKRLQHFNGVFLFKKATQSQRTCQLKNFIVKIFKRSQIKHYQTYGTGLHLFRHSFATLIYQETQDLVLTSRALGHNSLLSTKIYIHTTQEHNKKVACVFDTLLKS
C1/pz40	>fid|118754962|locus|HMPREF1393_00413| hypothetical protein [Helicobacter pylori GAM103Bi]
C1/pz40	ttgcaagttcctttgaatgcgtggctaagcgatactaaacgattaaagagttttaaggggcgttttgtgtttaaaaaagcaaaaaacaacaccacgcaaaaaacttgctctttaaagagctttatcgctaaaatttttaagctctctaatattgatgtaaaatcttatggattaggtttgcatctttttaggcatagttttgctacttttatttatgatgaaacacaggatttggttttaacttcaagagcgttgggtcatagttctttgctttctactaaaatctatatccataccactcaagaacacaataaaaaagtggctcttgtgttaggggggttgttaaaaaatgaaaaaagcgattag
C1/pz40	>fid|118754962|locus|HMPREF1393_00413| hypothetical protein [Helicobacter pylori GAM103Bi]
C1/pz40	MQVPLNAWLSDTKRLKSFKGRFVFKKAkknnttqqKTCSLKSFIAKIFKLSNIDVKSYGLGLHLFRHSFATFIYDETQDLVLTSRALGHSSLLSTKIYIHTTQEHNKKVALVLGGLLKNEKSD
C1/pz40	>fid|118811698|locus|HMPREF1410_00246| hypothetical protein [Helicobacter pylori GAM249T]
C1/pz40	ttgcaagttcctttgaatgcgtggctaagcgatactaaacgattaaagagttttaaggggcgttttgtgtttaaaaaagcaaaaaacaacaccacgcaaaaaacttgctctttaaagggctttattgctaaaatttttaagctctctaatattgatgtaaaatcttatggattaggtttgcatctttttaggcatagttttgctacttttatttatgatgaaacacaggatttggttttaacttcaagagcgttgggtcatagttctttgctttctactaaaatctatatccataccactcaagaacacaataaaaaagtggctcttgtgttaggggggttgttaaaaaatgaaaaaagcgattag
C1/pz40	>fid|118811698|locus|HMPREF1410_00246| hypothetical protein [Helicobacter pylori GAM249T]
C1/pz40	MQVPLNAWLSDTKRLKSFKGRFVFKKAkknnttqqKTCSLKGFIAKIFKLSNIDVKSYGLGLHLFRHSFATFIYDETQDLVLTSRALGHSSLLSTKIYIHTTQEHNKKVALVLGGLLKNEKSD
C1/pz40	>fid|79490918|locus|HPHPP4_1418| phage integrase family protein [Helicobacter pylori Hp P-4]
C1/pz40	ttgcaagttcctttgaatgcgtggctaagcgatactaaacgattaaagagttttaaggggcgttttgtgtttaaaaaagcaaaaaacaacaccacgcaaaaaacttgctctttaaagggctttattgctaaaatttttaagctctctaatattgatgtaaaatcttatggattaggtttgcatctttttaggcatagttttgctacttttatttatgatgaaacacaggatttggttttaacttcaagagcgttgggtcatagttctttgctttctactaaaatctatatccataccactcaagaacacaataaaaaaacggctcttgtgttaggggggttgttaaaaaatgaaaaaaacgattag
C1/pz40	>fid|79490918|locus|HPHPP4_1418| phage integrase family protein [Helicobacter pylori Hp P-4]
C1/pz40	MQVPLNAWLSDTKRLKSFKGRFVFKKAkknnttqqKTCSLKGFIAKIFKLSNIDVKSYGLGLHLFRHSFATFIYDETQDLVLTSRALGHSSLLSTKIYIHTTQEHNKKTALVLGGLLKNEKND
C1/pz40	>fid|79557250|locus|HPHPP4D_1629| phage integrase family protein [Helicobacter pylori Hp P-4d]
C1/pz40	ttgcaagttcctttgaatgcgtggctaagcgatactaaacgattaaagagttttaaggggcgttttgtgtttaaaaaagcaaaaaacaacaccacgcaaaaaacttgctctttaaagggctttattgctaaaatttttaagctctctaatattgatgtaaaatcttatggattaggtttgcatctttttaggcatagttttgctacttttatttatgatgaaacacaggatttggttttaacttcaagagcgttgggtcatagttctttgctttctactaaaatctatatccataccactcaagaacacaataaaaaaacggctcttgtgttaggggggttgttaaaaaatgaaaaaaacgattag
C1/pz40	>fid|79557250|locus|HPHPP4D_1629| phage integrase family protein [Helicobacter pylori Hp P-4d]
C1/pz40	MQVPLNAWLSDTKRLKSFKGRFVFKKAkknnttqqKTCSLKGFIAKIFKLSNIDVKSYGLGLHLFRHSFATFIYDETQDLVLTSRALGHSSLLSTKIYIHTTQEHNKKTALVLGGLLKNEKND
C1/pz40	>fid|79553287|locus|HPHPP4C_1439| phage integrase family protein [Helicobacter pylori Hp P-4c]
C1/pz40	ttgcaagttcctttgaatgcgtggctaagcgatactaaacgattaaagagttttaaggggcgttttgtgtttaaaaaagcaaaaaacaacaccacgcaaaaaacttgctctttaaagggctttattgctaaaatttttaagctctctaatattgatgtaaaatcttatggattaggtttgcatctttttaggcatagttttgctacttttatttatgatgaaacacaggatttggttttaacttcaagagcgttgggtcatagttctttgctttctactaaaatctatatccataccactcaagaacacaataaaaaaacggctcttgtgttaggggggttgttaaaaaatgaaaaaaacgattag
C1/pz40	>fid|79553287|locus|HPHPP4C_1439| phage integrase family protein [Helicobacter pylori Hp P-4c]
C1/pz40	MQVPLNAWLSDTKRLKSFKGRFVFKKAkknnttqqKTCSLKGFIAKIFKLSNIDVKSYGLGLHLFRHSFATFIYDETQDLVLTSRALGHSSLLSTKIYIHTTQEHNKKTALVLGGLLKNEKND
C1/pz40	>fid|97889349|locus|OUO_0775| phage integrase family protein [Helicobacter pylori R046Wa]
C1/pz40	ttgcaagttcctttgaatgcttggctaagcgatgctaaacgattaaagagttttaaggggcgttttgtgtttaaaaaagcaaaaaacaacaccacgcaaaaaacttgctctttaaagggctttatcgctaaaatttttaagctctctaatattgatgtaaaatcttatggattaggtttgcatctttttaggcatagttttgctacttttatttatgatgaaacacaggatttggttttaacttcaagagcgttgggtcatagttctttgctttctactaaaatctatatccataccactcaagaacacaataaaaaagcggctcttgtgctaaaaggatggttaaaagatgaaaaaagcgagtaa
C1/pz40	>fid|97889349|locus|OUO_0775| phage integrase family protein [Helicobacter pylori R046Wa]
C1/pz40	MQVPLNAWLSDAKRLKSFKGRFVFKKAkknnttqqKTCSLKGFIAKIFKLSNIDVKSYGLGLHLFRHSFATFIYDETQDLVLTSRALGHSSLLSTKIYIHTTQEHNKKAALVLKGWLKDEKSE
C1/pz40	>fid|173392648|locus|HMPREF1398_00085| hypothetical protein [Helicobacter pylori GAM117Ai]
C1/pz40	ttgcaagttcctttgaatgcgtggctaagcgatactaaacgattaaagagttttaaggggcgttttgtgtttaaaaaagcaaaaaacaacaccacgcaaaaaacttgctctttaaagagctttatcgctaaaatttttaagatctctaatattgatgtaaaatcttatggattaggtttgcatctttttgggcatagttttgccacttttatttatgatgaaacacaggatttggttttaacttcaagagcgttagggcatagttctttgctttctactaaaatctatatccataccactcaagaacacaataaaaaaacggctcttgtgttaaaaggattgttaaaaaatgaaaaaagcgattag
C1/pz40	>fid|173392648|locus|HMPREF1398_00085| hypothetical protein [Helicobacter pylori GAM117Ai]
C1/pz40	MQVPLNAWLSDTKRLKSFKGRFVFKKAkknnttqqKTCSLKSFIAKIFKISNIDVKSYGLGLHLFGHSFATFIYDETQDLVLTSRALGHSSLLSTKIYIHTTQEHNKKTALVLKGLLKNEKSD
C1/pz40	>fid|79580785|locus|HPHPP25D_1465| phage integrase, N-terminal SAM-like domain protein [Helicobacter pylori Hp P-25d]
C1/pz40	atgagtgattgtaaaatgaatagggttagtagggaattgtttgataatattaagtcatttttgcactataagcttaaaacaatgatacgcattcaaagcgtgaatgatttggaattgatcttaaaatggcaagatagagttttagagtgccaaagtcttatcgcattgaaagagctcaatcacaaactttataaccaaggcgttaggcatacgattatgatgcaaggcttgtttttgttctttgaatattttgataataggattaagctcaaatccttgcacaatctagcagaagaacaggttatagacttcttatttagattagccaaaaacaggaaaccaagctctatggctaaatatgtgatggttttaagacaattctttgattatttagacaga…
C1/pz40	>fid|79580785|locus|HPHPP25D_1465| phage integrase, N-terminal SAM-like domain protein [Helicobacter pylori Hp P-25d]
C1/pz40	MSDCKMNRVSRELFDNIKSFLHYKLKTmiriqsVNDLELILKWQDRVLECQSLIALKELNHKLYNQGVRHTIMMQGLFLFFEYFDNRIKLKSLHNLAEEQVIDFLFRLAKNRKPSSMAKYVMVLRQFFDYLDRKRNYSFDFELKNLSFAKKETHFA
C1/pz40	>fid|79577194|locus|HPHPP25C_1277| phage integrase, N-terminal SAM-like domain protein [Helicobacter pylori Hp P-25c]
C1/pz40	atgaatagggttagtagggaattgtttgataatattaagtcatttttgcactataagcttaaaacaatgatacgcattcaaagcgtgaatgatttggaattgatcttaaaatggcaagatagagttttagagtgccaaagtcttatcgcattgaaagagctcaatcacaaactttataaccaaggcgttaggcatacgattatgatgcaaggcttgtttttgttctttgaatattttgataataggattaagctcaaatccttgcacaatctagcagaagaacaggttatagacttcttatttagattagccaaaaacaggaaaccaagctctatggctaaatatgtgatggttttaagacaattctttgattatttagacagaaaaagaaactatagc…
C1/pz40	>fid|79577194|locus|HPHPP25C_1277| phage integrase, N-terminal SAM-like domain protein [Helicobacter pylori Hp P-25c]
C1/pz40	MNRVSRELFDNIKSFLHYKLKTmiriqsVNDLELILKWQDRVLECQSLIALKELNHKLYNQGVRHTIMMQGLFLFFEYFDNRIKLKSLHNLAEEQVIDFLFRLAKNRKPSSMAKYVMVLRQFFDYLDRKRNYSFDFELKNLSFAKKETHFA
C1/pz40	>fid|79480513|locus|HPHPP1_1296| phage integrase, N-terminal SAM-like domain protein [Helicobacter pylori Hp P-1]
C1/pz40	atgagtgattgtaaaataaatagggttagtagggaattgtttgatagtattaagtcatttttgcactataagcttaaaacaatgatacgcattcaaagcgtgaatgatttacaattggtcttaaaatggcaagatagagttttagagtgccaaagtcttatcgcattgaaagagctcaatcacaaactttataaccaaggcgttaggcatacgattatgatgcaaggcttgtttttgttctttgaatattttgataataggattaagctcaaatccttgcacaatctagcagaagaacaggttatagacttcttatttagattagccaaaaacaggaaaccaagctctatggctaaatatgtgatggttttaagacaattctttgattatttagacaga…
C1/pz40	>fid|79480513|locus|HPHPP1_1296| phage integrase, N-terminal SAM-like domain protein [Helicobacter pylori Hp P-1]
C1/pz40	MSDCKINRVSRELFDSIKSFLHYKLKTmiriqsVNDLQLVLKWQDRVLECQSLIALKELNHKLYNQGVRHTIMMQGLFLFFEYFDNRIKLKSLHNLAEEQVIDFLFRLAKNRKPSSMAKYVMVLRQFFDYLDRKRNYSFDFELKNLSFAKKETHFA
C1/pz40	>fid|79470160|locus|HPHPH21_1190| integrase/recombinase [Helicobacter pylori Hp H-21]
C1/pz40	atgagtgattgtaaaataaatagggttagtagggaattgtttgataatattaagtcatttttgcactataagcttaaaacaatgatacgcattcaaagcgtgaatgatttacaattggtcttaaaatggcaagatagagttttagagtgccaaagtcttatcgcattgaaagaactcaatcacaagctttataatcaaggcgttaggcatacgattatgatgcaaggcttgtttttgttctttgaatattttgataataggattaagctcaaatccttgcacaatctagcagaagaacaggttatagacttcttatttagattagccaaaaacaggaaaccaagctctatggctaaatatgtgatggttttaagacaattctttgattatttagacaga…
C1/pz40	>fid|79470160|locus|HPHPH21_1190| integrase/recombinase [Helicobacter pylori Hp H-21]
C1/pz40	MSDCKINRVSRELFDNIKSFLHYKLKTmiriqsVNDLQLVLKWQDRVLECQSLIALKELNHKLYNQGVRHTIMMQGLFLFFEYFDNRIKLKSLHNLAEEQVIDFLFRLAKNRKPSSMAKYVMVLRQFFDYLDRKRNYSFDFELKNLSFAKKETHFA
C1/pz40	>fid|79304791|locus|HPCPY1124_0349| integrase/recombinase [Helicobacter pylori CPY1124]
C1/pz40	atgatgcaaggcttgtttttgttctttgaatattttgataataggattaagctcaaatccttgcacaatctagcagaagaacaggttatagacttcttatttggattagccaaaaacaggaagccaagctctatggctaaatatgtgatgcatttaagacaattctttgattatttagacagaaaaagaaactatagctttgaatttgaacttaaaaatctatcgtttaccaagaaagaaatgcatttgcctaaacacttgaataaaaatgattttaaggcttttatccaagctcttctaaaataccatcccaaaaccagttttgaaaaacgcaatcagtgtattttactgcttattgcattaggggggttaaggaagttgaagccttag
C1/pz40	>fid|79304791|locus|HPCPY1124_0349| integrase/recombinase [Helicobacter pylori CPY1124]
C1/pz40	MMQGLFLFFEYFDNRIKLKSLHNLAEEQVIDFLFGLAKNRKPSSMAKYVMHLRQFFDYLDRKRNYSFEFELKNLSFTKKEMHLPKHLNKNDFKAFIQALLKYHPKTSFEKRNQCILLLIALGGLRKLKP
C1/pz40	>fid|79314130|locus|HPCPY3281_0149| PZ15b [Helicobacter pylori CPY3281]
C1/pz40	atgcaaggcttgtttttgttctttgaatattttgataataggattaagctcaaatccttgcacaatctagcagaagaacaggttatagacttcttatttgaattagccaaaaacaggaagccaagctctatggctaaatatgtgatgtgtttaagacaattctttgattatttagacagaaaaagaaactatagctttgaatttgaacttaaaaatctatcgtttactaagaaagaaacgcatttgcctaaacacttgaataaaaatgattttaaggcttttatccaagatcttctaaaataccatctcaaaaccagttttgaaaaacgcaatcagtgtattttactgcttattgcattaggggggttaaggaatttgaatccttag
C1/pz40	>fid|79314130|locus|HPCPY3281_0149| PZ15b [Helicobacter pylori CPY3281]
C1/pz40	MQGLFLFFEYFDNRIKLKSLHNLAEEQVIDFLFELAKNRKPSSMAKYVMCLRQFFDYLDRKRNYSFEFELKNLSFTKKETHLPKHLNKNDFKAFIQDLLKYHLKTSFEKRNQCILLLIALGGLRNLNP
C1/pz40	>fid|118878084|locus|HMPREF1429_00356| hypothetical protein [Helicobacter pylori GAM93Bi]
C1/pz40	ttgaatgcatggctaagcgatattaaacgattaaagagttttaaggggcgttttgtgtttaagaaagcaaaaaacaacaccatacaaaaaacttgctctttaaagggctttatcgctaaaatttttaagctctctaatattgatgtaaaatcttatggattaggtttgcatctttttaggcatagttttgccacttttatttatgatgaaacacaggatttggttttaacttcaagagcgttagggcatagttctttgcttcctactaaaatctatatccataccactcaagaacacaataaaaaaacggctcttgtgttaaaaggattgttaaaaaatgaaaaaagcgattag
C1/pz40	>fid|118878084|locus|HMPREF1429_00356| hypothetical protein [Helicobacter pylori GAM93Bi]
C1/pz40	MNAWLSDIKRLKSFKGRFVFKKAKNNTIQKTCSLKGFIAKIFKLSNIDVKSYGLGLHLFRHSFATFIYDETQDLVLTSRALGHSSLLPTKIYIHTTQEHNKKTALVLKGLLKNEKSD
C1/pz40	>fid|79560610|locus|HPHPH5B_1537| phage integrase family protein [Helicobacter pylori Hp H-5b]
C1/pz40	atgttgagtggtattgaaaactttaaacaatatggcacaggattgcacctatttaggcatagttttgctacattagtctatgctgagagtagggatattgttttgacttcaagagcattagggcataaatccttaagttccacaaaaatctacattcacaccgcacaagaatataataaacaagtagcaagcatttttgataatttattgagtgagtaa
C1/pz40	>fid|79560610|locus|HPHPH5B_1537| phage integrase family protein [Helicobacter pylori Hp H-5b]
C1/pz40	MLSGIENFKQYGTGLHLFRHSFATLVYAESRDIVLTSRALGHKSLSSTKIYIHTAQEynkqVASIFDNLLSE
C1/pz40	>fid|118830034|locus|HMPREF1415_00956| hypothetical protein [Helicobacter pylori GAM254Ai]
C1/pz40	ttgcaagttcctttgaatgggtggctaagcgatactaaacgattaaagagttttaaggggcgttttgtgtttaaaaaagcaaaaaacaacaccacgcaaaaaactcgctctttaaagagctttatcgctaaaatttttaagatttctaatattgatgtaaaatcttatggattaggtttgcatctttttaggcatagttttgccacttttatttatgatgaaacacaggatttggttttaacttcaagagtgttagggcatagttctttgctttctactaaaatctatatccataccactcaagaacacaataaaaaaacggctcttgtgttaaaaggattgttaaaaaatgaaaaaagcgattag
C1/pz40	>fid|118830034|locus|HMPREF1415_00956| hypothetical protein [Helicobacter pylori GAM254Ai]
C1/pz40	MQVPLNGWLSDTKRLKSFKGRFVFKKAkknnttqqKTRSLKSFIAKIFKISNIDVKSYGLGLHLFRHSFATFIYDETQDLVLTSRVLGHSSLLSTKIYIHTTQEHNKKTALVLKGLLKNEKSD
C1/pz40	>fid|12858105|locus|HpylH_010100008796| integrase/recombinase (xerD) [Helicobacter pylori HPKX_438_CA4C1]
C1/pz40	atgccacataacaaactcactaaatctcagagagaactcttttgtaatctcaaagcctttttatacactaaggctaaaaacttcacgcccattcaagatgtgaaggatatggctttaatcctagacacacaagataaaatcttaaaatgtcataatatagagcaattaaaacaactctgtcatattctttataatcagggcattaaacacactataatgatgcaaggcttgtttttattctttaactattttaaagataatctcaaattaagaagttttagaatgcttagcgaagaacaagtgattaactttctctttgaacttgctcaaaatagaaaacccagctctatggctaagtatgtgatgtatttaagacaattctttgattatttgg
C1/pz40	>fid|12858105|locus|HpylH_010100008796| integrase/recombinase (xerD) [Helicobacter pylori HPKX_438_CA4C1]
C1/pz40	MPHNKLTKSQRELFCNLKAFLYTKAKNftpiqdvKDMALILDTQDKILKCHNIEQLKQLCHILYNQGIKHTIMMQGLFLFFNYFKDNLKLRSFRMLSEEQVINFLFELAQNRKPSSMAKYVMYLRQFFDYL
C1/pz40	>fid|118899366|locus|HMPREF1436_00525| hypothetical protein [Helicobacter pylori GAMchJs136i]
C1/pz40	atgccacataacaaactcactaaatctcagagagaactcttttgtaatctcaaagcctttttatacactaaggctaaaaacttcacgcccattcaagatgtgaaggatatggctttaatcctagacacacaagataaaatcttaaaatgtcataatatagagcaattaaaacaactctgtcatattctttataatcaaggcattaaacacactataatgatgcaaggcttgtttttattctttaactattttaaagataatctcaaattaagaagttttagaatgcttagcgaagagcaagtgattaactttctctttgaactcgctcaaaatagaaaacccagctctatggctaagtatgtgatgtatttaagacaattctttgattattt
C1/pz40	>fid|118899366|locus|HMPREF1436_00525| hypothetical protein [Helicobacter pylori GAMchJs136i]
C1/pz40	MPHNKLTKSQRELFCNLKAFLYTKAKNftpiqdvKDMALILDTQDKILKCHNIEQLKQLCHILYNQGIKHTIMMQGLFLFFNYFKDNLKLRSFRMLSEEQVINFLFELAQNRKPSSMAKYVMYLRQFFDY
C1/pz40	>fid|118895485|locus|HMPREF1434_00308| hypothetical protein [Helicobacter pylori GAMchJs124i]
C1/pz40	atgccacataacaaactcactaaatctcagagagaactcttttgtaatctcaaagcctttttatacactaaggctaaaaacttcacgcccattcaagatgtgaaggatatggctttaatcctagacacacaagataaaatcttaaaatgtcataatatagagcaattaaaacaactctgtcatattctttataatcaaggcattaaacacactataatgatgcaaggcttgtttttattctttaactattttaaagataatctcaaattaagaagttttagaatgcttagcgaagagcaagtgattaactttctctttgaactcgctcaaaatagaaaacccagctctatggctaagtatgtgatgtatttaagacaattctttgattatt
C1/pz40	>fid|118895485|locus|HMPREF1434_00308| hypothetical protein [Helicobacter pylori GAMchJs124i]
C1/pz40	MPHNKLTKSQRELFCNLKAFLYTKAKNftpiqdvKDMALILDTQDKILKCHNIEQLKQLCHILYNQGIKHTIMMQGLFLFFNYFKDNLKLRSFRMLSEEQVINFLFELAQNRKPSSMAKYVMYLRQFFDY
C1/pz40	>fid|12862724|locus|HpylH_010100017670| site-specific recombinase [Helicobacter pylori HPKX_438_CA4C1]
C1/pz40	ttggataggactaaacattatgaattttattttagtcttaaaaatatagcctttgctaaacacaaggataatttgcctaaacatctaaattcaaaagatttaaaatcttttatatatactcttataaactatagaactagaagcagttatgaaaagagaaataagtgtattttgctcttaattattttgggcggtttgagaaaatctgaggtttttaatttagaattgagaaa
C1/pz40	>fid|12862724|locus|HpylH_010100017670| site-specific recombinase [Helicobacter pylori HPKX_438_CA4C1]
C1/pz40	MDRTKHYEFYFSLKNIAFAKHKDNLPKHLNSKDLKSFIYTLINYRTRSSYEKRNKCILLLIILGGLRKSEVFNLELR
V1/pz37	>fid|4901277|locus|HPP12_0438| hypothetical protein [Helicobacter pylori P12]
V1/pz37	atgcaagatttacaacatttcaagaatgatattacgctcattctatctaaagacagattagccgcttatgatagtctagagcaatacaaagaaaatttgaaacttatttctttcatcacgcctaaaatctctagcttagaaatttatttacgcaacgctttagactattgcttgactcaaatgaaagggagcgaatgggtgtttagtgaaagcgctttaacccctttgatcaaagagctaaaagaaaagaaaaaagaaatcacgcattctttgattttatctaaaatgtctttaggggcagtgatcaagcttatttttatctataagttagagggggtaatattagatttaaagcgcatcaatttcaaatcctattaccccaataataaaaatgcatta…
V1/pz37	>fid|4901277|locus|HPP12_0438| hypothetical protein [Helicobacter pylori P12]
V1/pz37	MQDLQHFKNDITLILSKDRLAAYDSLEQYKENLKLISFITPKISSLEIYLRNALDYCLTQMKGSEWVFSESALTPLIKELKEKKKEITHSLILSKMSLGAVIKLIFIYKLEGVILDLKRINFKSYYPNNKNALFINNKKNPLSSASKVHIALNLLWTIRNRAYHWENLLKTKPNNRPRITTYFTGLKDNDRAKMPMNISVEPSKIVLFLDDLIKSIGNKDLENLSGL
V1/pz37	>fid|97877019|locus|OUG_1315| hypothetical protein [Helicobacter pylori R32b]
V1/pz37	atgcaagatttacaacatttcaagaatgatattacgctcattttatctaaagacagattagccgcttatgatagtctagagcaatacaaagaaaatttgaaacttatttctttcatcacgcctaaaatctctagcttagaaatttatttacgcaacgctttagactattgcttgactcaaatgaaagggagcgaatgggtgtttagtgaaagcgctttaacccctttgatcaaagagctaaaagaaaagaaaaaagaaatcacgcattctttgattttatctagaatgtctttaggggcagtgatcaagcttatttttatctataagttagagggggtaatattagatttaaagtgcatcaatttcaaatcctattaccccaataataaaaatgcatta…
V1/pz37	>fid|97877019|locus|OUG_1315| hypothetical protein [Helicobacter pylori R32b]
V1/pz37	MQDLQHFKNDITLILSKDRLAAYDSLEQYKENLKLISFITPKISSLEIYLRNALDYCLTQMKGSEWVFSESALTPLIKELKEKKKEITHSLILSRMSLGAVIKLIFIYKLEGVILDLKCINFKSYYPNNKNALFINNKKNPLSSASKVHIALNLLWTIRNHAYHWENLLKTKPNNRPRITTYFTGLKDNDRAKISMNISVEPSKIVLFLDDLIKSIGNKDLENLSSL
V1/pz37	>fid|97879839|locus|OUI_1009| abi-like family protein [Helicobacter pylori R036d]
V1/pz37	atgcaagatttacaagatcttaagaatgatattacgctcattctatccaaagacagattagccgcttatgacagcctagagcaatacaaagaaaatttaaaactcatttctttcatcacgcctaaaatttctaatttagagatttatttacgcaacgctttagactattgcttgactcaaatgaaagggagcgaatgggtgtttaatgaaaattctttaacagatttaattaacgaacaaaaagaaaagaaaaaagaaatcacgcattctttaatcttatctaaaatgtctttaggggcagtgatcaggcttattttttgttataagttagagggggtaatattagatttaaagcgcatcaatttcaaatcctattaccccaataataaaaatgcatta…
V1/pz37	>fid|97879839|locus|OUI_1009| abi-like family protein [Helicobacter pylori R036d]
V1/pz37	MQDLQDLKNDITLILSKDRLAAYDSLEQYKENLKLISFITPKISNLEIYLRNALDYCLTQMKGSEWVFNENSLTDLINEQKEKKKEITHSLILSKMSLGAVIRLIFCYKLEGVILDLKRINFKSYYPNNKNALFINNKKNPLSSASKVHIALNLLWTIRNRAYHWENLLKTKPNNRPRITTYFTGLKDNDRAKMPMNISVEPSKIVLFLDDLIKSIGNKDLENLSGL
V1/pz37	>fid|79432818|locus|HPHPA16_1285| hypothetical protein [Helicobacter pylori Hp A-16]
V1/pz37	atgcaagatttacaacatttcaagaatgatattacgctcattttatctaaagaaagattagatacttatgacagcctagaacaatacaaagaaaatttgaaacttatttctttcatcacacctaaaatctctagcttagaaatttatttacgcaacgctttggattattgtttaacccaaattaaggggagtgattgggtgtttaatgaaagcgctttaacccctttaatcaaagaattaaaagaaaagaaaaaagaaatcacgcattctttgattttatctaaaatgtctttaggggcagtgattaagcttattttttgctataaattagagggggtaatattagatttaaagcgcatcaatttcaaatcctattaccccaataataaaaatgcatta…
V1/pz37	>fid|79432818|locus|HPHPA16_1285| hypothetical protein [Helicobacter pylori Hp A-16]
V1/pz37	MQDLQHFKNDITLILSKERLDTYDSLEQYKENLKLISFITPKISSLEIYLRNALDYCLTQIKGSDWVFNESALTPLIKELKEKKKEITHSLILSKMSLGAVIKLIFCYKLEGVILDLKRINFKSYYPNNKNALFINNKKNPLSSASKVHIALNLLWTIRNRAYHWENLLKIQPNNRPRITTYFTGLKDNDRAKMPMNISVEPSKIVLFLDDLIKSIGNKDLENLSSL
V1/pz37	>fid|79374208|locus|HPHPA17_1151| hypothetical protein [Helicobacter pylori Hp A-17]
V1/pz37	atgcaagatttacaacattttaagaataatattacgctcattctgtctaaagacagattagatacttatgacagcctagagcaatacaaagaaaatttaaaactcatttctttcatcacgcctaaaatctctaacttagagatttatttacgcaatgctttaaactattgcttgactcaaatgaaagggagcgaatgggtgtttaatgaaagcgctttaacagatttaatcaaagaattaaaagaaaagaaaagagaaatcacgcattctttaatcttatctaaaatgtctttaggggcagtggttaggcttatttttctttataagttagaggggataatattagatttaaagcgcatcaatttcaaatcctattaccccaataataaaaatgcatta…
V1/pz37	>fid|79374208|locus|HPHPA17_1151| hypothetical protein [Helicobacter pylori Hp A-17]
V1/pz37	MQDLQHFKNNITLILSKDRLDTYDSLEQYKENLKLISFITPKISNLEIYLRNALNYCLTQMKGSEWVFNESALTDLIKELKEKKREITHSLILSKMSLGAVVRLIFLYKLEGIILDLKRINFKSYYPNNKNALFINNKKNPLSSASKVHIALNLLWTIRNRAYHWENLLKTKPNNRPRITTYFTGLKDNDRAKMPMNISVEPSKIVLFLDDLIKSIGNKDLENLSSL
V1/pz37	>fid|79487354|locus|HPHPP3_1243| abi-like family protein [Helicobacter pylori Hp P-3]
V1/pz37	atgcaagatttacaacatttcaaaaatgatattacgctcattttatctagagaaagattagatacttatgacagcctagagcaatacaaagaaaatttgaaacttatttctttcatcacgcctaaaatctctagcttagaaatttatttacgcaacgctttagattattgtttaacccaaatcaaagggagtgattgggtatttagtgaagattctttaacaaatttaattaacgagcaaaaagaaaagaaaaaagaaatcacgcattctttgattttatctaaaatgtctttaggggcagtgattaggcttattttttgttataaattagagggggtaatattagatttaaagcgcatcaatttcaaatcctattaccccaataataaaaatgcatta…
V1/pz37	>fid|79487354|locus|HPHPP3_1243| abi-like family protein [Helicobacter pylori Hp P-3]
V1/pz37	MQDLQHFKNDITLILSRERLDTYDSLEQYKENLKLISFITPKISSLEIYLRNALDYCLTQIKGSDWVFSEDSLTNLINEQKEKKKEITHSLILSKMSLGAVIRLIFCYKLEGVILDLKRINFKSYYPNNKNALFINNKKNPLSSASKVHIALNLLWTIRNRAYHWENLLKTKPNNRPRITTYFTGLKDNDRAKMPMNISVEPSKIVLFLDDLIKSIGNKDLENLSGL
V1/pz37	>fid|79549451|locus|HPHPP3B_1138| abi-like family protein [Helicobacter pylori Hp P-3b]
V1/pz37	atgcaagatttacaacatttcaaaaatgatattacgctcattttatctagagaaagattagatacttatgacagcctagagcaatacaaagaaaatttgaaacttatttctttcatcacgcctaaaatctctagcttagaaatttatttacgcaacgctttagattattgtttaacccaaatcaaagggagtgattgggtatttagtgaagattctttaacaaatttaattaacgagcaaaaagaaaagaaaaaagaaatcacgcattctttgattttatctaaaatgtctttaggggcagtgattaggcttattttttgttataaattagagggggtaatattagatttaaagcgcatcaatttcaaatcctattaccccaataataaaaatgcatta…
V1/pz37	>fid|79549451|locus|HPHPP3B_1138| abi-like family protein [Helicobacter pylori Hp P-3b]
V1/pz37	MQDLQHFKNDITLILSRERLDTYDSLEQYKENLKLISFITPKISSLEIYLRNALDYCLTQIKGSDWVFSEDSLTNLINEQKEKKKEITHSLILSKMSLGAVIRLIFCYKLEGVILDLKRINFKSYYPNNKNALFINNKKNPLSSASKVHIALNLLWTIRNRAYHWENLLKTKPNNRPRITTYFTGLKDNDRAKMPMNISVEPSKIVLFLDDLIKSIGNKDLENLSGL
V1/pz37	>fid|79505712|locus|HPHPP15_1649| hypothetical protein [Helicobacter pylori Hp P-15]
V1/pz37	atgcaagatttacaacatttcaaaaatgatattacgctcattttatctagagaaagattagatacttatgacagcctagagcaatacaaagaaaatttgaaacttatttctttcatcacgcctaaaatctctagcttagaaatttatttacgcaacgctttagattattgtttaacccaaatcaaagggagtgattgggtatttagtgaagattctttaacaaatttaattaacgagcaaaaagaaaagaaaaaagaaatcacgcattctttgattttatctaaaatgtctttaggggcagtgattaggcttattttttgttataaattagagggggtaatattagatttaaagcgcatcaatttcaaatcctattaccccaataataaaaatgcatta…
V1/pz37	>fid|79505712|locus|HPHPP15_1649| hypothetical protein [Helicobacter pylori Hp P-15]
V1/pz37	MQDLQHFKNDITLILSRERLDTYDSLEQYKENLKLISFITPKISSLEIYLRNALDYCLTQIKGSDWVFSEDSLTNLINEQKEKKKEITHSLILSKMSLGAVIRLIFCYKLEGVILDLKRINFKSYYPNNKNALFINNKKNPLSSASKVHIALNLLWTIRNRAYHWENLLKTKPNNRPRITTYFTGLKDNDRAKMPMNISVEPSKIVLFLDDLIKSIGNKDLENLSGL
V1/pz37	>fid|79574767|locus|HPHPP15B_1653| abi-like family protein [Helicobacter pylori Hp P-15b]
V1/pz37	atgcaagatttacaacatttcaaaaatgatattacgctcattttatctagagaaagattagatacttatgacagcctagagcaatacaaagaaaatttgaaacttatttctttcatcacgcctaaaatctctagcttagaaatttatttacgcaacgctttagattattgtttaacccaaatcaaagggagtgattgggtatttagtgaagattctttaacaaatttaattaacgagcaaaaagaaaagaaaaaagaaatcacgcattctttgattttatctaaaatgtctttaggggcagtgattaggcttattttttgttataaattagagggggtaatattagatttaaagcgcatcaatttcaaatcctattaccccaataataaaaatgcatta…
V1/pz37	>fid|79574767|locus|HPHPP15B_1653| abi-like family protein [Helicobacter pylori Hp P-15b]
V1/pz37	MQDLQHFKNDITLILSRERLDTYDSLEQYKENLKLISFITPKISSLEIYLRNALDYCLTQIKGSDWVFSEDSLTNLINEQKEKKKEITHSLILSKMSLGAVIRLIFCYKLEGVILDLKRINFKSYYPNNKNALFINNKKNPLSSASKVHIALNLLWTIRNRAYHWENLLKTKPNNRPRITTYFTGLKDNDRAKMPMNISVEPSKIVLFLDDLIKSIGNKDLENLSGL
V1/pz37	>fid|79347559|locus|HPNQ4053_1509| hypothetical protein [Helicobacter pylori NQ4053]
V1/pz37	atgcaagatttacaacatttcaaaaatgatattgcactcattttatctagagaaagattagatacttacgatagcctagagcaatacaaagaaaatttgaaactcatttctttcatcacgcctaaaatctctagcttagaaatttatttacgcaacgctttagattattgtttaacccaaatcaaagggagtgattgggtatttagtgaaaattctttaacaaatttaattaacgagcaaaaagaaaagaaaaaagaaatcacgcattctttgattttatctaaaatgtctttaggggcagtgattaagcttattttttgttataaattagagggggtaatattagatttaaagcgcatcaatttcaaatcctattaccccaataataaaaatgcatta…
V1/pz37	>fid|79347559|locus|HPNQ4053_1509| hypothetical protein [Helicobacter pylori NQ4053]
V1/pz37	MQDLQHFKNDIALILSRERLDTYDSLEQYKENLKLISFITPKISSLEIYLRNALDYCLTQIKGSDWVFSENSLTNLINEQKEKKKEITHSLILSKMSLGAVIKLIFCYKLEGVILDLKRINFKSYYPNNKNALFINNKKNPLSSASKVHIALNLLWTIRNRAYHWENLLKTKPNNRPRITTYFTGLKDNDRAKMPMNISVEPSKIVLFLDDLIKSIGNKDLENLSGL
V1/pz37	>fid|166739327|locus|L932_01845| CAAX protease [Helicobacter pylori PZ5026]
V1/pz37	atgcaagatttaaaacattttaaaaatgatattacgctcattctatccaaagacagattagatacttatgacagcctagagcaatacaaagaaaatttaaaactcattgcttctatcacgcctaaaatttctaatttagagatttatttacgcaacgctttagattattgcttaacccaaattaaggggagtgaatgggtgtttaatgaaaattctttaacagatttaatcaaagagctaaaagaaaagaaaaaagaaatcacgcattctttgattttatctaaaatgtctttaggggcagtgattaagcttattttttgttataaattagagggggtaatattagatttaaagcgcatcaatttcaaatcctattaccccaataataaaaatgcatta…
V1/pz37	>fid|166739327|locus|L932_01845| CAAX protease [Helicobacter pylori PZ5026]
V1/pz37	MQDLKHFKNDITLILSKDRLDTYDSLEQYKENLKLIASITPKISNLEIYLRNALDYCLTQIKGSEWVFNENSLTDLIKELKEKKKEITHSLILSKMSLGAVIKLIFCYKLEGVILDLKRINFKSYYPNNKNALFINNKKNPLSSASKVHIALNLLWTIRNRAYHWENLLKTKPNNRPRITTYFTGLKDNDRAKMPMNISVEPSKIVLFLDDLIKSIGNKDLENLSGL
V1/pz37	>fid|79467087|locus|HPHPH19_1373| hypothetical protein [Helicobacter pylori Hp H-19]
V1/pz37	atgcaagatttacaacatttcaaaaatgatattacgctcattttatctagagaaagattagatacttatgacagcctagagcaatacaaagaaaatttgaaacttatttctttcatcacgcctaaaatctctagcttagaaatttatttacgcaacgctttagattattgtttaacccaaattaaggggagtgaatgggtgtttaatgaaagtgctttaacagatttaatcaaagaattaaaagaaaagaaaaaagaaatcacgcattctttgattttatctaaaatgtctttaggggcagtgattaggcttattttttgttataaattagagggggtaatattagatttaaagcgcatcaatttcaaatcctattaccccaataataaaaatgcatta…
V1/pz37	>fid|79467087|locus|HPHPH19_1373| hypothetical protein [Helicobacter pylori Hp H-19]
V1/pz37	MQDLQHFKNDITLILSRERLDTYDSLEQYKENLKLISFITPKISSLEIYLRNALDYCLTQIKGSEWVFNESALTDLIKELKEKKKEITHSLILSKMSLGAVIRLIFCYKLEGVILDLKRINFKSYYPNNKNALFINNKKNPLSSASKVHIALNLLWTIRNRAYHWENLLKIQPNNRPRITTYFTGLKDNDRVKMPMNISVEPSKIVLFLDDLIKSIGNKDLENLSGL
V1/pz37	>fid|79608313|locus|HPHPM9_1171| hypothetical protein [Helicobacter pylori Hp M9]
V1/pz37	atgcaagatttaaaacattttaaaaatgatattacgctcattctatccaaagaaagattagtcgcttatgacagcctagagcaatacaaagaaaatttaaaactcatttctttcatcacgcctaaaatttctaacttagaaatttatttacgcaacgctttagatcattgtttaacccaaattaaggggagtgaatgggtgtttaatgaaagcgctttaacccctttaatcaaagaattaaaagaaaagaaaaaagaaatcacgcattctttaatcttatctaaaatgtctttaggggcagtggttaggcttattttttgttataagttagagggggtaatattagatttaaagcgcatcaatttcaaatcctattaccccaataataaaaatgcatta…
V1/pz37	>fid|79608313|locus|HPHPM9_1171| hypothetical protein [Helicobacter pylori Hp M9]
V1/pz37	MQDLKHFKNDITLILSKERLVAYDSLEQYKENLKLISFITPKISNLEIYLRNALDHCLTQIKGSEWVFNESALTPLIKELKEKKKEITHSLILSKMSLGAVVRLIFCYKLEGVILDLKRINFKSYYPNNKNALFINNKKNPLSGASKVHIALNLLWTIRNRAYHWENLLKIQPNNRPRITTYFTGLKDNDRAKMPMNISVEPSKIVLFLDDLIKSIGNKDLENLSSL
V1/pz37	>fid|79604551|locus|HPHPM6_1377| hypothetical protein [Helicobacter pylori Hp M6]
V1/pz37	atgcaagatttaaaacattttaaaaatgatattacgctcattctatccaaagaaagattagtcgcttatgacagcctagagcaatacaaagaaaatttaaaactcatttctttcatcacgcctaaaatttctaacttagaaatttatttacgcaacgctttagatcattgtttaacccaaattaaggggagtgaatgggtgtttaatgaaagcgctttaacccctttaatcaaagaattaaaagaaaagaaaaaagaaatcacgcattctttaatcttatctaaaatgtctttaggggcagtggttaggcttattttttgttataagttagagggggtaatattagatttaaagcgcatcaatttcaaatcctattaccccaataataaaaatgcatta…
V1/pz37	>fid|79604551|locus|HPHPM6_1377| hypothetical protein [Helicobacter pylori Hp M6]
V1/pz37	MQDLKHFKNDITLILSKERLVAYDSLEQYKENLKLISFITPKISNLEIYLRNALDHCLTQIKGSEWVFNESALTPLIKELKEKKKEITHSLILSKMSLGAVVRLIFCYKLEGVILDLKRINFKSYYPNNKNALFINNKKNPLSGASKVHIALNLLWTIRNRAYHWENLLKIQPNNRPRITTYFTGLKDNDRAKMPMNISVEPSKIVLFLDDLIKSIGNKDLENLSSL
V1/pz37	>fid|79601320|locus|HPHPM5_1381| hypothetical protein [Helicobacter pylori Hp M5]
V1/pz37	atgcaagatttaaaacattttaaaaatgatattacgctcattctatccaaagaaagattagtcgcttatgacagcctagagcaatacaaagaaaatttaaaactcatttctttcatcacgcctaaaatttctaacttagaaatttatttacgcaacgctttagatcattgtttaacccaaattaaggggagtgaatgggtgtttaatgaaagcgctttaacccctttaatcaaagaattaaaagaaaagaaaaaagaaatcacgcattctttaatcttatctaaaatgtctttaggggcagtggttaggcttattttttgttataagttagagggggtaatattagatttaaagcgcatcaatttcaaatcctattaccccaataataaaaatgcatta…
V1/pz37	>fid|79601320|locus|HPHPM5_1381| hypothetical protein [Helicobacter pylori Hp M5]
V1/pz37	MQDLKHFKNDITLILSKERLVAYDSLEQYKENLKLISFITPKISNLEIYLRNALDHCLTQIKGSEWVFNESALTPLIKELKEKKKEITHSLILSKMSLGAVVRLIFCYKLEGVILDLKRINFKSYYPNNKNALFINNKKNPLSGASKVHIALNLLWTIRNRAYHWENLLKIQPNNRPRITTYFTGLKDNDRAKMPMNISVEPSKIVLFLDDLIKSIGNKDLENLSSL
V1/pz37	>fid|79598110|locus|HPHPM4_1351| hypothetical protein [Helicobacter pylori Hp M4]
V1/pz37	atgcaagatttaaaacattttaaaaatgatattacgctcattctatccaaagaaagattagtcgcttatgacagcctagagcaatacaaagaaaatttaaaactcatttctttcatcacgcctaaaatttctaacttagaaatttatttacgcaacgctttagatcattgtttaacccaaattaaggggagtgaatgggtgtttaatgaaagcgctttaacccctttaatcaaagaattaaaagaaaagaaaaaagaaatcacgcattctttaatcttatctaaaatgtctttaggggcagtggttaggcttattttttgttataagttagagggggtaatattagatttaaagcgcatcaatttcaaatcctattaccccaataataaaaatgcatta…
V1/pz37	>fid|79598110|locus|HPHPM4_1351| hypothetical protein [Helicobacter pylori Hp M4]
V1/pz37	MQDLKHFKNDITLILSKERLVAYDSLEQYKENLKLISFITPKISNLEIYLRNALDHCLTQIKGSEWVFNESALTPLIKELKEKKKEITHSLILSKMSLGAVVRLIFCYKLEGVILDLKRINFKSYYPNNKNALFINNKKNPLSGASKVHIALNLLWTIRNRAYHWENLLKIQPNNRPRITTYFTGLKDNDRAKMPMNISVEPSKIVLFLDDLIKSIGNKDLENLSSL
V1/pz37	>fid|79590905|locus|HPHPM2_1218| hypothetical protein [Helicobacter pylori Hp M2]
V1/pz37	atgcaagatttaaaacattttaaaaatgatattacgctcattctatccaaagaaagattagtcgcttatgacagcctagagcaatacaaagaaaatttaaaactcatttctttcatcacgcctaaaatttctaacttagaaatttatttacgcaacgctttagatcattgtttaacccaaattaaggggagtgaatgggtgtttaatgaaagcgctttaacccctttaatcaaagaattaaaagaaaagaaaaaagaaatcacgcattctttaatcttatctaaaatgtctttaggggcagtggttaggcttattttttgttataagttagagggggtaatattagatttaaagcgcatcaatttcaaatcctattaccccaataataaaaatgcatta…
V1/pz37	>fid|79590905|locus|HPHPM2_1218| hypothetical protein [Helicobacter pylori Hp M2]
V1/pz37	MQDLKHFKNDITLILSKERLVAYDSLEQYKENLKLISFITPKISNLEIYLRNALDHCLTQIKGSEWVFNESALTPLIKELKEKKKEITHSLILSKMSLGAVVRLIFCYKLEGVILDLKRINFKSYYPNNKNALFINNKKNPLSGASKVHIALNLLWTIRNRAYHWENLLKIQPNNRPRITTYFTGLKDNDRAKMPMNISVEPSKIVLFLDDLIKSIGNKDLENLSSL
V1/pz37	>fid|79587442|locus|HPHPM1_1337| hypothetical protein [Helicobacter pylori Hp M1]
V1/pz37	atgcaagatttaaaacattttaaaaatgatattacgctcattctatccaaagaaagattagtcgcttatgacagcctagagcaatacaaagaaaatttaaaactcatttctttcatcacgcctaaaatttctaacttagaaatttatttacgcaacgctttagatcattgtttaacccaaattaaggggagtgaatgggtgtttaatgaaagcgctttaacccctttaatcaaagaattaaaagaaaagaaaaaagaaatcacgcattctttaatcttatctaaaatgtctttaggggcagtggttaggcttattttttgttataagttagagggggtaatattagatttaaagcgcatcaatttcaaatcctattaccccaataataaaaatgcatta…
V1/pz37	>fid|79587442|locus|HPHPM1_1337| hypothetical protein [Helicobacter pylori Hp M1]
V1/pz37	MQDLKHFKNDITLILSKERLVAYDSLEQYKENLKLISFITPKISNLEIYLRNALDHCLTQIKGSEWVFNESALTPLIKELKEKKKEITHSLILSKMSLGAVVRLIFCYKLEGVILDLKRINFKSYYPNNKNALFINNKKNPLSGASKVHIALNLLWTIRNRAYHWENLLKIQPNNRPRITTYFTGLKDNDRAKMPMNISVEPSKIVLFLDDLIKSIGNKDLENLSSL
V1/pz37	>fid|79384983|locus|HPHPH24_1341| hypothetical protein [Helicobacter pylori Hp H-24]
V1/pz37	atgcaagatttaaaacattttaaaaatgatattacgctcattctatccaaagaaagattagtcgcttatgacagcctagagcaatacaaagaaaatttaaaactcatttctttcatcacgcctaaaatttctaacttagaaatttatttacgcaacgctttagatcattgtttaacccaaattaaggggagtgaatgggtgtttaatgaaagcgctttaacccctttaatcaaagaattaaaagaaaagaaaaaagaaatcacgcattctttaatcttatctaaaatgtctttaggggcagtggttaggcttattttttgttataagttagagggggtaatattagatttaaagcgcatcaatttcaaatcctattaccccaataataaaaatgcatta…
V1/pz37	>fid|79384983|locus|HPHPH24_1341| hypothetical protein [Helicobacter pylori Hp H-24]
V1/pz37	MQDLKHFKNDITLILSKERLVAYDSLEQYKENLKLISFITPKISNLEIYLRNALDHCLTQIKGSEWVFNESALTPLIKELKEKKKEITHSLILSKMSLGAVVRLIFCYKLEGVILDLKRINFKSYYPNNKNALFINNKKNPLSGASKVHIALNLLWTIRNRAYHWENLLKIQPNNRPRITTYFTGLKDNDRAKMPMNISVEPSKIVLFLDDLIKSIGNKDLENLSSL
V1/pz37	>fid|79539014|locus|HPHPH24C_1123| hypothetical protein [Helicobacter pylori Hp H-24c]
V1/pz37	atgcaagatttaaaacattttaaaaatgatattacgctcattctatccaaagaaagattagtcgcttatgacagcctagagcaatacaaagaaaatttaaaactcatttctttcatcacgcctaaaatttctaacttagaaatttatttacgcaacgctttagatcattgtttaacccaaattaaggggagtgaatgggtgtttaatgaaagcgctttaacccctttaatcaaagaattaaaagaaaagaaaaaagaaatcacgcattctttaatcttatctaaaatgtctttaggggcagtggttaggcttattttttgttataagttagagggggtaatattagatttaaagcgcatcaatttcaaatcctattaccccaataataaaaatgcatta…
V1/pz37	>fid|79539014|locus|HPHPH24C_1123| hypothetical protein [Helicobacter pylori Hp H-24c]
V1/pz37	MQDLKHFKNDITLILSKERLVAYDSLEQYKENLKLISFITPKISNLEIYLRNALDHCLTQIKGSEWVFNESALTPLIKELKEKKKEITHSLILSKMSLGAVVRLIFCYKLEGVILDLKRINFKSYYPNNKNALFINNKKNPLSGASKVHIALNLLWTIRNRAYHWENLLKIQPNNRPRITTYFTGLKDNDRAKMPMNISVEPSKIVLFLDDLIKSIGNKDLENLSSL
V1/pz37	>fid|79535739|locus|HPHPH24B_1254| hypothetical protein [Helicobacter pylori Hp H-24b]
V1/pz37	atgcaagatttaaaacattttaaaaatgatattacgctcattctatccaaagaaagattagtcgcttatgacagcctagagcaatacaaagaaaatttaaaactcatttctttcatcacgcctaaaatttctaacttagaaatttatttacgcaacgctttagatcattgtttaacccaaattaaggggagtgaatgggtgtttaatgaaagcgctttaacccctttaatcaaagaattaaaagaaaagaaaaaagaaatcacgcattctttaatcttatctaaaatgtctttaggggcagtggttaggcttattttttgttataagttagagggggtaatattagatttaaagcgcatcaatttcaaatcctattaccccaataataaaaatgcatta…
V1/pz37	>fid|79535739|locus|HPHPH24B_1254| hypothetical protein [Helicobacter pylori Hp H-24b]
V1/pz37	MQDLKHFKNDITLILSKERLVAYDSLEQYKENLKLISFITPKISNLEIYLRNALDHCLTQIKGSEWVFNESALTPLIKELKEKKKEITHSLILSKMSLGAVVRLIFCYKLEGVILDLKRINFKSYYPNNKNALFINNKKNPLSGASKVHIALNLLWTIRNRAYHWENLLKIQPNNRPRITTYFTGLKDNDRAKMPMNISVEPSKIVLFLDDLIKSIGNKDLENLSSL
V1/pz37	>fid|118678653|locus|HPCPY1662_0008| abi-like family protein [Helicobacter pylori CPY1662]
V1/pz37	atgcaagatttacaacatttcaaaaatgatattacgctcattttatctagagaaagattagatacttatgacagcctagagcaatacaaagaaaatttgaaacttatttctttcatcacgcctaaaatctctagattagaaatttatttacgcaacgctttagattattgtttaacccaaatcaaagggagtgattgggtatttagtgaagattctttaacaaatttaatgaatgagcaaaaagaaaagaaaaaagaaatcacgcattctttgattttatctaaaatgtctttaggggcagtgattaagcttattttttgttataaattagagggggtaatattagatttaaagcgcatcaatttcaaatcctattaccccaataataaaaatgcatta…
V1/pz37	>fid|118678653|locus|HPCPY1662_0008| abi-like family protein [Helicobacter pylori CPY1662]
V1/pz37	MQDLQHFKNDITLILSRERLDTYDSLEQYKENLKLISFITPKISRLEIYLRNALDYCLTQIKGSDWVFSEDSLTNLMNEQKEKKKEITHSLILSKMSLGAVIKLIFCYKLEGVILDLKRINFKSYYPNNKNALFINNKKNPLSSASKVHIALNLLWTIRNRAYHWENLLKTKPNNRPRITTYFTGLKDNDRAKMPMNISVEPSKIVLFLDDLIKSIGNKDLENLSSL
V1/pz37	>fid|167898697|locus|N204_04800| CAAX protease [Helicobacter pylori UM085]
V1/pz37	atgcaagatttacaacatttcaaaaatgatattacactcattttatctaaagaaagattagatacttacgacagcctagagcaatacaaagaaaatttgaaacttatttctttcatcacgcctaaaatctctagcttagaaatttatttacgcaacgctttagattattgtttaacccaaatcaaagggagtgattgggtatttagtgaagattctttaacaaatttaattaacgagcaaaaagaaaagaaaaaagaaatcacgcattctttgattttatctaaaatgtctttaggggcagtgattaggcttattttttgttataaattagagggggtaatattagatttaaagcgcatcaatttcaaatcctattaccccaataataaaaatgcatta…
V1/pz37	>fid|167898697|locus|N204_04800| CAAX protease [Helicobacter pylori UM085]
V1/pz37	MQDLQHFKNDITLILSKERLDTYDSLEQYKENLKLISFITPKISSLEIYLRNALDYCLTQIKGSDWVFSEDSLTNLINEQKEKKKEITHSLILSKMSLGAVIRLIFCYKLEGVILDLKRINFKSYYPNNKNALFINNKKNPLSSASKVHIALNLLWTIRNRAYHWENLLKTKPNNRPRITTYFTGLKDNDRAKMSMNISVEPSKIVLFLDDLIKSIGNKDLENLSSL
V1/pz37	>fid|79428521|locus|HPHPA14_1018| hypothetical protein [Helicobacter pylori Hp A-14]
V1/pz37	atgcaagatttacaacatttcaaaaatgatattacgctcattttatctaaagaaagattagatacttacgacagcctagaacaatacaaagaaaatttaaaacttatttctttcatcacgcctaaaatctctagcttagaaatttatttacgcaacgctttagattattgtttaacccaaatcaaagggagtgattgggtatttagtgaagattctttaacaaatttaattaacgagcaaaaagaaaagaaaaaagaaatcacgcattctttgattttatctaaaatgtctttaggggcagtgattaagcttattttttgctataaattagagggggtagtattagatttaaagcgcatcaatttcaaatcctattaccccaataataaaaatgcatta…
V1/pz37	>fid|79428521|locus|HPHPA14_1018| hypothetical protein [Helicobacter pylori Hp A-14]
V1/pz37	MQDLQHFKNDITLILSKERLDTYDSLEQYKENLKLISFITPKISSLEIYLRNALDYCLTQIKGSDWVFSEDSLTNLINEQKEKKKEITHSLILSKMSLGAVIKLIFCYKLEGVVLDLKRINFKSYYPNNKNALFINNKKNPLSSASKVHIALNLLWTIRNRAYHWENLLKIQPNNRPRITTYFTGLKDNDRAKMPMNISVEPSKIVLFLDDLIKSIGNKDLENLSSL
V1/pz37	>fid|200402793|locus|U064_1333| hypothetical protein [Helicobacter pylori BM012S]
V1/pz37	gtgataatttttcaaaaaatcttaagagaaatcatgcaagatttacaacattttaaaaatgatattacgctcattttatctagagaaagattagatacttatgatagcctagaacaatacaaagaaaatttgaaacttatttctttcatcacgcctaaaatctctagcttagaaatttatttacgcaacgctttagattattgtttaacccaaatcaaagggagtgattgggtatttagtgaatattctttaacaaatttaattaacgagcaaaaagaaaagaaaaaagaaatcacgcattctttgattttatctaaaatgtctttaggggcagtgattaggcttattttttgttataaattagagggggtaatattagatttaaagcgcatcaatttc…
V1/pz37	>fid|200402793|locus|U064_1333| hypothetical protein [Helicobacter pylori BM012S]
V1/pz37	MIIFQKILREIMQDLQHFKNDITLILSRERLDTYDSLEQYKENLKLISFITPKISSLEIYLRNALDYCLTQIKGSDWVFSEYSLTNLINEQKEKKKEITHSLILSKMSLGAVIRLIFCYKLEGVILDLKRINFKSYYPNNKNALFINNKKNPLSSASKVHIALNLLWTIRNRAYHWENLLKTKPNNRPRITTYFTGLKDNDRAKIPMNISVEPSKIVLFLDDLIKSIGNKDLENLSSL
V1/pz37	>fid|200347168|locus|U063_1328| hypothetical protein [Helicobacter pylori BM012A]
V1/pz37	gtgataatttttcaaaaaatcttaagagaaatcatgcaagatttacaacattttaaaaatgatattacgctcattttatctagagaaagattagatacttatgatagcctagaacaatacaaagaaaatttgaaacttatttctttcatcacgcctaaaatctctagcttagaaatttatttacgcaacgctttagattattgtttaacccaaatcaaagggagtgattgggtatttagtgaatattctttaacaaatttaattaacgagcaaaaagaaaagaaaaaagaaatcacgcattctttgattttatctaaaatgtctttaggggcagtgattaggcttattttttgttataaattagagggggtaatattagatttaaagcgcatcaatttc…
V1/pz37	>fid|200347168|locus|U063_1328| hypothetical protein [Helicobacter pylori BM012A]
V1/pz37	MIIFQKILREIMQDLQHFKNDITLILSRERLDTYDSLEQYKENLKLISFITPKISSLEIYLRNALDYCLTQIKGSDWVFSEYSLTNLINEQKEKKKEITHSLILSKMSLGAVIRLIFCYKLEGVILDLKRINFKSYYPNNKNALFINNKKNPLSSASKVHIALNLLWTIRNRAYHWENLLKTKPNNRPRITTYFTGLKDNDRAKIPMNISVEPSKIVLFLDDLIKSIGNKDLENLSSL
V1/pz37	>fid|141561492|locus|K749_05070| hypothetical protein [Helicobacter pylori UM299]
V1/pz37	atgcaagatttacaacatttcaaaaatgatattacgctcattttatctagagaaagattagatacttatgacagcctagagcaatacaaagaaaatttgaaacttatttctttcatcacgcctaaaatctctagcttagaaatttatttacgcaacgctttagattattgtttaacccaaatcaaagggagtgattgggtatttagtgaagattctttaacaaatttaattaacgagcaaaaagaaaagaaaaaagaaatcacgcattctttgattctatctaaaatgtctttaggggcagtgattaagcttattttttgttataaattagagggggtaatattagatttaaagcgcatcaatttcagatcctattaccccaataataaaaatgcatta…
V1/pz37	>fid|141561492|locus|K749_05070| hypothetical protein [Helicobacter pylori UM299]
V1/pz37	MQDLQHFKNDITLILSRERLDTYDSLEQYKENLKLISFITPKISSLEIYLRNALDYCLTQIKGSDWVFSEDSLTNLINEQKEKKKEITHSLILSKMSLGAVIKLIFCYKLEGVILDLKRINFRSYYPNNKNALFINNKKNPLSSASKVHIALNLLWTIRNRAYHWENLLKTKPNNRPRITTYFTGLKDNDRAKMPMNISVEPSKIVLFLDVLIKSIGNKDLENLSSL
V1/pz37	>fid|173993925|locus|K748_03485| CAAX protease [Helicobacter pylori UM298]
V1/pz37	atgcaagatttacaacatttcaaaaatgatattacgctcattttatctagagaaagattagatacttatgacagcctagagcaatacaaagaaaatttgaaacttatttctttcatcacgcctaaaatctctagcttagaaatttatttacgcaacgctttagattattgtttaacccaaatcaaagggagtgattgggtatttagtgaagattctttaacaaatttaattaacgagcaaaaagaaaagaaaaaagaaatcacgcattctttgattctatctaaaatgtctttaggggcagtgattaagcttattttttgttataaattagagggggtaatattagatttaaagcgcatcaatttcagatcctattaccccaataataaaaatgcatta…
V1/pz37	>fid|173993925|locus|K748_03485| CAAX protease [Helicobacter pylori UM298]
V1/pz37	MQDLQHFKNDITLILSRERLDTYDSLEQYKENLKLISFITPKISSLEIYLRNALDYCLTQIKGSDWVFSEDSLTNLINEQKEKKKEITHSLILSKMSLGAVIKLIFCYKLEGVILDLKRINFRSYYPNNKNALFINNKKNPLSSASKVHIALNLLWTIRNRAYHWENLLKTKPNNRPRITTYFTGLKDNDRAKMPMNISVEPSKIVLFLDVLIKSIGNKDLENLSSL
V1/pz37	>fid|141558968|locus|K747_02310| hypothetical protein [Helicobacter pylori UM032]
V1/pz37	atgcaagatttacaacatttcaaaaatgatattacgctcattttatctagagaaagattagatacttatgacagcctagagcaatacaaagaaaatttgaaacttatttctttcatcacgcctaaaatctctagcttagaaatttatttacgcaacgctttagattattgtttaacccaaatcaaagggagtgattgggtatttagtgaagattctttaacaaatttaattaacgagcaaaaagaaaagaaaaaagaaatcacgcattctttgattctatctaaaatgtctttaggggcagtgattaagcttattttttgttataaattagagggggtaatattagatttaaagcgcatcaatttcagatcctattaccccaataataaaaatgcatta…
V1/pz37	>fid|141558968|locus|K747_02310| hypothetical protein [Helicobacter pylori UM032]
V1/pz37	MQDLQHFKNDITLILSRERLDTYDSLEQYKENLKLISFITPKISSLEIYLRNALDYCLTQIKGSDWVFSEDSLTNLINEQKEKKKEITHSLILSKMSLGAVIKLIFCYKLEGVILDLKRINFRSYYPNNKNALFINNKKNPLSSASKVHIALNLLWTIRNRAYHWENLLKTKPNNRPRITTYFTGLKDNDRAKMPMNISVEPSKIVLFLDVLIKSIGNKDLENLSSL
V1/pz37	>fid|79580682|locus|HPHPP25D_1463| abi-like family protein [Helicobacter pylori Hp P-25d]
V1/pz37	atgcaagatttacaacatttcaaaaatgatattacgctcattttatctagagaaagattagatacttatgacagcctagagcaatacaaagaaaatttgaaacttatttctttcatcacgcctaaaatctctagcttagaaatttatttacgcaacgctttagattattgtttaacccaaatcaaagggagtgattgggtatttagtgaagattctttaacaaatttaattaacgagcaaaaagaaaagaaaaaagaaatcacgcattctttgattttatctaaaatgtctttaggggcagtgattaggcttattttttgttataaattagagggggtaatattagatttaaagcgcatcaatttcaaatcctattaccccaataataaaaatgcatta…
V1/pz37	>fid|79580682|locus|HPHPP25D_1463| abi-like family protein [Helicobacter pylori Hp P-25d]
V1/pz37	MQDLQHFKNDITLILSRERLDTYDSLEQYKENLKLISFITPKISSLEIYLRNALDYCLTQIKGSDWVFSEDSLTNLINEQKEKKKEITHSLILSKMSLGAVIRLIFCYKLEGVILDLKRINFKSYYPNNKNALFINNKKNPLSSASKVHIALNLLWTIRNRAYHWENLLKIQPNKRPRITTYFTGLKDNDRAKMPMNISVEPSKIVLFLDDLIKSIGNKDLENLSGL
V1/pz37	>fid|79577325|locus|HPHPP25C_1275| abi-like family protein [Helicobacter pylori Hp P-25c]
V1/pz37	atgcaagatttacaacatttcaaaaatgatattacgctcattttatctagagaaagattagatacttatgacagcctagagcaatacaaagaaaatttgaaacttatttctttcatcacgcctaaaatctctagcttagaaatttatttacgcaacgctttagattattgtttaacccaaatcaaagggagtgattgggtatttagtgaagattctttaacaaatttaattaacgagcaaaaagaaaagaaaaaagaaatcacgcattctttgattttatctaaaatgtctttaggggcagtgattaggcttattttttgttataaattagagggggtaatattagatttaaagcgcatcaatttcaaatcctattaccccaataataaaaatgcatta…
V1/pz37	>fid|79577325|locus|HPHPP25C_1275| abi-like family protein [Helicobacter pylori Hp P-25c]
V1/pz37	MQDLQHFKNDITLILSRERLDTYDSLEQYKENLKLISFITPKISSLEIYLRNALDYCLTQIKGSDWVFSEDSLTNLINEQKEKKKEITHSLILSKMSLGAVIRLIFCYKLEGVILDLKRINFKSYYPNNKNALFINNKKNPLSSASKVHIALNLLWTIRNRAYHWENLLKIQPNKRPRITTYFTGLKDNDRAKMPMNISVEPSKIVLFLDDLIKSIGNKDLENLSGL
V1/pz37	>fid|79402346|locus|HPHPH36_1576| hypothetical protein [Helicobacter pylori Hp H-36]
V1/pz37	atgcaagatttacaacatttcaaaaatgatattacgctcattttatctagagaaagattagatacttatgacagcctagagcaatacaaagaaaatttgaaacttatttctttcatcacgcctaaaatctctagcttagaaatttatttacgcaacgctttagattattgtttaacccaaatcaaagggagtgattgggtatttagtgaagattctttaacaaatttaattaacgagcaaaaagaaaagaaaaaagaaatcacgcattctttgattttatctaaaatgtctttaggggcagtgattaggcttattttttgttataaattagagggggtaatattagatttaaagcgcatcaatttcaaatcctattaccccaataataaaaatgcatta…
V1/pz37	>fid|79402346|locus|HPHPH36_1576| hypothetical protein [Helicobacter pylori Hp H-36]
V1/pz37	MQDLQHFKNDITLILSRERLDTYDSLEQYKENLKLISFITPKISSLEIYLRNALDYCLTQIKGSDWVFSEDSLTNLINEQKEKKKEITHSLILSKMSLGAVIRLIFCYKLEGVILDLKRINFKSYYPNNKNALFINNKKNPLSSASKVHIALNLLWTIRNRAYHWENLLKIQPNKRPRITTYFTGLKDNDRAKMPMNISVEPSKIVLFLDDLIKSIGNKDLENLSGL
V1/pz37	>fid|167907224|locus|N206_03475| CAAX protease [Helicobacter pylori UM111]
V1/pz37	atgcaagatttacaacatttcaaaaatgatattacgctcattttatctaaagaaagattagatacttatgacagcctagagcaatacaaagaaaatttgaaacttatttcttccatcacgcctaaaatctctagcttagagatttatttacgcaacgctttagattattgtttaacccaaatcaaagggagtgattgggtatttagtgaagattctttaacaaatttaatgaatgagcaaaaagaaaagaaaaaagaaatcacgcattctttgattttatctaaaatgtctttaggggcagtgattaagcttattttttgttataaattagagggggtaatattagatttaaagcacatcaatttcaaatcctattaccccaataataaaaatgcttta…
V1/pz37	>fid|167907224|locus|N206_03475| CAAX protease [Helicobacter pylori UM111]
V1/pz37	MQDLQHFKNDITLILSKERLDTYDSLEQYKENLKLISSITPKISSLEIYLRNALDYCLTQIKGSDWVFSEDSLTNLMNEQKEKKKEITHSLILSKMSLGAVIKLIFCYKLEGVILDLKHINFKSYYPNNKNALFINNKKNPLSSASKVHIVLNLLWTIRNRAYHWENLLKTKPNNRPRITTYFTGLKDNDRAKMPMNISVEPSKIVLFLDDLIKSIGNKDLENLSSL
V1/pz37	>fid|39689631|locus|HPPC_07835| hypothetical protein [Helicobacter pylori PeCan4]
V1/pz37	atgcaagatttaaaacatttcaaaaatgatattacgctcattctgtctaaagaaagattagtcgcttatgacagcctagagcaatacaaagaaaatttaaaactcatttctttcatcacgcctaaaatttctaacttagaaatttatttacgcaacgctttagattattgcttaacccaaattaaggggagtgaatgggtgtttaatgaaagcgctttaacagatttaatcaaagaattaaaagaaaagaaaaaagaaatcacgcattctttgattttatctaaaatgtctttaggggcagtgatcaggcttattttttgttataagttagaggggataatattagatttaaagcgcatcaatttcaaatcctattaccccaataataaaaatgcatta…
V1/pz37	>fid|39689631|locus|HPPC_07835| hypothetical protein [Helicobacter pylori PeCan4]
V1/pz37	MQDLKHFKNDITLILSKERLVAYDSLEQYKENLKLISFITPKISNLEIYLRNALDYCLTQIKGSEWVFNESALTDLIKELKEKKKEITHSLILSKMSLGAVIRLIFCYKLEGIILDLKRINFKSYYPNNKNALFINNKKNPLSSASKVHIALNLLWTIRNRAYHWENLLKIQPNNRPRITTYFIGLKDNDRAKIPMNISVEPSKIVLFLDDLIKSIGNKDLENLSSL
V1/pz37	>fid|41726|locus|jhp0950| hypothetical protein [Helicobacter pylori J99]
V1/pz37	atgcaagatttacaacatttcaaaaatgatattacgctcattctatctaaagacagattagatacttatgacagcctagagcaatacaaagaaaatttaaaactcattgctttcatcacgcctaaaatttctaacttagaaatttatttacgcaacgctttagactattgcctgactcaaatgaaagggagtgaatgggtgtttaacgaaagcgttttaacccctttaatcaaagaattaaaagaaaagaaaaaagaaatcacgcattctttaatcttatctaaaatgtctttaggggcagtgatcaggcttattttttgttataagttagagggggtaatattagatttaaagcgcatcaatttcaaatcctattaccccaataataaaaatgcatta…
V1/pz37	>fid|41726|locus|jhp0950| hypothetical protein [Helicobacter pylori J99]
V1/pz37	MQDLQHFKNDITLILSKDRLDTYDSLEQYKENLKLIAFITPKISNLEIYLRNALDYCLTQMKGSEWVFNESVLTPLIKELKEKKKEITHSLILSKMSLGAVIRLIFCYKLEGVILDLKRINFKSYYPNNKNALFINNKKNPLSSASKVHIALNLLWTIRNRAYHWENLLKIQPNKRPRITTYFIGLKDNDRARIPMNISVEPSKIVLFLDDLIKSIGNKDLEDLSSL
V1/pz37	>fid|79412033|locus|HPHPH43_1269| hypothetical protein [Helicobacter pylori Hp H-43]
V1/pz37	atgcaagatttaaaacattttaaaaatgatattacgctcattctatccaaagacagattagatgcttatgacagcctagagcaatacaaagaaaatttaaaactcatttctttcatcacgcctaaaatttctaatttagagatttatttacgcaacgctttagatcattgtttaacccaaattaaggggagcgattgggtgtttaatgaaaattctttaacagatttaatcaaagaattaaaagaaaagaaaaaagaaatcacgcattctttaatcttatctaaaatgtctttaggggcagtggttaggcttattttttgttataagttagagggaataatattagatttaaagcgcatcaatttcaaatcctattaccccaataataaaaatgcatta…
V1/pz37	>fid|79412033|locus|HPHPH43_1269| hypothetical protein [Helicobacter pylori Hp H-43]
V1/pz37	MQDLKHFKNDITLILSKDRLDAYDSLEQYKENLKLISFITPKISNLEIYLRNALDHCLTQIKGSDWVFNENSLTDLIKELKEKKKEITHSLILSKMSLGAVVRLIFCYKLEGIILDLKRINFKSYYPNNKNALFINNKKNPLSGASKVHIALNLLWTIRNRAYHWENLLKIQPNNRPRITTYFTGLKDNDRAKMPMNISVEPSKIVLFLDDLIKSIGNKDLENLSSL
V1/pz37	>fid|79325088|locus|HPCPY6271_0811| hypothetical protein [Helicobacter pylori CPY6271]
V1/pz37	atgcaagatttacaacatttcaaaaatgatattacgctcattttatctagagaaagattagatacttatgacagcctagagcaatacaaagaaaatttgaagcttatttctttcatcacgcctaaaatctctagcttagaaatttatttacgcaacgctttagattattgtttaacccaaatcaaagggagtgattgggtatttagtggagattctttaacaaatttaattaacgagcaaaaagaaaagaaaaaagaaatcacgcattctttgattctatctaaaatgtctttaggggcagtgattaagcttattttttgttataaattagaggggataatattagatttaaagcgcatcaatttcaaatcctattaccccaataataaaaatgcatta…
V1/pz37	>fid|79325088|locus|HPCPY6271_0811| hypothetical protein [Helicobacter pylori CPY6271]
V1/pz37	MQDLQHFKNDITLILSRERLDTYDSLEQYKENLKLISFITPKISSLEIYLRNALDYCLTQIKGSDWVFSGDSLTNLINEQKEKKKEITHSLILSKMSLGAVIKLIFCYKLEGIILDLKRINFKSYYPNNKNALFINNKKNPLSSASKVHIALNLLWTIRNRAYHWENLLKIKPNNRPRITTYSTGLKDNDRAKMPMNISVEPSKIVLFLDDLIKSIGNKDLENLSSL
V1/pz37	>fid|118900277|locus|HMPREF1436_00960| hypothetical protein [Helicobacter pylori GAMchJs136i]
V1/pz37	atgcaagatttaaaacattttaaaaatgatattacgctcattctatccaaagacagattagatgcttatgacagtctagagcaatacaaagaaaatttaaaactcattgcttctatcacgcctaaaatttctaatttagagatttatttacgcaacgctttagatcattgtttagcccaaattaaggggagtgattgggtgtttaatgaaagcgctttaacccctttgatcaaagagctaaaagaaaagaaaaaagaaatcacgcattctttgattttatctaaaatgtctttaggggcagtggttaggcttattttttgttataagttagaggggataatattagatttaaagcgcatcaatttcaaatcctattaccccaataataaaaatgcatta…
V1/pz37	>fid|118900277|locus|HMPREF1436_00960| hypothetical protein [Helicobacter pylori GAMchJs136i]
V1/pz37	MQDLKHFKNDITLILSKDRLDAYDSLEQYKENLKLIASITPKISNLEIYLRNALDHCLAQIKGSDWVFNESALTPLIKELKEKKKEITHSLILSKMSLGAVVRLIFCYKLEGIILDLKRINFKSYYPNNKNALFINNKKNPLSGASKVHIALNLLWTIRNRAYHWENLLKIQPNNRPRITTYFTGLKDNDRAKMPMNISVEPSKIVLFLDDLIKSIGNKDLENLSSL
V1/pz37	>fid|118850159|locus|HMPREF1421_00526| hypothetical protein [Helicobacter pylori GAM265BSii]
V1/pz37	atgcaagatttaaaacatttcaaaaatgatattacgctcattctatctaaagacagattagtcgcttatgacagcctagagcaatacaaagaaaatttaaaactcatttctttcatcacgcctaaaatttctaatttagagatttatttacgcaacgctttagatcattgcttgactcaaattaaggggagcgattgggtgtttaatgaaaattctttaacagatttaattaacgaacaaaaagaaaagaaaaaagaaatcacgcattctttaatcttatctaaaatgtctttaggggcagtggttaggcttattttttgttataagttagaggggataatattagatttaaagcgcatcaatttcaaatcctattaccccaataataaaaatgcatta…
V1/pz37	>fid|118850159|locus|HMPREF1421_00526| hypothetical protein [Helicobacter pylori GAM265BSii]
V1/pz37	MQDLKHFKNDITLILSKDRLVAYDSLEQYKENLKLISFITPKISNLEIYLRNALDHCLTQIKGSDWVFNENSLTDLINEQKEKKKEITHSLILSKMSLGAVVRLIFCYKLEGIILDLKRINFKSYYPNNKNALFINNKKNPLSGASKVHIALNLLWTIRNRAYHWENLLKIQPNNRPRITTYFTGLKDNDRAKIPMNISVEPSKIVLFLDDLIKSIGNKDLENLSSL
V1/pz37	>fid|118770282|locus|HMPREF1397_00922| hypothetical protein [Helicobacter pylori GAM115Ai]
V1/pz37	atgcaagatttaaaacattttaaaaatgatattacgctcattctatccaaagacagattagatgcttatgacagtctagagcaatacaaagaaaatttaaaactcattgcttctatcacgcctaaaatttctaatttagagatttatttacgcaacgctttagatcattgtttagcccaaattaaggggagtgattgggtgtttaatgaaagcgctttaacccctttgatcaaagagctaaaagaaaagaaaaaagaaatcacgcattctttgattttatctaaaatgtctttaggggcagtggttaggcttattttttgttataagttagaggggataatattagatttaaagcgcatcaatttcaaatcctattaccccaataataaaaatgcatta…
V1/pz37	>fid|118770282|locus|HMPREF1397_00922| hypothetical protein [Helicobacter pylori GAM115Ai]
V1/pz37	MQDLKHFKNDITLILSKDRLDAYDSLEQYKENLKLIASITPKISNLEIYLRNALDHCLAQIKGSDWVFNESALTPLIKELKEKKKEITHSLILSKMSLGAVVRLIFCYKLEGIILDLKRINFKSYYPNNKNALFINNKKNPLSGASKVHIALNLLWTIRNRAYHWENLLKIQPNNRPRITTYFTGLKDNDRAKMPMNISVEPSKIVLFLDDLIKSIGNKDLENLSSL
V1/pz37	>fid|56999758|locus|HPF57_0148| hypothetical protein [Helicobacter pylori F57]
V1/pz37	atgcaagatttacaacatttcaaaaatgatattacgctcattttatctagagaaagattagatacttatgacagcctagaacaatacaaagaaaatttgaaacttatttctttcatcacgcctaaaatctctagcttagaaatttatttatgcaacgctttagattattgtttaacccaaatcaaagggagtgattgggtatttagtgaagattctttaacaaatttaattaacgagcaaaaagaaaagaaaaaagaaatcacgcattctttgattttatctaaaatgtctttaggggcagtgattaagcttattttttgttataaattagaggggataatattagatttaaagcgcatcaatttcaaatcctattaccccaataataaaaatgcatta…
V1/pz37	>fid|56999758|locus|HPF57_0148| hypothetical protein [Helicobacter pylori F57]
V1/pz37	MQDLQHFKNDITLILSRERLDTYDSLEQYKENLKLISFITPKISSLEIYLCNALDYCLTQIKGSDWVFSEDSLTNLINEQKEKKKEITHSLILSKMSLGAVIKLIFCYKLEGIILDLKRINFKSYYPNNKNALFINNKKNPLSSASKVHIALNLLWTIRNRAYHWENLLKTKPNNRPRITTYSTGLKDNDRAKMPMNISVEPSKIVLFLDGLIKSIGNKDLENLSSL
V1/pz37	>fid|195307127|locus|H500_04370| CAAX protease [Helicobacter pylori CG-IMSS-2012]
V1/pz37	atgaaagatttacaatattttaagaatgacattacgctcattctatccaaagacagattagccacttatgacagcctggagcaatacaaagaaaatttaaaactcattgcttctatcacgcctaaaatctctaatttagagatttatttacgcaacgctttagatcattgtttaacccaaattaaggggagtgattgggtgtttaatgaaagcgctttaacccctttaatcaaagaattaaaagaaaagaaaaaagaaatcacgcattctttgattttatctaaaatgtctttaggagcagtggttaggcttattttttgttataaattagagggggtaatattagatttaaagcgcatcaatttcaaatcctattaccccaataataaaaatgcatta…
V1/pz37	>fid|195307127|locus|H500_04370| CAAX protease [Helicobacter pylori CG-IMSS-2012]
V1/pz37	MKDLQYFKNDITLILSKDRLATYDSLEQYKENLKLIASITPKISNLEIYLRNALDHCLTQIKGSDWVFNESALTPLIKELKEKKKEITHSLILSKMSLGAVVRLIFCYKLEGVILDLKRINFKSYYPNNKNALFINNKKNPLSSASKVHIALNLLWTIRNRAYHWENLLKIQPNNRPRITTYFTGLKDNDRAKMPMKINISVEPSKIVLFLDDLIKSIGNKDLENLSGL
V1/pz37	>fid|80887830|locus|HPPC18_05065| hypothetical protein [Helicobacter pylori PeCan18]
V1/pz37	atgcaagatttacaagattttaaaaatgatattacgctcattctgtctaaagacagattagatacttatgacagcctagagcaatacaaagaaaatttaaaattcatttctttcatcacgcctaaaatttctaatttagagatttatttacgcaacgctttagatcattgcttgactcaaatgaaagagagtgattgggtgtttaatgaaagcgctttaacccctttgatcaaagagttaaaagaaaagaaaaaagaaatcacgcattctttaatcttatctaaaatgtctttaggggcagtggttaggcttatttttctttataagttagaggggataatattagatttaaagcgcatcaatttcaaatcctattaccccaataataaaaatgcatta…
V1/pz37	>fid|80887830|locus|HPPC18_05065| hypothetical protein [Helicobacter pylori PeCan18]
V1/pz37	MQDLQDFKNDITLILSKDRLDTYDSLEQYKENLKFISFITPKISNLEIYLRNALDHCLTQMKESDWVFNESALTPLIKELKEKKKEITHSLILSKMSLGAVVRLIFLYKLEGIILDLKRINFKSYYPNNKNALFINNKKNPLSGASKVHIALNLLWTIRNRAYHWENLLKIQPNKRPRITTYFTGLKDNDRAKMPMNISVEPSKIVLFLDDLIKSIGNKDLENLSSL
V1/pz37	>fid|79381377|locus|HPHPH16_1262| hypothetical protein [Helicobacter pylori Hp H-16]
V1/pz37	atgcaagatttaaaacattttaaaaatgatattacgctcattctatccaaagacagattagatgcttatgacagtctagagcaatacaaaaaaaatttaaaactcattgcttctatcacgcctaaaatttctaatttagagatttatttacgcaacgctttagatcattgtttagcccaaattaaggggagtgattgggtgtttaatgaaagcgctttaacccctttgatcaaagagctaaaagaaaagaaaaaagaaatcacgcattctttgattttatctaaaatgtctttaggggcagtggttaggcttattttttgttataagttagaggggataatattagatttaaagcgcatcaatttcaaatcctattaccccaataataaaaatgcatta…
V1/pz37	>fid|79381377|locus|HPHPH16_1262| hypothetical protein [Helicobacter pylori Hp H-16]
V1/pz37	MQDLKHFKNDITLILSKDRLDAYDSLEQYKKNLKLIASITPKISNLEIYLRNALDHCLAQIKGSDWVFNESALTPLIKELKEKKKEITHSLILSKMSLGAVVRLIFCYKLEGIILDLKRINFKSYYPNNKNALFINNKKNPLSGASKVHIALNLLWTIRNRAYHWENLLKIQPNNRPRITTYFTGLKDNDRAKMPMNISVEPSKIVLFLDDLIKSIGNKDLENLSSL
V1/pz37	>fid|79512223|locus|HPHPP23_1567| hypothetical protein [Helicobacter pylori Hp P-23]
V1/pz37	atgcaagatttacaacatttcaaaaatgatattacgctcattttatctagagaaagattagatacttatgacagcctagagcaatacaaagaaaatttgaaacttatttctttcatcacgcctaaaatctctagcttagaaatttatttacgcaacgctttagattattgtttaacccaaatcaaagggagtgattgggtatttagtgaagattctttaacaaatttaattaacgagcaaaaagaaaagaaaaaagaaatcacgcattctttgattttatctaaaatgtctttaggggcagtgattaggcttattttttgttataaattagagggggtaatattagatttaaagcgcatcaatttcaaatcctattaccccaataataaaaatgcatta…
V1/pz37	>fid|79512223|locus|HPHPP23_1567| hypothetical protein [Helicobacter pylori Hp P-23]
V1/pz37	MQDLQHFKNDITLILSRERLDTYDSLEQYKENLKLISFITPKISSLEIYLRNALDYCLTQIKGSDWVFSEDSLTNLINEQKEKKKEITHSLILSKMSLGAVIRLIFCYKLEGVILDLKRINFKSYYPNNKNALFINNKKNPLSSASKVHIALNLLWTIRNRAYHWENLLKIQPNKHPRITTYFTGLKDNDRAKIPMNISVEPSKIVLFLDDLIKSIGNKDLENLSSL
V1/pz37	>fid|118811654|locus|HMPREF1410_00247| hypothetical protein [Helicobacter pylori GAM249T]
V1/pz37	atgcaagatttacaatattttaaaaatgatattacactcattctatccaaagacagattagatacttatgacagcctagagcaatacaaagaaaatttaaaactcatttctttcatcacgcctaaaatctctaacttagaaatttatttacgcaatgctttagactattgcttaacccaaattaaggggagcgattgggtgtttaatgaaagtgctttaacagatttaatcaaagaattaaaagaaaagaaaaaagaaatcacgcattctttaatcttatctaaaatgtctttaggagcggtggttaggcttatttttctttataagttagaggggataatattagatttaaagcgcatcaatttcaaatcctattaccccaataataaaaatgcatta…
V1/pz37	>fid|118811654|locus|HMPREF1410_00247| hypothetical protein [Helicobacter pylori GAM249T]
V1/pz37	MQDLQYFKNDITLILSKDRLDTYDSLEQYKENLKLISFITPKISNLEIYLRNALDYCLTQIKGSDWVFNESALTDLIKELKEKKKEITHSLILSKMSLGAVVRLIFLYKLEGIILDLKRINFKSYYPNNKNALFINNKKNPLSGASKVHIALNLLWTIRNRAYHWENLLKIQPNKHPRITTYFTGLKDNDRAKIPMNISVEPSKIVLFLDDLIKSIGNKDLENLSSL
V1/pz37	>fid|118755009|locus|HMPREF1393_00412| hypothetical protein [Helicobacter pylori GAM103Bi]
V1/pz37	atgcaagatttacaatattttaaaaatgatattacactcattctatccaaagacagattagatacttatgacagcctagagcaatacaaagaaaatttaaaactcatttctttcatcacgcctaaaatctctaacttagaaatttatttacgcaatgctttagactattgcttaacccaaattaaggggagcgattgggtgtttaatgaaagtgctttaacagatttaatcaaagaattaaaagaaaagaaaaaagaaatcacgcattctttaatcttatctaaaatgtctttaggagcggtggttaggcttatttttctttataagttagaggggataatattagatttaaagcgcatcaatttcaaatcctattaccccaataataaaaatgcatta…
V1/pz37	>fid|118755009|locus|HMPREF1393_00412| hypothetical protein [Helicobacter pylori GAM103Bi]
V1/pz37	MQDLQYFKNDITLILSKDRLDTYDSLEQYKENLKLISFITPKISNLEIYLRNALDYCLTQIKGSDWVFNESALTDLIKELKEKKKEITHSLILSKMSLGAVVRLIFLYKLEGIILDLKRINFKSYYPNNKNALFINNKKNPLSGASKVHIALNLLWTIRNRAYHWENLLKIQPNKHPRITTYFTGLKDNDRAKIPMNISVEPSKIVLFLDDLIKSIGNKDLENLSSL
V1/pz37	>fid|79327811|locus|HPCPY6311_0158| hypothetical protein [Helicobacter pylori CPY6311]
V1/pz37	atgctagatttacaacatttcaaaaatgatattacgctcattttatctagagaaagattagatacttatgacagcctagagcaatacaaagaaaatttgaagcttatttctttcatcacgcctaaaatctctagcttagaaatttatttacgcaacgctttagattattgtttaacccaaatcaaagggagtgattgggtatttagtggagattctttaacaaatttaattaacgagcaaaaagaaaagaaaaaagaaatcacgcattctttgattctatctaaaatgtctttaggggcagtgattaagcttattttttgttataaattagaggggataatattagatttaaagcgcatcaatttcaaatcctattaccccaataataaaaatgcatta…
V1/pz37	>fid|79327811|locus|HPCPY6311_0158| hypothetical protein [Helicobacter pylori CPY6311]
V1/pz37	MLDLQHFKNDITLILSRERLDTYDSLEQYKENLKLISFITPKISSLEIYLRNALDYCLTQIKGSDWVFSGDSLTNLINEQKEKKKEITHSLILSKMSLGAVIKLIFCYKLEGIILDLKRINFKSYYPNNKNALFINNKKNPLSSASKVHIALNLLWTIRNRAYHWENLLKIKPNNRPRITTYSTGLKDNDRAKMPMNISVEPSKIVLFLDDLIKSIGNKDLENLSSL
V1/pz37	>fid|79337582|locus|HPNQ4200_1406| hypothetical protein [Helicobacter pylori NQ4200]
V1/pz37	atgcaagatttacaacattttaaaaatgatattacgctcattctatccaaagacagactagagacttatgacaacctagagcaatacaaagaaaatttaaagctcattagtctaatcacacctaaaatctctaatttagagatttacttacgcaacgctttagactattgcttgactcaaatcaaagggagcgaatgggtgtttaatgaaagcgctttaacagatttaatcaaagaattaaaagaaaagaaaaaagaaatcacgcatcctttgattttatctaaaatgtctttaggggcagtgatcaagcttatttttctctataagttagagggggtaatattagatttaaagtgcatcaatttcaaatcctattaccccaataataaaaatgcatta…
V1/pz37	>fid|79337582|locus|HPNQ4200_1406| hypothetical protein [Helicobacter pylori NQ4200]
V1/pz37	MQDLQHFKNDITLILSKDRLETYDNLEQYKENLKLISLITPKISNLEIYLRNALDYCLTQIKGSEWVFNESALTDLIKELKEKKKEITHPLILSKMSLGAVIKLIFLYKLEGVILDLKCINFKSYYPNNKNALFINNKKNPLSSASKVHIALNLLWTIRNRAYHWENLLKLRANNRPRITTYFTGLKDNDRAKMPMKINISVEPSKIVLFLDDLIKSIGNKDLENLSGL
V1/pz37	>fid|118955918|locus|HMPREF1452_01090| hypothetical protein [Helicobacter pylori HP260Bi]
V1/pz37	atgcaagatttaaaacattttaaaaatgatattacgctcattctatccaaagacagattagatgcttatgacagtctagagcaatacaaagaaaatttaaaactcattgcttctatcacgcctaaaatttctaatttagagatttatttacgcaacgctttagatcattgtttagcccaaattaaggggagtgattgggtgtttaatgaaagcgctttaacccctttgatcaaagagctaaaagaaaagaaaaaagaaatcacgcattctttgattttatctaaaatgtctttaggggcagtggttaggcttattttttgttataagttagaggggataatattagatttaaagtgcatcaatttcaaatcctattaccccaataataaaaatgcatta…
V1/pz37	>fid|118955918|locus|HMPREF1452_01090| hypothetical protein [Helicobacter pylori HP260Bi]
V1/pz37	MQDLKHFKNDITLILSKDRLDAYDSLEQYKENLKLIASITPKISNLEIYLRNALDHCLAQIKGSDWVFNESALTPLIKELKEKKKEITHSLILSKMSLGAVVRLIFCYKLEGIILDLKCINFKSYYPNNKNALFINNKKNPLSGASKVHIALNLLWTIRNRAYHWENLLKIQPNNRPRITTYFTGLKDNDRAKMPMNISVEPSKIVLFLDDLIKSIGNKDLENLSSL
V1/pz37	>fid|118836269|locus|HMPREF1417_00565| hypothetical protein [Helicobacter pylori GAM260Bi]
V1/pz37	atgcaagatttaaaacattttaaaaatgatattacgctcattctatccaaagacagattagatgcttatgacagtctagagcaatacaaagaaaatttaaaactcattgcttctatcacgcctaaaatttctaatttagagatttatttacgcaacgctttagatcattgtttagcccaaattaaggggagtgattgggtgtttaatgaaagcgctttaacccctttgatcaaagagctaaaagaaaagaaaaaagaaatcacgcattctttgattttatctaaaatgtctttaggggcagtggttaggcttattttttgttataagttagaggggataatattagatttaaagtgcatcaatttcaaatcctattaccccaataataaaaatgcatta…
V1/pz37	>fid|118836269|locus|HMPREF1417_00565| hypothetical protein [Helicobacter pylori GAM260Bi]
V1/pz37	MQDLKHFKNDITLILSKDRLDAYDSLEQYKENLKLIASITPKISNLEIYLRNALDHCLAQIKGSDWVFNESALTPLIKELKEKKKEITHSLILSKMSLGAVVRLIFCYKLEGIILDLKCINFKSYYPNNKNALFINNKKNPLSGASKVHIALNLLWTIRNRAYHWENLLKIQPNNRPRITTYFTGLKDNDRAKMPMNISVEPSKIVLFLDDLIKSIGNKDLENLSSL
V1/pz37	>fid|118784913|locus|HMPREF1401_01086| hypothetical protein [Helicobacter pylori GAM120Ai]
V1/pz37	atgcaagatttaaaacattttaaaaatgatattacgctcattctatccaaagacagattagatgcttatgacagtctagagcaatacaaagaaaatttaaaactcattgcttctatcacgcctaaaatttctaatttagagatttatttacgcaacgctttagatcattgtttagcccaaattaaggggagtgattgggtgtttaatgaaagcgctttaacccctttgatcaaagagctaaaagaaaagaaaaaagaaatcacgcattctttgattttatctaaaatgtctttaggggcagtggttaggcttattttttgttataagttagaggggataatattagatttaaagtgcatcaatttcaaatcctattaccccaataataaaaatgcatta…
V1/pz37	>fid|118784913|locus|HMPREF1401_01086| hypothetical protein [Helicobacter pylori GAM120Ai]
V1/pz37	MQDLKHFKNDITLILSKDRLDAYDSLEQYKENLKLIASITPKISNLEIYLRNALDHCLAQIKGSDWVFNESALTPLIKELKEKKKEITHSLILSKMSLGAVVRLIFCYKLEGIILDLKCINFKSYYPNNKNALFINNKKNPLSGASKVHIALNLLWTIRNRAYHWENLLKIQPNNRPRITTYFTGLKDNDRAKMPMNISVEPSKIVLFLDDLIKSIGNKDLENLSSL
V1/pz37	>fid|79356142|locus|HPNQ4161_0805| hypothetical protein [Helicobacter pylori NQ4161]
V1/pz37	atgcaagatttaaaacattttaaaaatgatattacactcattctctctaaagacagattagatacttatgacagcctagagcaatacaaagaaaatttaaaactcattgcttctatcacgcctaaaatttctaatttagaaatttatttacgcaacgctttagactattgcttaacccaaattaaggggagtgattgggtgtttagtgaaaattctttaacagatttaattaacgaacaaaaagaaaagaaaaaagaaatcacgcattctttaatcttatctaaaatgtctttaggggcagtggttaggcttattttttgttataagttagagggagtaatattagatttaaagcacatcaatttcaaatcctattaccccaataataaaaatgcatta…
V1/pz37	>fid|79356142|locus|HPNQ4161_0805| hypothetical protein [Helicobacter pylori NQ4161]
V1/pz37	MQDLKHFKNDITLILSKDRLDTYDSLEQYKENLKLIASITPKISNLEIYLRNALDYCLTQIKGSDWVFSENSLTDLINEQKEKKKEITHSLILSKMSLGAVVRLIFCYKLEGVILDLKHINFKSYYPNNKNALFINNKKNPLSGASKVHIALNLLWTIRNRAYHWENLLKIQPNNRPRITTYFTGLKDNDRAKMPMNISVEPSKIVLFLDDLIKSIGNKDLENLSSL
V1/pz37	>fid|79421934|locus|HPHPA6_1123| hypothetical protein [Helicobacter pylori Hp A-6]
V1/pz37	atgcaagatttacaagattttaaaaatgatattacgctcattctgtctaaagacagattagatacttatgacagcctagagcaatacaaagaaaatttaaaattcatttctttcatcacgcctaaaatttctaatttagagatttatttacgcaacgctttagatcattgcttgactcaaatgaaagagagtgattgggtgtttaatgaaagcgctttaacccctttgatcaaagagttaaaagaaaagaaaaaagaaatcacgcattctttaatcttatctaaaatgtctttaggggcagtggttaggcttattttttgttataagttagaggggataatattagatttaaagcgcatcaatttcaaatcctattaccccaataataaaaatgcatta…
V1/pz37	>fid|79421934|locus|HPHPA6_1123| hypothetical protein [Helicobacter pylori Hp A-6]
V1/pz37	MQDLQDFKNDITLILSKDRLDTYDSLEQYKENLKFISFITPKISNLEIYLRNALDHCLTQMKESDWVFNESALTPLIKELKEKKKEITHSLILSKMSLGAVVRLIFCYKLEGIILDLKRINFKSYYPNNKNALFINNKKNPLSGASKVHIALNLLWTIRNRAYHWENLLKIQPNKRPRITNYFTGLKDNDRAKMPMNISVEPSKIVLFLDDLIKSIGNKDLENLSSL
V1/pz37	>fid|118830033|locus|HMPREF1415_00957| hypothetical protein [Helicobacter pylori GAM254Ai]
V1/pz37	atgcaagatttacaatattttaaaaatgatattacactcattctatccaaagacagattagatacttatgacagcctagagcaatacaaagaaaatttaaaactcatttctttcatcacgcctaaaatctctaacttagaaatttatttacgcaatgctttagactattgcttaacccaaattaaggggagcgattgggtgtttaatgaaagcgctttaacagatttaatcaaagaattaaaagaaaagaaaaaagaaatcacgcattctttgattttatctaaaatgtctttaggggcagtggttaagcttatttttctttataagttagaggggataatattagatttaaagcgcatcaatttcaaatcctattaccccaataataaaaatgcatta…
V1/pz37	>fid|118830033|locus|HMPREF1415_00957| hypothetical protein [Helicobacter pylori GAM254Ai]
V1/pz37	MQDLQYFKNDITLILSKDRLDTYDSLEQYKENLKLISFITPKISNLEIYLRNALDYCLTQIKGSDWVFNESALTDLIKELKEKKKEITHSLILSKMSLGAVVKLIFLYKLEGIILDLKRINFKSYYPNNKNALFINNKKNPLSGASKVHIALNLLWTIRNRAYHWENLLKIQPNKHPRITTYFTGLKDNDRAKIPMNISVEPSKIVLFLDDLIKSVGNKDFEDLSSL
V1/pz37	>fid|79450103|locus|HPHPH6_1579| hypothetical protein [Helicobacter pylori Hp H-6]
V1/pz37	atgcaagatttacaagattttaaaaatgatattacactcattctatctaaagaaagattagatacttatgacagcctagagcaatacaaagaaaatttaaaactcattgctttcatcacgcctaaaatttctaacttagagatttatttacgcaacgctttagatcattgtttaacccaaattaaggggagtgattgggtgtttaatgaaagcgctttaacccctttgatcaaagagttaaaagaaaaagaaatcacgcattctttaatcttatctaaaatgtctttaggggcagtggttaggcttatttttctttataagttagaggggataatattagatttaaagcacatcaatttcaaatcctattaccccaataataaaaatgcattatttatc…
V1/pz37	>fid|79450103|locus|HPHPH6_1579| hypothetical protein [Helicobacter pylori Hp H-6]
V1/pz37	MQDLQDFKNDITLILSKERLDTYDSLEQYKENLKLIAFITPKISNLEIYLRNALDHCLTQIKGSDWVFNESALTPLIKELKEKEITHSLILSKMSLGAVVRLIFLYKLEGIILDLKHINFKSYYPNNKNALFINNKKNPLSGASKVHIALNLLWTIRNRAYHWENLLKIQPNNRPRITTYFTGLKDNDRAKMPMNISVEPSKIVLFLDDLIKSIGNKDLENLSSL
V1/pz37	>fid|79317614|locus|HPCPY6081_0100| hypothetical protein [Helicobacter pylori CPY6081]
V1/pz37	atgcaagatttacaacatttcaaaaatgatattacgctcattttatctagagaaagattagatacttatgacagcctagagcaatacaaagaaaatttgaagcttatttctttcatcacgcctaaaatctctagcttagaaatttatttacgcaacgctttagattattgtttaacccaaatcaaagggagtgattgggtatttagtggagattctttaacaaatttaattaacgagcaaaaagaaaagaaaaaagaaatcacgcattctttgattctatctaaaatgtctttaggggcagtgattaagcttattttttgttataaattagaggggataatattagatttaaagtgcatcaatttcaaatcctattaccccaataataaaaatgcatta…
V1/pz37	>fid|79317614|locus|HPCPY6081_0100| hypothetical protein [Helicobacter pylori CPY6081]
V1/pz37	MQDLQHFKNDITLILSRERLDTYDSLEQYKENLKLISFITPKISSLEIYLRNALDYCLTQIKGSDWVFSGDSLTNLINEQKEKKKEITHSLILSKMSLGAVIKLIFCYKLEGIILDLKCINFKSYYPNNKNALFINNKKNPLSSASKVHIALNLLWTIRNRAYHWENLLKIKPNNRPRITTYSTGLKDNDRAKMPMNISVEPSKIVLFLDGLIKSIGNKDLENLSSL
V1/pz37	>fid|118865320|locus|HMPREF1425_00945| hypothetical protein [Helicobacter pylori GAM71Ai]
V1/pz37	atgcaagatttacaagattttaaaaatgatattacgctcattctatctaaagacagattagtcgcttatgacagcctagagcaatacaaagaaaatttaaaactcattgcttctatcacgcctaaaatttctaatttagagatttatttacgcaatgctttagatcattgcttaacccaaattaaggggagcgattgggtgtttaatgaaagtgctttaacagatttaatcaaagaattaaaagaaaagaaaaaagaaatcacgcattctttgattttatctaaaatgtctttaggggcagtgatcaggcttattttttgttataagttagaggggataatattagatttaaagtgcatcaatttcaaatcctattaccccaataataaaaatgcatta…
V1/pz37	>fid|118865320|locus|HMPREF1425_00945| hypothetical protein [Helicobacter pylori GAM71Ai]
V1/pz37	MQDLQDFKNDITLILSKDRLVAYDSLEQYKENLKLIASITPKISNLEIYLRNALDHCLTQIKGSDWVFNESALTDLIKELKEKKKEITHSLILSKMSLGAVIRLIFCYKLEGIILDLKCINFKSYYPNNKNALFINNKKNPLSSASKVHIALNLLWTIRNRAYHWENLLKIQPNNRPRITTYFIGLKDNDRAKMPMNISVEPSKIVLFLDDLIKSIGNKDLENLSSL
V1/pz37	>fid|118947346|locus|HMPREF1450_00305| hypothetical protein [Helicobacter pylori HP260ASii]
V1/pz37	atgcaagatttacaagattttaaaaatgatattatgctcattctgtctaaagacagattagatacttatgacagcctagagcaatacaaagaaaatttaaaactcatttctttcatcacgcctaaaatttctaatttagagatttatttacgcaacgctttagatcattgtttaacccaaattaaggggagcgattgggtgtttaatgaaagcactttaacagatttaatcaaagaattaaaagaaaagaaaaaagaaatcacgcattctttgattttatctaaaatgtctttaggggcagtgatcaggcttattttttgttataagttagaggggataatattagatttaaagcgcatcaatttcaaatcctattaccccaataataaaaatgcatta…
V1/pz37	>fid|118947346|locus|HMPREF1450_00305| hypothetical protein [Helicobacter pylori HP260ASii]
V1/pz37	MQDLQDFKNDIMLILSKDRLDTYDSLEQYKENLKLISFITPKISNLEIYLRNALDHCLTQIKGSDWVFNESTLTDLIKELKEKKKEITHSLILSKMSLGAVIRLIFCYKLEGIILDLKRINFKSYYPNNKNALFINNKKNPLSSASKVHIALNLLWTIRNRAYHWENLLKIQPNKRPRITTYFIGLKDNDRAKIPMNISVEPSKIVLFLDDLIKSIGNKDLENLSSL
V1/pz37	>fid|118944841|locus|HMPREF1449_00794| hypothetical protein [Helicobacter pylori HP260AFii]
V1/pz37	atgcaagatttacaagattttaaaaatgatattatgctcattctgtctaaagacagattagatacttatgacagcctagagcaatacaaagaaaatttaaaactcatttctttcatcacgcctaaaatttctaatttagagatttatttacgcaacgctttagatcattgtttaacccaaattaaggggagcgattgggtgtttaatgaaagcactttaacagatttaatcaaagaattaaaagaaaagaaaaaagaaatcacgcattctttgattttatctaaaatgtctttaggggcagtgatcaggcttattttttgttataagttagaggggataatattagatttaaagcgcatcaatttcaaatcctattaccccaataataaaaatgcatta…
V1/pz37	>fid|118944841|locus|HMPREF1449_00794| hypothetical protein [Helicobacter pylori HP260AFii]
V1/pz37	MQDLQDFKNDIMLILSKDRLDTYDSLEQYKENLKLISFITPKISNLEIYLRNALDHCLTQIKGSDWVFNESTLTDLIKELKEKKKEITHSLILSKMSLGAVIRLIFCYKLEGIILDLKRINFKSYYPNNKNALFINNKKNPLSSASKVHIALNLLWTIRNRAYHWENLLKIQPNKRPRITTYFIGLKDNDRAKIPMNISVEPSKIVLFLDDLIKSIGNKDLENLSSL
V1/pz37	>fid|118940578|locus|HMPREF1448_00420| hypothetical protein [Helicobacter pylori HP260AFi]
V1/pz37	atgcaagatttacaagattttaaaaatgatattatgctcattctgtctaaagacagattagatacttatgacagcctagagcaatacaaagaaaatttaaaactcatttctttcatcacgcctaaaatttctaatttagagatttatttacgcaacgctttagatcattgtttaacccaaattaaggggagcgattgggtgtttaatgaaagcactttaacagatttaatcaaagaattaaaagaaaagaaaaaagaaatcacgcattctttgattttatctaaaatgtctttaggggcagtgatcaggcttattttttgttataagttagaggggataatattagatttaaagcgcatcaatttcaaatcctattaccccaataataaaaatgcatta…
V1/pz37	>fid|118940578|locus|HMPREF1448_00420| hypothetical protein [Helicobacter pylori HP260AFi]
V1/pz37	MQDLQDFKNDIMLILSKDRLDTYDSLEQYKENLKLISFITPKISNLEIYLRNALDHCLTQIKGSDWVFNESTLTDLIKELKEKKKEITHSLILSKMSLGAVIRLIFCYKLEGIILDLKRINFKSYYPNNKNALFINNKKNPLSSASKVHIALNLLWTIRNRAYHWENLLKIQPNKRPRITTYFIGLKDNDRAKIPMNISVEPSKIVLFLDDLIKSIGNKDLENLSSL
V1/pz37	>fid|118852863|locus|HMPREF1422_00083| hypothetical protein [Helicobacter pylori GAM268Bii]
V1/pz37	atgcaagatttacaagattttaaaaatgatattatgctcattctgtctaaagacagattagatacttatgacagcctagagcaatacaaagaaaatttaaaactcatttctttcatcacgcctaaaatttctaatttagagatttatttacgcaacgctttagatcattgtttaacccaaattaaggggagcgattgggtgtttaatgaaagcactttaacagatttaatcaaagaattaaaagaaaagaaaaaagaaatcacgcattctttgattttatctaaaatgtctttaggggcagtgatcaggcttattttttgttataagttagaggggataatattagatttaaagcgcatcaatttcaaatcctattaccccaataataaaaatgcatta…
V1/pz37	>fid|118852863|locus|HMPREF1422_00083| hypothetical protein [Helicobacter pylori GAM268Bii]
V1/pz37	MQDLQDFKNDIMLILSKDRLDTYDSLEQYKENLKLISFITPKISNLEIYLRNALDHCLTQIKGSDWVFNESTLTDLIKELKEKKKEITHSLILSKMSLGAVIRLIFCYKLEGIILDLKRINFKSYYPNNKNALFINNKKNPLSSASKVHIALNLLWTIRNRAYHWENLLKIQPNKRPRITTYFIGLKDNDRAKIPMNISVEPSKIVLFLDDLIKSIGNKDLENLSSL
V1/pz37	>fid|118832798|locus|HMPREF1416_00580| hypothetical protein [Helicobacter pylori GAM260ASi]
V1/pz37	atgcaagatttacaagattttaaaaatgatattatgctcattctgtctaaagacagattagatacttatgacagcctagagcaatacaaagaaaatttaaaactcatttctttcatcacgcctaaaatttctaatttagagatttatttacgcaacgctttagatcattgtttaacccaaattaaggggagcgattgggtgtttaatgaaagcactttaacagatttaatcaaagaattaaaagaaaagaaaaaagaaatcacgcattctttgattttatctaaaatgtctttaggggcagtgatcaggcttattttttgttataagttagaggggataatattagatttaaagcgcatcaatttcaaatcctattaccccaataataaaaatgcatta…
V1/pz37	>fid|118832798|locus|HMPREF1416_00580| hypothetical protein [Helicobacter pylori GAM260ASi]
V1/pz37	MQDLQDFKNDIMLILSKDRLDTYDSLEQYKENLKLISFITPKISNLEIYLRNALDHCLTQIKGSDWVFNESTLTDLIKELKEKKKEITHSLILSKMSLGAVIRLIFCYKLEGIILDLKRINFKSYYPNNKNALFINNKKNPLSSASKVHIALNLLWTIRNRAYHWENLLKIQPNKRPRITTYFIGLKDNDRAKIPMNISVEPSKIVLFLDDLIKSIGNKDLENLSSL
V1/pz37	>fid|56993271|locus|HPF30_1166| hypothetical protein [Helicobacter pylori F30]
[truncated: 32,786 more rows]

## Sheet: tfs4 unique
Helicobacter nucleotide/protein sequences unique to the tfs4 ICE (V2, V3, V5-V8, V10-V19).
[truncated: 7,070 more rows]

[truncated: 2 more sheets: tfs3 unique, cag]
