# Supplementary material for: Phylogeographic diversity and mosaicism of the Helicobacter pylori tfs integrative and conjugative elements
Source: Mob DNA. 2018 Jan 26;9:5. doi: 10.1186/s13100-018-0109-4 (PMC5785829; doi:10.1186/s13100-018-0109-4)
Supplement: Supplementary file 5 — Dataset 3. This file contains FASTA-formatted concatenated sequence of tfs3 ICE genes t3_V24, t3_C3, t3_C2 and t3_V25 from 76 H. pylori and H. cetorum genomes. (XLSX 50 kb) [file 13100_2018_109_MOESM5_ESM.xlsx]

## Sheet: Sheet1
Concatenated sequence of tfs3 ICE genes t3_V24, t3_C3, t3_C2 and t3_V25 from 76 Helicobacter genomes
>PeCan18
atgattaagctaaaaggtttgaataaaattttaaggacagggttattagctggagcgttggtggtgtactccccgcttaatgtaatggcgaaacctttatttacagatgctaacttaattgactatctcagcaaatctaaaagcaatattaagaaagaatacgccattgattgtaattctcaaattgatggttctaaatatttgaatgatggttggaatttatcaaaaaatcttccacaagaatggaaaaccgcttttctttcttgtgttaataaaaaacagctatctaaaaaagaacaagaattacagaaaatagtagatgaaagaaatgagcaaattaaaaaagatgaagagtggctagttgcttgtagaaactatgttagagaaagccgtaaaaaa…
>PZ5024
atgattaagctaaaaggtttgaataaaattttaaggacagggttattagctggagcgttggtggtgtgctccccgcttaatataatggcgaaacctttatttacagatgctaacttaattgactatctcagcaaatctaaaagcaatattaagaaagaatacgccattgattgtaattctcaaattgatggttctaaatatttgaatgatggttggaatttatcaaaaaatcttccacaagaatggaaaaccgcttttctttcttgtgttaataaaaaacagctatctaaaaaagaacaagaattacagaaaatagtagatgaaagaaatgagcaaattaaaaaaaatgaagagtggctagttgcttgtagaaactatgttagagaaagccgtaaaaaa…
>Puno135
atgattaagctaaaaggtttgaataaaattttaaggacagggttattagttggagcgttggtggtgtgctccccgcttaatgtaatggcgaaacctttatttacagatgctaacttaattgactatctcagcaaatctaaaagcaatattaagaaagaatacgccattgattgtaattctaaaattgatggttctaaatatttgaatgatggttggaatttatcaaaaaatcttccacaagaatggaaaaccgcttttctttcttgtgttaataaaaaacagctatctaaaaaagaacaagaattacagaaaatagtagatgaaagaaatgagcaaattaaaaaagatgaagagtggctagttgcttgtagaaactatgttagagaaagccgtaaaaaa…
>Shi112
atgattgttttaaaaagattagataaaattttaaggacagggttattagttggagcgttggtggtgtgctccccacttaatgtaatggcgaaacctttatttacagatgctaacttaattgactatctcagcaaatctaaaagcaatattaagaaagaatacgccattgattgtaattctcaaattgatggttctaaatatttgaatgatggttggaatttatcaaaaaatcttccacaagaatggaaaaccgcttttctttcttgtgttaataaaaaacagctatctaaaaaagaacaagaattacagaaaataatagatgaaagaaatgagcaaattaaaaaagatgaagagtggctagttgcttgtagaaactatgttagagaaagccgtaaaaaa…
>NQ4099
atgattagattaaaaggtttgaataaaattttaaggacagggttattggctggagcgttgctaggtgttgctactcccttaatggcgaaacctttatttacagatgctaacttaattgactatctcagcaaatctaaaagcaatattaagaaagaatacgccattgattgtaattctcaaattgatggttctaaatatttgaatgatggttggaatttatcaaaaaatcttccacaagaatggaaaaccgcttttctttcttgtgttaataaaaaacagctatctaaaaaagaacaagaattacagaaaatagtagatgaaagaaatgagcaaattaaaaaagatgaagagtggctagttgcttgtagaaactatgttagagaaagccgtaaaaaagcg…
>PZ5026
atgattaagttaaaaggtttgaataaaattttaaggacagggttattagctggagcgttgctaggtgttgctactcccttaatggcgaaacctttatttacagatgctaacttaattgactatctcagcaaatctaaaagcaatattaagaaagaatacgccattgattgtaattctcaaattgatggttctaaatatttgaatgatggttggaatttatcaaaaaatcttccacaagaatggaaaaccgcttttctttcttgtgttaataaaaaacagctatctaaaaaagaacaagaattacagaaaatagtagatgaaagaaatgagcaaattaaaaaagatgaagagtggctagttgcttgtagaaactatgttagagaaagccgtaaaaaagcg…
>NQ4200
atgattagattaaaaggtttgaataaaattttaaggacagggttattagctggagcgttgctaggtgttgctactcccttaatggcgaaacctttatttacagatgctaacttaattgactatctcagcaaatctaaaagcaatattaagaaagaatacgccattgattgtaattctcaaattgatggttctaaatatttgaatgatggttggaatttatcaaaaaatcttccacaagaatggaagaccgcttttctttcttgtgttaataaaaaacagctatctaaaaaagaacaagaattacagaaaatagtagatgaaagaaatgagcaaattaaaaaagatgaagagtggctagttgcttgtagaaactatgttagagaaagccgtaaaaaagcg…
>PZ5080
atgattagattaaaaggtttgaataaaattttaaggacagggttattggctggagcgttgctaggtgttgctactcccttaatggcgaaacctttatttacagatgctaacttaattgactatctcagcaaatctaaaagcaatattaagaaagaatacgccattgattgtaattctcaaattgatggttctaaatatttgaatgatggttggaatttatcaaaaaatcttccacaagaatggaagaccgcttttctttcttgtgttaataaaaaacagctatctaaaaaagaacaagaattacagaaaatagtagatgaaagaaatgagcaaattaaaaaagatgaagagtggctagttgcttgtagaaactatgttagagaaagccgtaaaaaagca…
>OK113
atgattagattaaaaggtttgaataagattttaaggacagggttattagctggagcgttgctaggtgttaccactccgttaatggcgaaacctttattcacggataccgacttaattgactatctcagcaaatctaaaagcaatattaaaaaagaatacgccattgattgtaactctcaaattgatggttctaaatatttgaataatggttggaatttatcaaaaaatcttccacaagaatggaaaactgcctttctttcttgtgttaataaaaaacagctatctaaaaaagaacaagaattacagaaaatagtagatgaaagaaatgagcaaattaaaaaagatgaagagtggctagttgcttgtagaaactatgttagagaaagccgtaaaaaagcg…
>CPY1313
atgattagattaaaaggtttgaataagattttaaggacagggttattagctggagcgttgctaggtgttaccgctccgttaatggcgaaacctttattcacggataccgacttaattgactatctcagcaaatctaaaagcaatattaaaaaagaatacgccattgattgtaactctcaaattgatggttctaaatatttgaataatggttggaatttatcaaaaaatcttccacaagaatggaaaactgcctttctttcttgtgttaataaaaaacagctatctaaaaaagaacaagaattacagaaaatagtagatgaaagaaatgagcaaattaaaaaagatgaagagtggctagttgcttgtagaaactatgttagagaaagccgtaaaaaagca…
>India7
atgattagattaaaaggtttgaataagattttaaggatagggttattagctggagcgttgctaggtgttaccactccgttaatggcgaaacctttattcacggataccgacttaattgactatctcagcaaatctaaaagcaatattaaaaaagaatacgccattgattgtaactctcaaattgatggttctaaatatttgaataatggttggaatttatcaaaaaatcttccacaagaatggaaaactgcctttctttcttgtgttaataaaaaacagctatctaaaaaagaacaagaattacagaaaatagtagatgaaagaaatgagcaaattaaaaaagatgaagagtggctagttgcttgtagaaactatgttagagaaagccgtaaaaaagcg…
>A45
atgattagattaaaaggtttgaataagattttaaggatagggttattagctggagcgttgctaggtgttaccactccgttaatggcgaaacctttattcacggataccgacttaattgactatctcagcaaatctaaaagcaatattaaaaaagaatacgccattgattgtaactctcaaattgatggttctaaatatttgaataatggttggaatttatcaaaaaatcttccacaagaatggaaaactgcctttctttcttgtgttaataaaaaacagctatctaaaaaagagcaagaattacagaaaatagtagatgaaagaaatgagcaaattaaaaaagatgaagagtggctagttgcttgtagaaactatgttagagaaagccgtaaaaaagcg…
>OK310
atgattagattaaaaggtttgaataagattttaaggacagggttattagctagagcgttgctaggtgttaccactccgttaatggcgaaacctttattcacggataccgacttaattgactatctcagcaaatctaaaagcaatattaaaaaagaatacgccattgattgtaactctcaaattgatggttctaaatatttgaataatggttggaatttatcaaaaaatcttccacaagaatggaaaactgcctttctttcttgtgttaataaaaaacagctatctaaaaaagaacaagaattacagaaaatagtagatgaaagaaatgagcaaattaaaaaagatgaagagtggctagttgcttgtagaaactatgttagagaaagccgtaaaaaagcg…
>SJM180
atgattaagctaaaaggtttgaataaaattttaaggacagggttattagctggagcgttgctaggtgttgctactcccttaatggcgaaacctttactaaacaatgaagatttattaaaacgagtaaagctcacaaatattaaagaagatacgctaactagctgtaatgctaaggtggacggctctcaatacttgaatagtggttggaatttatctaaagaatttccgcaagaatatagagaaaagatttttgaatgcgtagaagaagaaaaacataaacaagcccttaatttaatcaataaagaagacactaaagataaagaagaacttgcaaaaaaaatcaaagaaattaaagaaaaagctaaagttttaaggcaaaaatttatggcttttgaaatg…
>Puno120
atgattaagctaaaaggtttgaataaaattttaagggcagggttattagctggagcgttgctaggtgttgctactcccttaatggcgaaacctttactaaacaatgaagatttattaaaacgagtaaagctcacaaatattaaagaagatacgctaactagctgtaatgctaaggtggacggctctaaatatcttaatcaggggtggaatatgtctaaagaatttccacaagaatatagagaaaagatttttgaatgcgtagaagaaaaaaaacataaacaagcccttaattcaataaataaagaagacactaaagataaagaagaacttgcaaaaaaaatcaaagaaattaaagaaaaagctaaagttttaaggcaaaaatttatggcttttgaaatg…
>UM038
atgattagattaaaaggtttgaataagattttaaggatagggttattagctggagcgttgctaggtattgctactcccttaatggcgaaacctttattcacagatactgagttagctaagcgtgtttcagtctataacaaagtccttaataatgaagatatattagcttgtaatcgtagcgttgatagcactaaatatttttctgctgggtgggattataaacaaaaaattcctagcgaatggaaaaaagaatttcaacaatgtgttttagataaagtgcaacaaaaaatagatacaaaaattaaagcaactgaaaaagaacgcaaagaaaaaatcgcaaaagagaacaaagaaattatgcaaaaagctaaagaaaatgccaaaaaagtaatggaaaaa…
>A-27
atgattagattaaaaggtttgaataagattttaaggatagggttattagctggagcgttgctaggtattgctactcccttaatggcgaaacctttattcacagatactgagttagctaagcgtgtttcagtctataacaaagtccttaataatgaagatatattagcttgtaatcgtagcgttgatagcactaaatatttttctgctgggtgggattataaacaaaaaattcctagcgaatggaaaaaagaatttcaacaatgtgttttagataaagtgcaacaaaaaatagatacaaaaattaaagcaactgaaaaagaacgcaaagaaaaaatcgcaaaagagaacaaagaaattatgcaaaaagctaaagaaaatgccaaaaaagtaatggaaaaa…
>GAM105Ai
atgattaaattaaatggtttgaataaaactttaaaaacaagcttattagctggggttttactggtgcctgcttccttaatggcaaagcctttattaagcgatgaagacttattgaaacgagtaaaactacacaatatcaaagaagatacgctgactagctgtaatgctaaggtggacggctctcaatacttgaatagtggttggaatttatctaaagaatttccgcaagaatatagagaaaagatttttgaatgcgtagaagaagaaaaacataaacaagcccttaatttaatcaataaagaagacactaaagataaagaagaacttgcaaaaaaaatcaaagaaattaaagaaaaagctaaagttttaaggcaaaaatttatggcttttgaaatgaaa…
>F32
atgattagattaaaaggtttgaataagattttaaggatagggttattagctggagcgttgctaggtattgctactcccttaatggcgaaacctttattcacagatactgagttagctaagcgtgtttcagtctataacaaagtccttaataatgaagatatattagcttgtaatcgtagcgttgatagcactaaatatttttctgctgggtgggattataaacaaaaaattcctagcgaatggaaaaaagaatttcaacaatgtgttttagataaagtgcaacaaaaaatagatacaaaaattaaagcaactgagaaagaacgcaaagaaaaaatcgcaaaagagaacaaagaaattatgcaaaaagctaaagaaaatgccaaaaaagtaatggaaaaa…
>83
atgatgagtgaaattattaagtttcaatcaaaaggaataaaaatgattagattaaaagatttgaataagattttaaggatagggttattagctggagcgttgctaggtattgctactccgttaatggcgaaacctttattcacagatactgagttagctaagcgtatttcagtctataacaaagtccttaataatgaagatatattagcttgtaatcgtagcgttgatagcactaaatatttttctgctgggtgggattataaacaaaaaattcctagcgaatggaaaaaagaatttcaacaatgtgttttagataaagtgcaacaaaaaatagatacaaaaattaaagcaactgaaaaagaacgcaaagaaaaaatcgcaaaagagaacaaagaaatt…
>UM077
atgattaaattaaatggtttgaataaaactttaaaaacaagcttattagctggggttttactaggtgctactgctcccttaatggcgaaacctttattcacagatactgagttagctaagcgtgtttcagtctataacaaagtccttaataatgaatatatattagcttgtaatcgtagcgttgatagcactaaatatttttctgctgggtgggattataaacaaaaaattcctagcgaatggaaaaaagaatttcaacaatgtgttttagataaagtgcaacaaaaaatagatacaaaaattaaagcaactgaaaaagaacgcaaagaaaaaatcgcaaaagagaacaaagaaattatgcaaaaagctaaagaaaatgccaaaaaagtaatggaaaaa…
>CPY6261
atgattagattaaaagatttgaataagattttaaggatagggttattagctggagcgttgctaggtattgctactccgttaatggcgaaacctttattcacagatactgagttagctaagcgtgtttcagtctataacaaagtccttaataatgaagatatattagcttgtaatcgtagcgttgatagcactaaatatttttctgctgggtgggattataaacaaaaaattcctagcgaatggaaaaaagaatttcaacaatgtgttttagataaagtgcaacaaaaaatagatacaaaaattaaagcaactgaaaaagaacgcaaagaaaaaatcgcaaaagagaacaaagaaattatgcaaaaagctaaagaaaatgccaaaaaagtaatggaaaaa…
>CPY1962
atgattaaattaaatggtttgaataaaactttaaaaacaagcttattagctggggttttactaggtgctactgctcccttaatggcgaaacctttattcacagatactgagttagctaagcgtgtttcagtctataacaaagtccttaataatgaatatatattagcttgtaatcgtagcgttgatagcactaaatatttttctgctgggtgggattataaacaaaaaattcctagcgaatggaaaaaagaatttcaacaatgtgttttagataaagtgcaacaaaaaatagatacaaaaattaaagcaactgaaaaagaacgcaaagaaaaaatcgcaaaagagaacaaagaaattatgcaaaaagctaaagaaaatgccaaaaaagtaatggaaaaa…
>UM085
atgattagattaaaaggtttgaataagattttaaggatagggttattagctagagcgttgctaggtattgctactcccttaatggcgaaacctttattcacagatactgagttagctaagcgtgtttcagtctataacaaagtccttaataatgaagatatattagcttgtaatcgtagcgttgatagcactaaatatttttctgctgggtgggattataaacaaaaaattcctagcgaatggaaaaaagaatttcaacaatgtgttttagataaagtgcaacaaaaaatagatacaaaaattaaagcaactgaaaaagaacgcaaagaaaaaatcgcaaaagagaacaaagaaattatgcaaaaagctaaagaaaatgccaaaaaagtaatggaaaaa…
>CPY6311
atgattagattaaaaggtttgaataagattttaaggatagggttattagctggagcgttgctaggtattgctactcccttaatggcgaaatctttattcacggatactgagttagctaagcgtgtttcagtctataacaaagtccttaataatgaagatatattagcttgtaatcgtagcgttgatagcactaaatatttttctgctgggtgggattataaacaaaaaattcctagcgaatggaaaaaagaatttcaacaatgtgttttagataaagtgcaacaaaaaatagatacaaaaattaaagcaactgaaaaagaacgcaaagaaaaaatcgcaaaagagaacaaagaaattatgcaaaaagctaaagaaaatgccaaaaaagtaatggaaaaa…
>A-26
atgattaaattaaatggtttgaataaaactttaaaaacaagcttattagctgggggtttactaggtgctactgctcccttaatggcaaagcctttattaagcgatgaagacttattgaaacgagtaaaactacacaatatcaaagaagatacgctgactagctgtaatgctaaggtggacggctctcaatacttgaatagtggttggaatttatctaaagaatttccgcaagaatatagagaaaagatttttgaatgcgtagaagaagaaaaacataaacaagtccttaatttaatcaataaagaagacactaaagataaagaagaacttgcaaaaaaaatcaaagaaattaaagaaaaagctaaagttttaaggcaaaaatttatggcttttgaaatg…
>P-1
atgattaaattaaatggtttgaataaaactttaaaaacaagcttattagctggggttttactaggtgctactgctcccttaatggcaaagcctttattaagcgatgaagacttattgaaacgagtaagactacacaatatcaaagaagatacgctgactagctgtaatgctaaggtggacggctctcaatacttgaatagtggttggaatttatctaaagaatttccgcaagaatatagagaaaagatttttgaatgcgtagaagaagaaaaacataaacaagtccttaatttaatcaataaagaagacactaaagataaagaagaacttgcaaaaaaaatcaaagaaattaaagaaaaagctaaagttttaaggcaaaaatttatggcttttgaaatg…
>H-36
atgattgttttaaaaagattagataaaattttaaaaacaagcttaatggctggagttttagtaagcactatcaaccccttaatagcgaaacagcctatagcaattagcgatgaagagtttttatcctatatcaaacaaagcaatccaaaatactttgaatttattagtagaattccaaaaggaaaagacttcttgctttcttgtaaaaaagaaattaatgctaataattatgtatttgttgccgaacaaataaagggcaaggagcttgaaacttaccatccaaatgaaaggaatctagcagaaagttctctcaaagattacaagaaagcactcaataattgtgtggaatattccttagaccttgatagtggaaaaaaagataatttagttgtatccgac…
>B8
atgattaaattaaatggtttgaataaaactttaaaaacaagcttattagctggggttttactaggtgctactgctcccttaatggcaaagcctttattaagcgatgaagacttattgaaacgagtaaaactacacaatatcaaagaagatacgctgactagctgtaatgctaaggtggacggctctcaatacttgaatggtggttggaatttatctaaagaatttccgcaagaatatagagaaaagatttttgaatgcgtagaagaagaaaaacataaacaagtccttaatttaatcaataaagaagacactaaagataaagaagaacttgcaaaaaaaatcaaagaaattaaagaaaaagctaaagttttaaggcaaaaatttatggcttttgaaatg…
>H-43
atgattaaattaaatggtttgaataaaactttaaaaacaagcttattagctggggttttactaggtgctactgctcccttaatggcaaagcctttattaagcgatgaagacttattgaaacaagtaaaactacacaatatcaaagaagatacgctgactagctgtaatgctaaggtggacggctctcaatacttgaatagtggttggaatttatctaaagaatttccgcaagaatatagagaaaagatttttgaatgcgtagaagaagaaaaacataaacaagcccttaatttaatcaataaagaagacactaaagataaagaagaacttgcaaaaaaaatcaaagaaattaaagaaaaagctaaagttttaaggcaaaaatttatggcttttgaaatg…
>P-74
atgattaaattaaatggtttgaataaaactttaaaaacaagcttattagctggggttttactaggtgctactgctcccttaatggcaaagcctttattaagcgatgaagacttattgaaacgagtaaaactacacaatatcaaagaagatacgctgactagctgtaatgctaaggtggacggctctcaatacttgaatagtggttggaatttatctaaagaatttccgcaagaatatagagaaaagatttttgaatgcgtagaagaagaaaaacataaacaagcccttaatttaatcaataaagaagacactaaagataaagaagaacttgcaaaaaaaatcaaagaaattaaagaaaaagctaaagttttaaggcaaaaatttatggcttttgaaatg…
>P-41
atgattaaattaaatggtttgaataaaactttaaaaacaagcttattagctggggttttactaggtgctactgctcccttaatggcaaagcctttattaagcgatgaagacttattgaaacgagtaaaactacacaatatcaaagaagatacgctgactagctgtaatgctaaggtggacggctctcaatacttgaatagtggttggaatttatctaaagaatttccgcaagaatatagagaaaagatttttgaatgcgtagaagaagaaaaacataaacaagcccttaatttaatcaataaagaagacactaaagataaagaagaacttgcaaaaaaaatcaaagaaattaaagaaaaagctaaagttttaaggcaaaaatttatggcttttgaaatg…
>P-30
atgattaaattaaatggtttgaataaaactttaaaaacaagcttattagctggggttttactaggtgctactgctcccttaatggcaaagcctttattaagcgatgaagacttattgaaacgagtaaaactacacaatatcaaagaagatacgctgactagctgtaatgctaaggtggacggctctcaatacttgaatagtggttggaatttatctaaagaatttccgcaagaatatagagaaaagatttttgaatgcgtagaagaagaaaaacataaacaagcccttaatttaatcaataaagaagacactaaagataaagaagaacttgcaaaaaaaatcaaagaaattaaagaaaaagctaaagttttaaggcaaaaatttatggcttttgaaatg…
>P-26
atgattaaattaaatggtttgaataaaactttaaaaacaagcttattagctggggttttactaggtgctgctgctcccttaatggcaaagcctttattaagcgatgaagacttattgaaacgagtaaaactacacaatatcaaagaagatacgctgactagctgtaatgctaaggtggacggctctcaatacttgaatagtggttggaatttatctaaagaatttccgcaagaatatagagaaaagatttttgaatgcgtagaagaagaaaaacataaacaagcccttaatttaatcaataaagaagacactaaagataaagaagaacttgcaaaaaaaatcaaagaaattaaagaaaaagctaaagttttaaggcaaaaatttatggcttttgaaatg…
>H-4
atgattaaattaaatggtttgaataaaactttaaaaacaagcttattagctggggttttactaggtgctactgctcccttaatggcaaagcctttattaagcgatgaagacttattgaaacgagtaaaactacacaatatcaaagaagatacgctgactagctgtaatgctaaggtggacggctctcaatacttgaatagtggttggaatttatctaaagaatttccgcaagaatatagagaaaagatttttgaatgcgtagaagaagaaaaacataaacaagcccttaatttaatcaataaagaagacactaaagataaagaagaacttgcaaaaaaaatcaaagaaattaaagaaaaagctaaagttttaaggcaaaaatttatggcttttgaaatg…
>H-42
atgattaaattaaatggtttgaataaaactttaaaaacaagcttattagctggggttttactaggtgctactgctcccttaatggcaaagcctttattaagcgatgaagacttattgaaacgagtaaaactacacaatatcaaagaagatacgctgactagctgtaatgctaaggtggacggctctcaatacttgaatagtggttggaatttatctaaagaatttccgcaagaatatagagaaaagatttttgaatgcgtagaagaagaaaaacataaacaagcccttaatttaatcaataaagaagacactaaagataaagaagaacttgcaaaaaaaatcaaagaaattaaagaaaaagctaaagttttaaggcaaaaatttatggcttttgaaatg…
>H-29
atgattaaattaaatggtttgaataaaactttaaaaacaagcttattagctggggttttactaggtgctactgctcccttaatggcaaagcctttattaagcgatgaagacttattgaaacgagtaaaactacacaatatcaaagaagatacgctgactagctgtaatgctaaggtggacggctctcaatacttgaatagtggttggaatttatctaaagaatttccgcaagaatatagagaaaagatttttgaatgcgtagaagaagaaaaacataaacaagcccttaatttaatcaataaagaagacactaaagataaagaagaacttgcaaaaaaaatcaaagaaattaaagaaaaagctaaagttttaaggcaaaaatttatggcttttgaaatg…
>H-16
atgattgttttaaaaagattagataaaattttaaaaacaagcttaatggctggagttttagtaagcactatcaaccccttaatagcgaaacagcctatagcaattagcgatgaagagtttttatcctatatcaaacaaagcaatccaaaatactttgaatttattagtagaattccaaaaggaaaagacttcttgctttcttgtaaaaaagaaactaatgctaataattatgtatttgttgccgaacaaataaagggcaaggagcttgaaacttaccatccaaatgaaaggaatctagcagaaagttctctcaaagattacaagaaagcactcaataattgtgtggaatattccttagaccttgatagtggaaaaaaagataatttagttgtatccgac…
>A-5
atgattaaattaaatggtttgaataaaactttaaaaacaagcttattagctggggttttactaggtgctactgctcccttaatggcaaagcctttattaagcgatgaagacttattgaaacgagtaaaactacacaatatcaaagaagatacgctgactagctgtaatgctaaggtggacggctctcaatacttgaatagtggttggaatttatctaaagaatttccgcaagaatatagagaaaagatttttgaatgcgtagaagaagaaaaacataaacaagcccttaatttaatcaataaagaagacactaaagataaagaagaacttgcaaaaaaaatcaaagaaattaaagaaaaagctaaagttttaaggcaaaaatttatggcttttgaaatg…
>HP116Bi
atgattaaattaaatggtttgaataaaactttaaaaacaagcttattagctggggttttactaggtgctactgctcccttaatggcaaagcctttattaagcgatgaagacttattgaaacgagtaaaactacacaatatcaaagaagatacgctgactagctgtaatgctaaggtggacggctctcaatacttgaatagtggttggaatttatctaaagaatttccgcaagaatatagagaaaagatttttgaatgcgtagaagaagaaaaacataaacaagcccttaatttaatcaataaagaagacactaaagataaagaagaacttgcaaaaaaaatcaaagaaattaaagaaaaagctaaagttttaaggcaaaaatttatggcttttgaaatg…
>GAMchJs136i
atgattaaattaaatggtttgaataaaactttaaaaacaagcttattagctggggttttactaggtgctactgctcccttaatggcaaagcctttattaagcgatgaagacttattgaaacgagtaaaactacacaatatcaaagaagatacgctgactagctgtaatgctaaggtggacggctctcaatacttgaatagtggttggaatttatctaaagaatttccgcaagaatatagagaaaagatttttgaatgcgtagaagaagaaaaacataaacaagcccttaatttaatcaataaagaagacactaaagataaagaagaacttgcaaaaaaaatcaaagaaattaaagaaaaagctaaagttttaaggcaaaaatttatggcttttgaaatg…
>GAMchJs124i
atgattaaattaaatggtttgaataaaactttaaaaacaagcttattagctggggttttactaggtgctactgctcccttaatggcaaagcctttattaagcgatgaagacttattgaaacgagtaaaactacacaatatcaaagaagatacgctgactagctgtaatgctaaggtggacggctctcaatacttgaatagtggttggaatttatctaaagaatttccgcaagaatatagagaaaagatttttgaatgcgtagaagaagaaaaacataaacaagcccttaatttaatcaataaagaagacactaaagataaagaagaacttgcaaaaaaaatcaaagaaattaaagaaaaagctaaagttttaaggcaaaaatttatggcttttgaaatg…
>GAMchJs114i
atgattaaattaaatggtttgaataaaactttaaaaacaagcttattagctggggttttactaggtgctactgctcccttaatggcaaagcccttattaagcgatgaagacttattgaaacgagtaaaactacacaatatcaaagaagatacgctgactagctgtaatgctaaggtggacggctctcaatacttgaatagtggttggaatttatctaaagaatttccgcaagaatatagagaaaagatttttgaatgcgtagaagaagaaaaacataaacaagcccttaatttaatcaataaagaagacactaaagataaagaagaacttgcaaaaaaaatcaaagaaattaaagaaaaagctaaagttttaaggcaaaaatttatggcttttgaaatg…
>Gambia94/24
atgattaaattaaatggtttgaataaaactttaaaaacaagcttattagctggggttttactaggtgctactgctcccttaatggcaaagcctttattaagcgatgaagacttattgaaacgagtaaaactacacaatatcaaagaagatacgctgactagctgtaatgctaaggtggacggctctcaatacttgaatagtggttggaatttatctaaagaatttccgcaagaatatagagaaaagatttttgaatgcgtagaagaagaaaaacataaacaagcccttaatttaatcaataaagaagacactaaagataaagaagaacttgcaaaaaaaatcaaagaaattaaagaaaaagctaaagttttaaggcaaaaatttatggcttttgaaatg…
>GAM263BFi
atgattaaattaaatggtttgaataaaactttaaaaacaagcttattagctggggttttactaggtgctactgctcccttaatggcaaagcctttattaagcgatgaagacttattgaaacgagtaaaactacacaatatcaaagaagatacgctgactagctgtaatgctaaggtggacggctctcaatacttgaatagtggttggaatttatctaaagaatttccgcaagaatatagagaaaagatttttgaatgcgtagaagaagaaaaacataaacaagcccttaatttaatcaataaagaagacactaaagataaagaagaacttgcaaaaaaaatcaaagaaattaaagaaaaagctaaagttttaaggcaaaaatttatggcttttgaaatg…
>GAM246Ai
atgattaaattaaatggtttgaataaaactttaaaaacaagcttattagctggggttttactaggtgctactgctcccttaatggcaaagcctttattaagcgatgaagacttattgaaacgagtaaaactacacaatatcaaagaagatacgctgactagctgtaatgctaaggtggacggctctcaatacttgaatagtggttggaatttatctaaagaatttccgcaagaatatagagaaaagatttttgaatgcgtagaagaagaaaaacataaacaagcccttaatttaatcaataaagaagacactaaagataaagaagaacttgcaaaaaaaatcaaagaaattaaagaaaaagctaaagttttaaggcaaaaatttatggcttttgaaatg…
>GAM245Ai
atgattaaattaaatggtttgaataaaactttaaaaacaagcttattagctggggttttactaggtgctactgctcccttaatggcaaagcctttattaagcgatgaagacttattgaaacgagtaaaactacacaatatcaaagaagatacgctgactagctgtaatgctaaggtggacggctctcaatacttgaatagtggttggaatttatctaaagaatttccgcaagaatatagagaaaagatttttgaatgcgtagaagaagaaaaacataaacaagcccttaatttaatcaataaagaagacactaaagataaagaagaacttgcaaaaaaaatcaaagaaattaaagaaaaagctaaagttttaaggcaaaaatttatggcttttgaaatg…
>GAM239Bi
atgattaaattaaatggtttgaataaaactttaaaaacaagcttattagctggggttttactaggtgctactgctcccttaatggcaaagcctttattaagcgatgaagacttattgaaacgagtaaaactacacaatatcaaagaagatacgctgactagctgtaatgctaaggtggacggctctcaatacttgaatagtggttggaatttatctaaagaatttccgcaagaatatagagaaaagatttttgaatgcgtagaagaagaaaaacataaacaagcccttaatttaatcaataaagaagacactaaagataaagaagaacttgcaaaaaaaatcaaagaaattaaagaaaaagctaaagttttaaggcaaaaatttatggcttttgaaatg…
>GAM121Aii
atgattaaattaaatggtttgaataaaactttaaaaacaagcttattagctggggttttactaggtgctactgctcccttaatggcaaagcctttattaagcgatgaagacttattgaaacgagtaaaactacacaatatcaaagaagatacgctgactagctgtaatgctaaggtggacggctctcaatacttgaatagtggttggaatttatctaaagaatttccgcaagaatatagagaaaagatttttgaatgcgtagaagaagaaaaacataaacaagcccttaatttaatcaataaagaagacactaaagataaagaagaacttgcaaaaaaaatcaaagaaattaaagaaaaagctaaagttttaaggcaaaaatttatggcttttgaaatg…
>GAM120Ai
atgattaaattaaatggtttgaataaaactttaaaaacaagcttattagctggggttttactaggtgctactgctcccttaatggcaaagcctttattaagcgatgaagacttattgaaacgagtaaaactacacaatatcaaagaagatacgctgactagctgtaatgctaaggtggacggctctcaatacttgaatagtggttggaatttatctaaagaatttccgcaagaatatagagaaaagatttttgaatgcgtagaagaagaaaaacataaacaagcccttaatttaatcaataaagaagacactaaagataaagaagaacttgcaaaaaaaatcaaagaaattaaagaaaaagctaaagttttaaggcaaaaatttatggcttttgaaatg…
>GAM119Bi
atgattaaattaaatggtttgaataaaactttaaaaacaagcttattagctggggttttactaggtgctactgctcccttaatggcaaagcctttattaagcgatgaagacttattgaaacgagtaaaactacacaatatcaaagaagatacgctgactagctgtaatgctaaggtggacggctctcaatacttgaatagtggttggaatttatctaaagaatttccgcaagaatatagagaaaagatttttgaatgcgtagaagaagaaaaacataaacaagcccttaatttaatcaataaagaagacactaaagataaagaagaacttgcaaaaaaaatcaaagaaattaaagaaaaagctaaagttttaaggcaaaaatttatggcttttgaaatg…
>GAM115Ai
atgattaaattaaatggtttgaataaaactttaaaaacaagcttattagctggggttttactaggtgctactgctcccttaatggcaaagcctttattaagcgatgaagacttattgaaacgagtaaaactacacaatatcaaagaagatacgctgactagctgtaatgctaaggtggacggctctcaatacttgaatagtggttggaatttatctaaagaatttccgcaagaatatagagaaaagatttttgaatgcgtagaagaagaaaaacataaacaagcccttaatttaatcaataaagaagacactaaagataaagaagaacttgcaaaaaaaatcaaagaaattaaagaaaaagctaaagttttaaggcaaaaatttatggcttttgaaatg…
>GAM114Ai
atgattaaattaaatggtttgaataaaactttaaaaacaagcttattagctggggttttactaggtgctactgctcccttaatggcaaagcctttattaagcgatgaagacttattgaaacgagtaaaactacacaatatcaaagaagatacgctgactagctgtaatgctaaggtggacggctctcaatacttgaatagtggttggaatttatctaaagaatttccgcaagaatatagagaaaagatttttgaatgcgtagaagaagaaaaacataaacaagcccttaatttaatcaataaagaagacactaaagataaagaagaacttgcaaaaaaaatcaaagaaattaaagaaaaagctaaagttttaaggcaaaaatttatggcttttgaaatg…
>GAM100Ai
atgattaaattaaatggtttgaataaaactttaaaaacaagcttattagctggggttttactaggtgctactgctcccttaatggcaaagcctttattaagcgatgaagacttattgaaacgagtaaaactacacaatatcaaagaagatacgctgactagctgtaatgctaaggtggacggctctcaatacttgaatagtggttggaatttatctaaagaatttccgcaagaatatagagaaaagatttttgaatgcgtagaagaagaaaaacataaacaagcccttaatttaatcaataaagaagacactaaagataaagaagaacttgcaaaaaaaatcaaagaaattaaagaaaaagctaaagttttaaggcaaaaatttatggcttttgaaatg…
>R056a
atgattaaattaaatggtttgaataaaactttaaaaacaagcttattagctggggttttactaggtgctactgctcccttaatggcaaagcctttattaagcgatgaagacttattgaaacgagtaaaactacacaatatcaaagaagatacgctgactagctgtaatgctaaggtggacggctctcaatacttgaatagtggttggaatttatctaaagaatttccgcaagaatttagagaaaagatttttgaatgcgtagaagaagaaaaacataaacaagcccttaatttaatcaataaagaagacactaaagataaagaagaacttgcaaaaaaaatcaaagaaattaaagaaaaagctaaagttttaaggcaaaaatttatggcttttgaaatg…
>R018c
atgattaaattaaatggtttgaataaaactttaaaaacaagcttattagctggggttttactaggtgctactgctcccttaatggcaaagcctttattaagcgatgaagacttattgaaacgagtaaaactacacaatatcaaagaagatacgctgactagctgtaatgctaaggtggacggctctcaatacttgaatagtggttggaatttatctaaagaatttccgcaagaatttagagaaaagatttttgaatgcgtagaagaagaaaaacataaacaagcccttaatttaatcaataaagaagacactaaagataaagaagaacttgcaaaaaaaatcaaagaaattaaagaaaaagctaaagttttaaggcaaaaatttatggcttttgaaatg…
>GAM71Ai
atgattaaattaaatggtttgaataaaactttaaaaacaagcttattagctggggttttactaggtgctactgctcccttaatggcaaagcctttattaagcgatgaagacttattgaaacgagtaagactacacaatatcaaagaagatacgctgactagctgtaatgctaaggtggacggctctcaatacttgaatagtggttggaatttatctaaagaatttccgcaagaatatagagaaaagatttttgaatgcgtagaagaagaaaaacataaacaagcccttaatttaatcaataaagaagacactaaagataaagaagaacttgcaaaaaaaatcaaagaaattaaagaaaaagctaaagttttaaggcaaaaatttatggcttttgaaatg…
>GAM264Ai
atgattaaattaaatggtttgaataaaactttaaaaacaagcttattagctggggttttactaggtgctactgctcccttaatggcaaagcctttattaagcgatgaagacttattgaaacgagtaagactacacaatatcaaagaagatacgctgactagctgtaatgctaaggtggacggctctcaatacttgaatagtggttggaatttatctaaagaatttccgcaagaatatagagaaaagatttttgaatgcgtagaagaagaaaaacataaacaagcccttaatttaatcaataaagaagacactaaagataaagaagaacttgcaaaaaaaatcaaagaaattaaagaaaaagctaaagttttaaggcaaaaatttatggcttttgaaatg…
>GAMchJs117Ai
atgattaaattaaatggtttgaataaaactttaaaaacaagcttattagctggggttttactaggtgctactgctcccttaatggcaaagcctttattaagcgatgaagacttattgaaacgagtaaaactacacaatatcaaagaagatacgctgactagctgtaatgctaaggtggacggctctcaatacttgaatagtggttggaatttatctaaagaatttccgcaagaatatagagaaaagatttttgaatgcgtagaagaagaaaaacataaacaagcccttaatttaatcaataaagaagacattaaagataaagaagaacttgcaaaaaaaatcaaagaaattaaagaaaaagctaaagttttaaggcaaaaatttatggcttttgaaatg…
>UM114
atgattaaattaaatggtttgaataaaactttaaaaacaagcttattagctggggttttactaggtgctactgctcccttaatggcgaaacctttattcacagatactgagttagctaagcgtgtttcagtctataacaaagtccttaataatgaagatatattagcttgtaatcgtagcgttgatagcactaaatatttttctgctgggtgggattataaacaaaaaattcctagcgaatggaaaaaagaatttcaacaatgtgttttagataaagtgcaacaaaaaatagatacaaaaattaaagcaactgaaaaagaacgcaaagaaaaaatcgcaaaagagaacaaagaaattatgcaaaaagctaaagaaaatgccaaaaaagtaatggaaaaa…
>UM067
atgattaaattaaatggtttgaataaaactttaaaaacaagcttattagctggggttttactaggtgctactgctcccttaatggcaaagcctttattcacagatactgagttagctaagcgtgtttcagtctataacaaagtccttaataatgaagatatattagcttgtaatcgtagcgttgatagcactaaatatttttctgctgggtgggattataaacaaaaaattcctagcgaatggaaaaaagaatttcaacaatgtgttttagataaaatgcaacaaaaaatagatacaaaaattaaagcaactgaaaaagaacgcaaagaaaaaatcgcaaaagagaacaaagaaattatgcaaaaagctaaagaaaatgccaaaaaagtaatggaaaaa…
>H-21
atgattaaattaaatggtttgaataaaactttaaaaacaagcttattagctggggttttactaggtgctactgctcccttaatggcaaagcctttattaagcgatgaatacttattgaaacgagtaaaactacacaatatcaaagaagatacgctgactagctgtaatgctaaggtggacggctctcaatacttgaatagtggttggaatttatctaaagaatttccgcaagaatatagagaaaagatttttgaatgcgtagaagaagaaaaacataaacaagcccttaatttaatcaataaagaagacactaaagataaagaagaacttgcaaaaaaaatcaaagaaattaaagaaaaagctaaagttttaaggcaaaaatttatggcttttgaaatg…
>UM023
atgattaaattaaatggtttgaataaaactttaaaaacaagcttattagctggggttttactaggtgctactgctcccttaatggcgaaacctttattcacagatactgagttagctaagcgtgtttcagtctataacaaagtccttaataatgaagatatattagcttgtaatcgtagcgttgatagcactaaatatttttctgctgggtgggattataaacaaaaaattcctagcgaatggaaaaaagaatttcaacaatgtgttttagataaagtgcaacaaaaaatagatacaaaaattaaagcaactgaaaaagaacgcaaagaaaaaatcgcaaaagagaacaaagaaattacgcaaaaagctaaagaaaatgccaaaaaagtaatggaaaaa…
>A-11
atgattaaattaaatggtttgaataaaactttaaaaacaagcttattagctggggttttactaggtgctactgctcccttaatggcaaagcctttattaagcgatgaagacttattaaaacgagtaaaactacacaatatcaaagaagatacgctgactagctgtaatgctaaggtggacggctctcaatacttgaatagtggttggaatttatctaaagaatttccgcaagaatatagagaaaagatttttgaatgcgtagaagaagaaaaacataaacaagcccttaatttaacaattaaagaagacactaaagataaagaagaacttgcaaaaaaaatcaaagaaattaaagaaaaagctaaagttttaaggcaaaaatttatggcttttgaaatg…
>GAM101Biv
ttgaaacgagtaaaactacacaatatcaaagaagatacgctgactagctgtaatgctaaggtggacggctctcaatacttgaatagtggttggaatttatctaaagaatttccgcaagaatatagagaaaagatttttgaatgcgtagaagaagaaaaacataaacaagcccttaatttaatcaataaagaagacactaaagataaagaagaacttgcaaaaaaaatcaaagaaattaaagaaaaagctaaagttttaaggcaaaaatttatggcttttgaaatgaaagaacactctaaagaattcccaaataaaaagcaacttcaaaccatgcttgagaacgcttttgataatggagctgaaagttttattgatgattggcacgaacgctttgggggt…
>H-5b
atggcttttgaaatgaaagaacactctaaagaattcccaaataaaaagcaacttcaaaccatgcttgagaacgcttttgataatggagctggaagttttattgatgattggcacgaacgctttgggggtataagtagagagaatacttataaagcacttggcattaaagaatatagtgatgaaggaaagatattagcctttggcgaaagaagttatattagacaatataaaaaagattttgaagaaagcacttatgacactagacaaaccttatctgctatggctaatatgagtggcgaaaacgattataaaattacttggttaaaacccaaatatcagctccatagttcaaataatattaaacccttaatgtcaaacacagagttgttaaatatgata…
>H-9
atggcttttgaaatgaaagaacactctaaagaattcccaaataaaaagcaacttcaaaccatgcttgagaacgcttttgataatggagctgaaagttttattgatgattggcacgaacgctttgggggtataagtagagagaatacttataaagcacttggcattaaagaatatagtgatgaaggaaagatattagcctttggcgaaagaagttatattagacaatataaaaaagattttgaagaaagcacttatgatactagacaaaccttatctgctatggctaatatgagtggcgaaaacgattataaaattacttggttaaaacccaaatatcagctccatagttcaaataatattaaacccttaatgtcaaacacagagttgttaaatatgata…
>A-9
atggcttttgaaatgaaagaacactctaaagaattcccaaataaaaagcaacttcaaaccatgcttgagaacgcttttgataatggagctgaaagttttattgatgattggcacgaacgctttgggggtataagtagagagaatacttataaagcacttggcattaaagaatatagtgatgaaggaaagatattagcctttggcgaaagaagttatattagacaatataaaaaagattttgaagaaagcacttatgatactagacaaaccttatctgctatggctaatatgagtggcgaaaacgattataaaattacttggttaaaacccaaatatcagctccatagttcaaataatattaaacccttaatgtcaaacacagagttgttaaatatgata…
>P-2
atgattgttttaaaaagattagataaaattttaaaaacaagcttaatggctggagttttagtaagcactatcaaccccttaatagcgaaacagcctatagcaattagcgatgaagagtttttatcctatatcaaacaaagcaatccaaaatactttgaatttattagtagaattccaaaaggaaaagacttcttgctttcttgtaaaaaagaaattaatgctaataattatgtatttgttgccgaacaaataaagggcaaggagcttgaaacttaccatccaaatgaaaggaatctagcagaaagttctctcaaagattacaagaaagcactcaataattgtgtggaatattccttagaccttgatagtggaaaaaaagataatttagttgtatccgac…
>P-13
atgattgttttaaaaagattagataaaattttaaaaacaagcttaatggctggagttttagtaagcactatcaaccccttaatagcgaaacagcctatagcaattagcgatgaagagtttttatcctatatcaaacaaagcaatccaaaatactttgaatttattagtagaattccaaaaggaaaagacttcttgctttcttgtaaaaaagaaattaatgctaataattatgtatttgttgccgaacaaataaagggcaaggagcttgaaacttaccatccaaatgaaaggaatctagcagaaagttctctcaaagattacaagaaagcactcaataattgtgtggaatattccttagaccttgatagtggaaaaaaagataatttagttgtatccgac…
>H-3
atgattgttttaaaaagattagataaaattttaaaaacaagcttaatggctggagttttagtaagcactatcaaccccttaatagcgaaacagcctatagcaattagcgatgaagagtttttatcctatatcaaacaaagcaatccaaaatactttgaatttattagtagaattccaaaaggaaaagacttcttgctttcttgtaaaaaagaaattaatgctaataattatgtatttgttgccgaacaaataaagggcaaggagcttgaaacttaccatccaaatgaaaggaatctagcagaaagttctctcaaagattacaagaaagcactcaataattgtgtggaatattccttagaccttgatagtggaaaaaaagataatttagttgtatccgac…
>H-1
atgattgttttaaaaagattagataaaattttaaaaacaagcttaatggctggagttttagtaagcactatcaaccccttaatagcgaaacagcctatagcaattagcgatgaagagtttttatcctatatcaaacaaagcaatccaaaatactttgaatttattagtagaattccaaaaggaaaagacttcttgctttcttgtaaaaaagaaattaatgctaataattatgtatttgttgccgaacaaataaagggcaaggagcttgaaacttaccatccaaatgaaaggaatctagcagaaagttctctcaaagattacaagaaagcactcaataattgtgtggaatattccttagaccttgatagtggaaaaaaagataatttagttgtatccgac…
>Aklavik117
atgattgttttaaaaagattagataaaattttaaaaacaagcttaatggctggagttttagtaagcactatcaaccccttaatagcgaaacagcctatagcaattagcgatgaagagtttttatcctatatcaaacaaagcaatccaaaatactttgaatttattagtagaattccaaaaggaaaagacttcttgctttcttgtaaaaaagaaattaatgctaataattatgtatttgttgccgaacaaataaagggcaaggagcttgaaacttaccatccaaatgaaaggaatctagcagaaagttctctcaaagattacaagaaagcactcaataattgtgtggaatattccttagaccttgatagtggaaaaaaagataatttagttgtatccgac…
>Shi417
Atgattgttttaaaaagattagataaaattttaaaaacaagcttaatggctggagttttagtaagcactattaaccccttaatagcgaaacagcctataacaattagcgatgaagagtttttatcctatatcaaacaaagcaatccaaaatactttgaatttattagtagaaatccaaaaggaaaagacttcttgctttcttgtaaaaaagaaattaatgctaataattatgtatttgttgccgaacaaataaagggcaagaagcttgaaacttaccatccaaatgaaaggaatttagcagaaagttctctcaaagattacaagaaagcgctcaatagttgtgtggaatattccttagaccttgatagtggaaaaaaagataatctagttgtatccgac…
>H-44
atgattaaattaaatggtttgaataaaactttaaaaacaagcttattagctggggttttactaggtgctactgctcccttaatggcaaagcctttattaagcgatgaagacttattgaaacgagtaaaactacacaatatcaaagaagatacgctgactagctgtaatgctaaggtggacggctctcaatacttgaatagtggttggaatttatctaaagaatttccgcaagaatatagagaaaagatttttgaatgcgtagaagaagaaaaacataaacaagcccttaatttaatcaataaagaagacactaaagataaagaagaacttgcaaaaaaaatcaaagaaattaaagaaaaagctaaagttttaaggcaaaaatttatggcttttgaaatg…
>H. cetorum
atgattaaattaagtggtttgaataaaactttaaaaacaagcttattagctggggttttactaggtgtttctgctcccttaatggcaaaacctttattcacagacactgaattacctaagcgtgtttcagtctataacaaagtccttaataacgaagatattttagcttgtaatcgtagcgttgatagcactaaatatttctctgctgggtgggattataaacaaaaaattcctaacgaatggaagaaagaatttcagcaatgtattgtggataaattgcaagataaaatagatgcaaaaattaaagcaaccgaaaaagaacgccaagaaaaagtcgcaaaagagaatgcagaaattatgcgaaaagctaaagaaaaagctaaaaaagtaagggaacaa…
